# Supplementary material for: Ultrastiff metamaterials generated through a multilayer strategy and topology optimization
Source: Nat Commun. 2024 Apr 6;15:2984. doi: 10.1038/s41467-024-47089-8 (PMC10998847; doi:10.1038/s41467-024-47089-8)
Supplement: Supplementary file 12 — Source Data [file 41467_2024_47089_MOESM12_ESM.zip]

Archive with 3 entries (2 files):
- Source data/
- Source data/Source data-Main text.xlsx
- Source data/Source data-Supplementary information.xlsx
