# Supplementary material for: Ultrastiff metamaterials generated through a multilayer strategy and topology optimization
Source: Nat Commun. 2024 Apr 6;15:2984. doi: 10.1038/s41467-024-47089-8 (PMC10998847; doi:10.1038/s41467-024-47089-8)
Supplement: Supplementary file 12 — Source Data [file 41467_2024_47089_MOESM12_ESM.zip › Source data/Source data-Main text.xlsx]

## Sheet: Figure 2a
Figure 2a
	Density	Schwarz P	IWP	Neovius	Opt-Schwarz P	Opt-IWP	Opt-Neovius
	390	0.1386	1.491	3.36	0.378	1.344	5.46
	780	0.819	4.2	7.98	1.89	5.04	12.18
	1170	2.1	7.56	12.81	3.99	9.87	18.9
	1560	3.99	11.55	17.85	6.3	15.12	25.83

## Sheet: Figure 2b
Figure 2b
	Density	P-1	P-2	P-4	P-5	Opt-P-1	Opt-P-2	Opt-P-4	Opt-P-5
	390	0.13934	0.06922	3.4007	2.9466	0.38198	0.15611	6.1368	4.9056
	780	0.81324	0.46546	8.0877	6.8428	1.8803	0.91709	12.607	10.274
	1170	2.1281	1.2706	12.757	10.84	3.9673	2.3446	19.232	15.787
	1560	4.0389	2.5239	17.287	15.057	6.3049	4.2668	25.968	21.377

## Sheet: Figure 2c
Figure 2c
	Relative density	Voigt bound	HS upper bound	Schwarz P	IWP	Neovius	Opt-Schwarz P	Opt-IWP	Opt-Neovius
	0.05	0.05	0.0256	0.00066	0.0071	0.016	0.0018	0.0064	0.026
	0.1	0.1	0.0525	0.0039	0.02	0.038	0.009	0.024	0.058
	0.15	0.15	0.0809	0.01	0.036	0.061	0.019	0.047	0.09
	0.2	0.2	0.1109	0.019	0.055	0.085	0.03	0.072	0.123

## Sheet: Figure 2d
Figure 2d
	Relative density	Voigt bound	Suquet upper bound	Schwarz P	IWP	Neovius	Opt-Schwarz P	Opt-IWP	Opt-Neovius
	0.05	0.05	0.0366	0.0026	0.0099	0.0136	0.0048	0.0075	0.0212
	0.1	0.1	0.074	0.0097	0.0269	0.034	0.0175	0.0256	0.0478
	0.15	0.15	0.1125	0.0189	0.0474	0.0545	0.0322	0.0478	0.075
	0.2	0.2	0.1519	0.0309	0.0641	0.0759	0.0471	0.0689	0.0986

## Sheet: Figure 2e
Figure 2e
	Relative density	Voigt bound	HS upper bound	P-1	P-2	P-4	P-5	Opt-P-1	Opt-P-2	Opt-P-4	Opt-P-5
	0.05	0.05	0.0256	0.00066	0.0003	0.016	0.014	0.0018	0.00074	0.029	0.023
	0.1	0.1	0.0525	0.0039	0.0022	0.039	0.033	0.009	0.0044	0.06	0.049
	0.15	0.15	0.0809	0.01	0.0061	0.061	0.052	0.019	0.011	0.092	0.075
	0.2	0.2	0.1109	0.019	0.012	0.082	0.072	0.03	0.02	0.124	0.102

## Sheet: Figure 2f
Figure 2f
	Relative density	Voigt bound	HS upper bound	P-1	P-2	P-4	P-5	Opt-P-1	Opt-P-2	Opt-P-4	Opt-P-5
	0.05	0.05	0.0366	0.0026	0.002	0.018	0.015	0.0048	0.0026	0.027	0.021
	0.1	0.1	0.074	0.0097	0.0064	0.039	0.034	0.018	0.011	0.057	0.045
	0.15	0.15	0.1125	0.019	0.014	0.06	0.054	0.032	0.023	0.087	0.068
	0.2	0.2	0.1519	0.031	0.024	0.086	0.073	0.047	0.038	0.117	0.093

## Sheet: Figure 3b
Figure 3b		Numerical simulation										TPU																	PA12																	SS316
			Schwarz P	Schwarz P-2	Schwarz P-4	Schwarz P-5	Opt-Schwarz P	Opt-Schwarz P-2	Opt-Schwarz P-4	Opt-Schwarz P-5		Schwarz P	Schwarz P	Schwarz P-2	Schwarz P-2	Schwarz P-4	Schwarz P-4	Schwarz P-5	Schwarz P-5	Opt-Schwarz P-1	Opt-Schwarz P-1	Opt-Schwarz P-2	Opt-Schwarz P-2	Opt-Schwarz P-4	Opt-Schwarz P-4	Opt-Schwarz P-5	Opt-Schwarz P-5		Schwarz P	Schwarz P	Schwarz P-2	Schwarz P-2	Schwarz P-4	Schwarz P-4	Schwarz P-5	Schwarz P-5	Opt-Schwarz P-1	Opt-Schwarz P-1	Opt-Schwarz P-2	Opt-Schwarz P-2	Opt-Schwarz P-4	Opt-Schwarz P-4	Opt-Schwarz P-5	Opt-Schwarz P-5		Schwarz P	Schwarz P	Schwarz P-2	Schwarz P-2
		Strain	Stress	Stress	Stress	Stress	Stress	Stress	Stress	Stress		Engineering strain	Engineering stress	Engineering strain	Engineering stress	Engineering strain	Engineering stress	Engineering strain	Engineering stress	Engineering strain	Engineering stress	Engineering strain	Engineering stress	Engineering strain	Engineering stress	Engineering strain	Engineering stress		Engineering strain	Engineering stress	Engineering strain	Engineering stress	Engineering strain	Engineering stress	Engineering strain	Engineering stress	Engineering strain	Engineering stress	Engineering strain	Engineering stress	Engineering strain	Engineering stress	Engineering strain	Engineering stress		Engineering strain	Engineering stress	Engineering strain	Engineering stress
		0	0	0	0	0	0	0	0	0		1.44869e-05	0.000172743	2.2998e-05	0.000176957	1.6841e-05	0.000160998	2.22736e-05	0.00016334	1.39437e-05	0.000171743	2.15493e-05	0.000157982	1.62978e-05	0.000156566	2.26358e-05	0.000165508		0	0.000376149	0	0.000666338	0	0.000762378	0	0.00064305	0	0.000651614	0	0.00059037	0	0.000750681	0	0.000670307		3.11111e-05	0.00538	2.22222e-05	0.03235
		6.67555e-05	0	0	0.47909	0.4059	0.20109	0.02491	0.89326	0.6895		2.42656e-05	0.000172743	3.54929e-05	0.000165212	2.62575e-05	0.00016715	3.44064e-05	0.000172009	2.39034e-05	0.000172582	3.38631e-05	0.000150152	2.60764e-05	0.000152931	3.49497e-05	0.000161873		0	0.000375765	0	0.000631382	0	0.000729753	-3.01811e-07	0.000632953	3.01811e-07	0.000651614	0	0.000596585	0	0.00074602	0	0.000674967		8.22222e-05	0.01121	2.66667e-05	0.03269
		0.000133418	0.07632	0.0999	1.01017	0.91332	0.2236	0.07878	1.61496	1.4229		3.63984e-05	0.000181692	4.88933e-05	0.000171364	3.9839e-05	0.000168268	4.90744e-05	0.000176204	3.51308e-05	0.000170904	4.85311e-05	0.00015211	3.94768e-05	0.000167752	4.6177e-05	0.000161593		0	0.00035275	-9.05432e-07	0.00064148	-3.01811e-07	0.000736744	-3.01811e-07	0.000618194	0	0.000636855	0	0.000582602	-3.01811e-07	0.000737476	-3.01811e-07	0.000665646		0.000122222	0.01635	3.11111e-05	0.03319
		0.000200083	0.14429	0.07415	1.52201	1.36706	0.4191	0.22918	2.5613	1.99862		5.07042e-05	0.0001747	6.7183e-05	0.000169686	5.4507e-05	0.000168828	5.19718e-05	0.000180398	5.0342e-05	0.000168107	6.48289e-05	0.000161059	5.55935e-05	0.000175582	5.07042e-05	0.000167466		0	0.000357736	-9.05432e-07	0.000644588	-3.01811e-07	0.000735191	-3.01811e-07	0.000631399	0	0.000622873	0	0.00056163	-6.03621e-07	0.000760002	-3.01811e-07	0.000682735		0.000133333	0.01793	3.77778e-05	0.03383
		0.00026674	0.22562	0.11969	2.1273	1.82087	0.51248	0.19499	3.33302	2.82267		6.86317e-05	0.000171624	8.58349e-05	0.000164093	7.27967e-05	0.000177217	6.68209e-05	0.00019438	6.7183e-05	0.00017398	8.45673e-05	0.000165533	7.42454e-05	0.000183133	6.86317e-05	0.00017949		-3.01811e-07	0.000360038	-3.01811e-07	0.000637597	0	0.000756164	0	0.000600327	0	0.000643846	-8.84231e-15	0.000571728	0	0.000723493	0	0.000667976		0.000133333	0.01788	4.66667e-05	0.03457
		0.000333397	0.28318	0.13629	2.67775	2.2816	0.60646	0.43011	4.18854	3.36059		8.87323e-05	0.000182251	0.000107746	0.000163814	9.2173e-05	0.000183649	8.52917e-05	0.000203329	8.71025e-05	0.000174539	9.25351e-05	0.000162737	9.63379e-05	0.000188166	8.63782e-05	0.000192074		-3.01811e-07	0.000350832	4.52716e-06	0.00063915	5.13078e-06	0.00077636	4.52716e-06	0.00063606	2.41448e-06	0.000661713	3.92354e-06	0.000578719	3.31992e-06	0.000735145	0	0.000640789		0.000131111	0.01758	5.55556e-05	0.0357
		0.000400053	0.26983	0.20532	3.22893	2.69631	0.84426	0.32389	5.1112	4.23829		0.000103219	0.000180293	0.000112092	0.000164932	0.000115533	0.00019092	0.000108109	0.000206126	0.000107746	0.000179293	0.000105392	0.000156864	0.000115714	0.000186209	0.000109014	0.000194032		0	0.000355435	1.05634e-05	0.000671775	1.05634e-05	0.000806656	9.35613e-06	0.00063839	7.24346e-06	0.000675695	5.43259e-06	0.000577165	9.65794e-06	0.000758449	4.22535e-06	0.000681959		0.000131111	0.01738	6.66667e-05	0.03704
		0.000466722	0.41512	0.22026	3.75344	3.17247	0.81294	0.49414	5.84837	4.77002		0.00011173	0.000177776	0.00013002	0.000160738	0.000130744	0.000193157	0.00013002	0.000209761	0.000132374	0.000177895	0.000129115	0.000158262	0.000118068	0.000190124	0.000131288	0.000192354		-3.01811e-07	0.000359271	1.78068e-05	0.00063915	1.93159e-05	0.000781798	1.69014e-05	0.000646158	1.35815e-05	0.000704436	9.95975e-06	0.000581826	1.7505e-05	0.000778645	9.95975e-06	0.000681959		0.000131111	0.01733	7.77778e-05	0.03832
		0.000533396	0.41618	0.31119	4.32258	3.63265	1.07768	0.46578	6.83853	5.55687		0.000134185	0.000174141	0.000153923	0.00016661	0.000139618	0.000197352	0.000154467	0.000223184	0.000157002	0.000178175	0.000151569	0.000161338	0.000142515	0.000191802	0.000155553	0.000214166		0	0.000345461	2.65593e-05	0.000646918	2.95774e-05	0.000790343	2.62575e-05	0.000674899	2.32394e-05	0.000728517	1.72032e-05	0.000577942	2.62575e-05	0.000839235	1.81086e-05	0.000706039		0.000131111	0.01738	8.66667e-05	0.03936
		0.00060007	0.48602	0.31406	4.84114	4.06306	1.11	0.58445	7.50635	6.17459		0.000158451	0.000173302	0.000176559	0.00016689	0.000164245	0.000213851	0.000177284	0.000228217	0.000181267	0.000194953	0.000175835	0.000166652	0.000165151	0.000201869	0.00017837	0.000225632		0	0.000355435	3.80281e-05	0.000663231	4.19517e-05	0.000845495	3.80281e-05	0.000722282	3.28974e-05	0.0007324	2.62575e-05	0.000576388	3.71227e-05	0.000871083	2.80684e-05	0.000782941		0.000131111	0.01733	9.33333e-05	0.0401
		0.000666744	0.55661	0.30284	5.4265	4.5611	1.28071	0.65925	8.41507	6.97129		0.000181086	0.000169387	0.000201187	0.000176398	0.000186338	0.000208538	0.000185976	0.000233531	0.000203722	0.000191038	0.00019829	0.000147076	0.000189416	0.000207462	0.000180905	0.00022731		0	0.000350448	5.13078e-05	0.000672552	5.70422e-05	0.000904532	5.19114e-05	0.000757238	4.58752e-05	0.000757258	3.89336e-05	0.000595031	5.01006e-05	0.00091769	4.07444e-05	0.000779834		0.000131111	0.01733	9.77778e-05	0.04074
		0.000733417	0.58637	0.34575	5.92161	5.04186	1.4311	0.68064	9.28563	7.5789		0.000204447	0.000176658	0.000225453	0.000177517	0.000210422	0.000228952	0.000201911	0.000243878	0.00022835	0.000198309	0.00022165	0.000161059	0.000212414	0.000211937	0.000202998	0.000226471		-3.01811e-07	0.000356202	6.79074e-05	0.000687311	6.57947e-05	0.000927836	6.88128e-05	0.00081472	6.03621e-05	0.000802312	5.22132e-05	0.000595808	5.16096e-05	0.000916136	5.40241e-05	0.0008412		0.000131111	0.01733	0.000102222	0.04114
		0.000800091	0.66047	0.35846	6.51491	5.467	1.45757	0.80001	10.0772	8.38479		0.000226539	0.000173582	0.000247726	0.000163534	0.000232877	0.000240138	0.000224547	0.000255343	0.000250623	0.000199148	0.00022835	0.000163296	0.000236861	0.000222004	0.000226901	0.000233741		-3.01811e-07	0.000352366	8.63178e-05	0.00072382	7.24346e-05	0.000941818	8.75251e-05	0.00086521	7.72635e-05	0.000841151	6.88128e-05	0.000593478	6.79074e-05	0.000949538	7.03219e-05	0.000891692		0.000131111	0.01728	0.000104444	0.04138
		0.00086667	0.66907	0.45695	7.04414	5.94824	1.72342	0.80112	11.0298	8.95525		0.000237947	0.000173023	0.000249718	0.000164093	0.000258229	0.000248528	0.000248632	0.000255623	0.00026674	0.000198868	0.000246459	0.000161898	0.000249899	0.000214733	0.000250805	0.000243808		1.50905e-06	0.000359654	0.000106539	0.000729258	9.0845e-05	0.001	0.000106237	0.00088696	9.62776e-05	0.000885428	8.57142e-05	0.000614451	8.6016e-05	0.00101	8.72233e-05	0.000926648		0.000131111	0.01738	0.000108889	0.04163
		0.000933344	0.79411	0.49398	7.64307	6.44369	1.7469	0.97662	11.7659	9.75324		0.000251529	0.000170506	0.000273984	0.000172203	0.000264386	0.000249367	0.000273803	0.000275757	0.000275613	0.000204182	0.000270905	0.000164414	0.000260764	0.000215572	0.000268913	0.000260307		3.01811e-06	0.000353133	0.000127666	0.000753338	0.000109859	0.00108	0.00012676	0.00095454	0.000117706	0.000956116	0.000105936	0.000623772	0.000106237	0.00107	9.98993e-05	0.000961603		0.000133333	0.01738	0.000111111	0.04198
		0.001	0.84867	0.56113	8.20659	6.92221	1.93745	0.94019	12.6625	10.3705		0.000273078	0.000177217	0.000296257	0.000175839	0.000279597	0.000250485	0.000298249	0.000276876	0.000297525	0.000212291	0.000295533	0.000168889	0.000285392	0.000227317	0.000273259	0.000264222		5.7344e-06	0.000355818	0.000145775	0.000792955	0.00013008	0.00116	0.000144869	0.00103	0.000135513	0.000968545	0.000124346	0.000647076	0.000124346	0.00115	0.000107746	0.000977916		0.000133333	0.01758	0.000113333	0.04222
		0.00107	0.87747	0.53474	8.71758	7.40429	2.02045	1.02744	13.5327	11.1102		0.000298793	0.000185047	0.000320885	0.000166051	0.000304406	0.000263629	0.000320704	0.000285545	0.000323239	0.000225994	0.000317988	0.00015966	0.000307666	0.0002248	0.000297706	0.000272612		8.14889e-06	0.000359271	0.000166298	0.000835678	0.000148491	0.00122	0.000152414	0.00104	0.000141549	0.000973205	0.000145171	0.000683585	0.000145171	0.00123	0.00012676	0.00101		0.000135556	0.01783	0.000115556	0.04257
		0.00113	0.97171	0.51272	9.26235	7.8527	2.15451	1.08499	14.2819	11.7904		0.00032342	0.000188962	0.000342615	0.000174161	0.000327223	0.000268662	0.000323239	0.000286383	0.000344969	0.000222918	0.000342434	0.000160499	0.00033175	0.000245774	0.000315634	0.000265621		1.05634e-05	0.000355051	0.000184708	0.000867526	0.000169618	0.0013	0.000166298	0.00109	0.000156338	0.00102	0.000163883	0.000685915	0.000163883	0.0013	0.00014668	0.00111		0.000137778	0.01817	0.000117778	0.04286
		0.0012	0.98427	0.50711	9.83683	8.35909	2.26505	1.16634	15.2499	12.5314		0.00034678	0.000200428	0.0003667	0.000170525	0.000350945	0.000275374	0.000346056	0.000292256	0.000369959	0.000230468	0.000363803	0.000162457	0.000354024	0.000238224	0.00031998	0.000263663		1.44869e-05	0.000353517	0.000195875	0.000869857	0.000189839	0.00138	0.000184708	0.00117	0.000161469	0.00104	0.000183199	0.000692906	0.000184708	0.00139	0.000166901	0.00116		0.000142222	0.01867	0.00012	0.04306
		0.00127	1.08895	0.59054	10.3929	8.85908	2.42458	1.23505	16.0782	13.1751		0.000370865	0.000198191	0.000382092	0.000170805	0.00037503	0.000277891	0.000369959	0.000293095	0.000394768	0.000238858	0.000388068	0.000177558	0.000378471	0.000250528	0.000344064	0.000292187		1.87123e-05	0.000365408	0.000205835	0.000892384	0.000202515	0.00143	0.000205533	0.00126	0.000173541	0.00107	0.000200704	0.000726308	0.000190141	0.00142	0.000187726	0.00119		0.000146667	0.01936	0.000122222	0.04331
		0.00133	1.04259	0.65871	10.9665	9.2875	2.51588	1.29063	16.894	13.9064		0.000373219	0.000197911	0.000389155	0.000170246	0.000399477	0.000284602	0.000391871	0.000286104	0.000401287	0.000241095	0.000410523	0.000177278	0.000385171	0.000259756	0.000366157	0.000290229		2.2334e-05	0.000368477	0.00022002	0.000945206	0.000210362	0.00146	0.000207042	0.00126	0.000194668	0.00111	0.000221831	0.000692906	0.00020342	0.00147	0.000201911	0.00126		0.000151111	0.0204	0.000126667	0.0436
		0.0014	1.14648	0.72298	11.4883	9.76499	2.68509	1.38929	17.7319	14.5925		0.000393139	0.000204063	0.000413782	0.000178635	0.000424466	0.000299144	0.000409979	0.000306238	0.000418491	0.000231866	0.000435151	0.000164694	0.000401287	0.00026507	0.000390965	0.000303093		2.62575e-05	0.000375765	0.000223642	0.000945983	0.000228772	0.00157	0.000225754	0.00136	0.000213682	0.00112	0.000229074	0.000691353	0.00022334	0.00153	0.000205533	0.00127		0.00016	0.02173	0.000131111	0.044
		0.00147	1.2001	0.78135	12.0406	10.2624	2.76214	1.39474	18.5613	15.2524		0.000417766	0.000199589	0.00043841	0.000176118	0.000446197	0.000305296	0.000416318	0.000310433	0.000442937	0.000239417	0.000459416	0.00017616	0.000425191	0.000273739	0.000412877	0.000321549		2.98792e-05	0.000379218	0.000243561	0.000954527	0.000249597	0.00166	0.000245976	0.00145	0.000233601	0.00119	0.000242656	0.000720093	0.000243561	0.0016	0.000226056	0.00134		0.000166667	0.02311	0.000133333	0.0444
		0.00153	1.22108	0.73601	12.644	10.7069	2.91567	1.47856	19.4358	16.0066		0.00044004	0.000197352	0.00046177	0.00016689	0.0004701	0.000317601	0.000438229	0.0003205	0.000465211	0.00023718	0.000483138	0.00018427	0.000447464	0.000277374	0.000438048	0.000332455		3.19919e-05	0.000383437	0.000264084	0.000965402	0.000268611	0.00174	0.000265292	0.00153	0.00025171	0.00126	0.000262273	0.000736406	0.000264084	0.0017	0.000243863	0.00142		0.000175556	0.02435	0.000137778	0.04479
		0.0016	1.32977	0.76658	13.1752	11.1946	3.05576	1.50221	20.2083	16.6022		0.000463581	0.000196513	0.000484587	0.000173601	0.000492736	0.000328227	0.000454165	0.000326093	0.000489657	0.0002369	0.000498712	0.000187905	0.000472273	0.000266748	0.000451267	0.000348674		3.3501e-05	0.000380752	0.000284909	0.000971617	0.000279477	0.0018	0.000271026	0.00155	0.000272233	0.00129	0.000282495	0.000763593	0.000282796	0.00179	0.000252616	0.00146		0.000182222	0.02543	0.000142222	0.04528
		0.00167	1.37388	0.73364	13.7177	11.6553	3.12138	1.62515	21.1163	17.2996		0.00048676	0.000199869	0.000509034	0.000175279	0.000517183	0.000327948	0.0004634	0.000322737	0.00051175	0.000239976	0.000505593	0.000189024	0.000496539	0.00028073	0.000462495	0.000356225		3.74245e-05	0.000383437	0.000302716	0.00099026	0.000289135	0.00186	0.000285513	0.00163	0.000293058	0.00137	0.000300905	0.000791558	0.000303018	0.00187	0.000263782	0.00152		0.000188889	0.02647	0.000144444	0.04568
		0.00173	1.48388	0.83496	14.2463	12.1145	3.32873	1.65413	21.9016	17.8127		0.000508128	0.000201826	0.000515553	0.000173881	0.000534567	0.000337456	0.000486941	0.000333643	0.000535653	0.000251721	0.000529859	0.000175041	0.000520623	0.000298348	0.000486217	0.00035986		4.16499e-05	0.000395712	0.000323239	0.00102	0.000301207	0.00193	0.000303923	0.00172	0.000312374	0.00142	0.000321428	0.000770584	0.000310563	0.00193	0.000282796	0.00158		0.000193333	0.02726	0.000148889	0.04617
		0.0018	1.5057	0.88119	14.7236	12.5744	3.34809	1.78505	22.6943	18.2066		0.000510664	0.000200708	0.000530764	0.000169686	0.00053674	0.000339413	0.000511569	0.00035238	0.000558651	0.000271576	0.000552676	0.000170287	0.00054507	0.000313729	0.000510483	0.000367131		4.58752e-05	0.000398398	0.000341951	0.00106	0.000307545	0.00195	0.000324748	0.00181	0.000333199	0.00147	0.000340442	0.0008102	0.000321428	0.00202	0.000303622	0.00169		0.000197778	0.0279	0.000153333	0.04657
		0.00187	1.5641	0.93884	15.2122	12.9947	3.57003	1.74103	23.0739	18.5169		0.000535472	0.000201546	0.000556116	0.000172763	0.000539094	0.000339134	0.000534024	0.000354337	0.000583279	0.000258153	0.000577303	0.000175041	0.000567525	0.000321279	0.000532756	0.000378596		4.97988e-05	0.000403001	0.000362474	0.00107	0.00032837	0.00204	0.000342555	0.00192	0.000351609	0.0015	0.000361267	0.000801656	0.000342555	0.00212	0.00032173	0.00175		0.0002	0.02849	0.000155556	0.04701
		0.00193	1.60343	0.94636	15.6362	13.3564	3.63634	1.89328	23.3128	18.7682		0.0005601	0.000198191	0.000578028	0.00017444	0.000564084	0.000346964	0.00055847	0.000353498	0.000607364	0.000273813	0.000599215	0.000190702	0.00059179	0.000331626	0.000557746	0.000395375		5.37223e-05	0.000403384	0.000381187	0.00112	0.00034678	0.00213	0.00036338	0.00202	0.000364889	0.00154	0.000379376	0.000811754	0.000360362	0.00222	0.000342253	0.00186		0.000202222	0.02904	0.00016	0.04736
		0.002	1.63218	0.96529	15.9384	13.6857	3.77977	1.91624	23.7152	18.9998		0.000582012	0.000202106	0.000601931	0.000165212	0.000587806	0.000360946	0.000581106	0.000373073	0.000632173	0.00026878	0.00062348	0.000189863	0.000604466	0.000339736	0.00058002	0.000410476		5.7344e-05	0.000403768	0.00040171	0.00115	0.000368209	0.00225	0.000367605	0.00205	0.000372132	0.00155	0.000399296	0.0008537	0.000380583	0.00234	0.000362474	0.00193		0.000206667	0.02958	0.000164444	0.04785
		0.00207	1.61198	0.97344	16.2122	13.909	3.92804	1.97509	23.7496	19.1889		0.000606277	0.000194835	0.000623843	0.000164932	0.000612253	0.000376886	0.000587987	0.000374751	0.000654265	0.000274652	0.000634346	0.000183431	0.000613702	0.000338058	0.000586177	0.000408518		6.15694e-05	0.00041681	0.00041831	0.0012	0.000387827	0.00232	0.000382998	0.00212	0.000390241	0.00162	0.000419819	0.000888655	0.000394165	0.00244	0.000366096	0.00196		0.000208889	0.03002	0.000166667	0.0482
		0.00213	1.73736	1.00569	16.4351	14.1628	4.00791	2.0763	23.8998	19.3765		0.00062837	0.00019847	0.000648289	0.000172763	0.000634527	0.000378284	0.000605734	0.000374471	0.000669657	0.000273813	0.000645573	0.000182312	0.000638329	0.000345609	0.000603923	0.000419704		6.51911e-05	0.000420646	0.000419819	0.00119	0.000405634	0.00244	0.000402012	0.00226	0.000410764	0.00167	0.000439738	0.00089953	0.000399899	0.00248	0.000382998	0.00204		0.000211111	0.03047	0.000171111	0.04859
		0.0022	1.78298	1.06853	16.6474	14.4248	4.18201	2.10985	24.1022	19.5168		0.00064177	0.000205462	0.000650462	0.00017472	0.000659154	0.000390589	0.000627102	0.000378107	0.00067835	0.000273254	0.000670201	0.000204404	0.000654084	0.000339456	0.000626559	0.000427254		6.94164e-05	0.000423331	0.000440342	0.00123	0.000407746	0.00245	0.000423138	0.0024	0.000429175	0.00168	0.000452414	0.000882441	0.000412575	0.00257	0.000402314	0.00214		0.000215556	0.03091	0.000175556	0.04904
		0.00227	1.88064	1.10114	16.8625	14.6763	4.23731	2.25123	24.2094	19.6824		0.000652997	0.00021413	0.000672917	0.000186745	0.000668028	0.000396462	0.000651549	0.000387335	0.000700623	0.000278008	0.000695009	0.000209718	0.000660422	0.000340295	0.000650643	0.000438999		7.27364e-05	0.000421413	0.000460865	0.00123	0.000429778	0.00259	0.000430382	0.00244	0.00045	0.00177	0.000457847	0.000897977	0.00042012	0.0026	0.000420724	0.00221		0.000217778	0.03156	0.00018	0.04948
		0.00233	1.9487	1.18571	17.05	14.9236	4.41546	2.20518	24.3266	19.8123		0.000675633	0.000213851	0.000697001	0.000174161	0.000681428	0.000402334	0.000673822	0.000390411	0.000724889	0.000277728	0.000719094	0.000213633	0.000684506	0.000333863	0.000675452	0.000452142		7.69617e-05	0.000429469	0.000481086	0.00126	0.000448189	0.0027	0.00044336	0.00251	0.000469617	0.00183	0.000477766	0.000931378	0.00044004	0.00272	0.000424346	0.00223		0.000222222	0.0323	0.000182222	0.04993
		0.0024	2.00154	1.14406	17.2238	15.1647	4.50619	2.37464	24.4475	19.9317		0.000699537	0.000212173	0.000720905	0.000175	0.000704969	0.000406529	0.00069845	0.000388733	0.000747343	0.000281643	0.000743359	0.000221743	0.000709315	0.000342812	0.00070008	0.000459413		8.08852e-05	0.000429085	0.000501307	0.00126	0.000468108	0.00281	0.000449094	0.00255	0.000488933	0.00189	0.000497082	0.000941477	0.000460261	0.00289	0.000440945	0.00233		0.000224444	0.03284	0.000186667	0.05037
		0.00247	2.09857	1.17183	17.4082	15.3575	4.64491	2.3274	24.6149	20.058		0.000721991	0.00021413	0.000743903	0.000189262	0.000726881	0.000412681	0.000722716	0.000415579	0.000771609	0.00028388	0.000765814	0.000226776	0.0007334	0.000350922	0.000719818	0.000465565		8.54124e-05	0.000422947	0.000519416	0.00133	0.00048682	0.00291	0.000463581	0.00266	0.000507947	0.00195	0.000517605	0.000949244	0.00046841	0.00294	0.000459959	0.00243		0.000228889	0.03358	0.000191111	0.05077
		0.00253	2.06571	1.18807	17.5696	15.5709	4.7862	2.45977	24.6917	20.1624		0.000746619	0.000218605	0.000767806	0.000189262	0.000751871	0.00041352	0.000746981	0.000409706	0.00079352	0.000284719	0.000768349	0.000226776	0.00075513	0.000371057	0.00072181	0.000466125		8.78269e-05	0.000439826	0.000539637	0.00134	0.00049014	0.00294	0.00048169	0.00279	0.00052847	0.00202	0.000536318	0.00094303	0.000481086	0.00302	0.000465694	0.00246		0.000231111	0.03422	0.000195556	0.05121
		0.0026	2.10628	1.2708	17.7376	15.7861	4.90396	2.48035	24.6442	20.2681		0.000770885	0.000226715	0.000785734	0.000186745	0.000773963	0.000436731	0.000771609	0.00042257	0.000804748	0.000286397	0.000790261	0.000219505	0.000779758	0.000375531	0.0007468	0.0004857		8.90341e-05	0.00044136	0.000558048	0.00139	0.00050342	0.00301	0.000502213	0.00291	0.000532092	0.00203	0.000555935	0.00098653	0.000499497	0.00318	0.000480181	0.00252		0.000235556	0.03491	0.0002	0.05175
		0.00267	2.1799	1.32738	17.8655	15.9594	5.00674	2.57269	24.8089	20.3501		0.000775593	0.000228113	0.000790442	0.000187025	0.000798953	0.000445959	0.000793339	0.00042257	0.00081851	0.00029199	0.000813259	0.000222861	0.000788993	0.000377209	0.000769074	0.000499961		9.26558e-05	0.000451334	0.000578571	0.0014	0.00050674	0.00302	0.000521529	0.00302	0.000546881	0.00208	0.000574647	0.000999735	0.00052002	0.00338	0.000498893	0.00263		0.00024	0.03556	0.000202222	0.0522
		0.00273	2.17147	1.37885	18.0009	16.1231	5.15469	2.6429	24.8269	20.4348		0.000796056	0.000226435	0.00081507	0.000184508	0.00080348	0.000444281	0.000818148	0.00043851	0.000842414	0.000291151	0.000837524	0.000220065	0.000802031	0.000382802	0.00079352	0.000514783		9.7183e-05	0.000456704	0.000597585	0.00144	0.00052515	0.00313	0.000523038	0.00304	0.000567404	0.00212	0.000594869	0.00103	0.000529074	0.00345	0.000518209	0.00272		0.000242222	0.03625	0.000206667	0.05259
		0.0028	2.25728	1.40924	18.13	16.3067	5.2485	2.6864	24.9182	20.5003		0.000819959	0.000227274	0.000837162	0.000178915	0.000823219	0.000450993	0.000840241	0.00044606	0.000862333	0.000309048	0.000859074	0.000220624	0.00082684	0.000407131	0.000816518	0.00052485		0.000101408	0.000472815	0.000600603	0.00144	0.000545372	0.00328	0.000542052	0.00316	0.000585211	0.00219	0.000614788	0.00103	0.000538128	0.00353	0.000539637	0.00284		0.000246667	0.03699	0.000211111	0.05304
		0.00287	2.30586	1.41019	18.2631	16.4451	5.3919	2.80291	25.0305	20.5363		0.000842052	0.000230909	0.000861609	0.000184228	0.000846941	0.000485669	0.000858349	0.00045417	0.000867042	0.000312124	0.00088352	0.000232929	0.000848027	0.000420275	0.000840784	0.000538552		0.00010503	0.000470513	0.000617504	0.00146	0.000566197	0.00338	0.00056016	0.00329	0.000587625	0.00219	0.000635915	0.00105	0.000559557	0.0037	0.00056016	0.00294		0.000251111	0.03773	0.000213333	0.05358
		0.00293	2.44038	1.4153	18.3894	16.6094	5.50693	2.77895	25.013	20.5666		0.000866498	0.000227554	0.000885875	0.000190101	0.000871025	0.000496576	0.000864325	0.000458085	0.000891669	0.000317158	0.000901991	0.000227615	0.000872112	0.000433978	0.000854003	0.00053995		0.00010835	0.000468212	0.00063833	0.00148	0.000571328	0.00344	0.000580684	0.00345	0.000605432	0.00224	0.000656136	0.00106	0.000577967	0.00384	0.000564084	0.00296		0.000255556	0.03852	0.000217778	0.05398
		0.003	2.4926	1.39589	18.5077	16.7464	5.61917	2.93098	24.9818	20.6149		0.000889496	0.000228393	0.000910321	0.000195694	0.000893661	0.000494618	0.000886599	0.00046228	0.000913219	0.000316319	0.000908329	0.000225098	0.000895291	0.000442087	0.000863239	0.000539111		0.000112274	0.000468979	0.000641348	0.00148	0.000586418	0.00357	0.000591247	0.00354	0.00062505	0.0023	0.000674848	0.00107	0.000590643	0.00395	0.000578269	0.00304		0.000257778	0.03931	0.000222222	0.05432
		0.00307	2.541	1.48746	18.6112	16.8459	5.76635	2.92152	25.0616	20.6482		0.000909235	0.000230909	0.000919557	0.000195414	0.000918289	0.000513634	0.000911045	0.000466754	0.000937122	0.00031576	0.000933138	0.000217548	0.000919375	0.00045607	0.000888229	0.000570711		0.000116197	0.000468595	0.000658249	0.00149	0.00060513	0.00373	0.000600301	0.00362	0.000644366	0.00236	0.000694768	0.00109	0.000597887	0.00401	0.00059849	0.00317		0.000262222	0.04005	0.000224444	0.05477
		0.00313	2.63271	1.52459	18.7144	16.9844	5.82013	3.01341	25.1673	20.6737		0.000913762	0.000228952	0.000933138	0.000193177	0.000935854	0.000519507	0.000935492	0.000482694	0.000939476	0.000316039	0.000955955	0.00022342	0.000923903	0.000458028	0.000912675	0.000572948		0.000120724	0.000482021	0.000676659	0.00154	0.000625352	0.00389	0.000620523	0.00377	0.000665794	0.00242	0.000713178	0.00112	0.000618712	0.00419	0.000617806	0.00329		0.000266667	0.04089	0.000228889	0.05516
		0.0032	2.6104	1.57859	18.8351	17.1344	5.99015	3.04192	25.1176	20.6986		0.00093676	0.000225037	0.00095686	0.000188143	0.000938209	0.000521185	0.000940019	0.000484931	0.000959939	0.000330861	0.000980583	0.000228174	0.000944184	0.000458587	0.000937846	0.000585532		0.000124648	0.0004755	0.000696881	0.0016	0.000634708	0.00395	0.000639235	0.00392	0.000685714	0.00248	0.0007334	0.00114	0.000635915	0.00433	0.000636519	0.00343		0.000271111	0.04173	0.000233333	0.05565
		0.00327	2.65559	1.58693	18.9124	17.2419	6.02842	3.13686	25.1464	20.7325		0.000960844	0.000234265	0.000979134	0.000200168	0.000940019	0.000522583	0.000960301	0.000492481	0.000984567	0.000333937	0.001	0.000234047	0.000968631	0.000463341	0.000961931	0.00059532		0.00012827	0.000488926	0.000715895	0.00162	0.000643762	0.00401	0.000652514	0.00405	0.000705633	0.00253	0.000752414	0.00117	0.000639838	0.00437	0.000648591	0.00346		0.000275556	0.04252	0.000235556	0.05615
		0.00333	2.68619	1.60112	19.004	17.348	6.21278	3.18472	25.1814	20.7588		0.000986015	0.000234265	0.001	0.000187584	0.000964285	0.0005251	0.000981488	0.000497515	0.00101	0.00034708	0.00103	0.000236005	0.000992353	0.000471451	0.000984023	0.000600913		0.000131891	0.0004989	0.000737022	0.00163	0.000664587	0.00416	0.000654325	0.00407	0.000724949	0.00261	0.000772635	0.00117	0.000650704	0.00446	0.000655231	0.00351		0.00028	0.04331	0.00024	0.05654
		0.0034	2.72721	1.62456	19.1085	17.4795	6.24179	3.22191	25.1979	20.7837		0.00101	0.000233985	0.00103	0.000194855	0.000986196	0.000527617	0.000992534	0.00049332	0.00103	0.000352393	0.00104	0.000243835	0.00101	0.000477323	0.000988369	0.000604268		0.000136117	0.000500434	0.000754225	0.00168	0.000682092	0.00431	0.00066006	0.00411	0.00074517	0.00269	0.000793762	0.00122	0.000657947	0.00453	0.000675754	0.00362		0.000282222	0.04405	0.000244444	0.05684
		0.00347	2.80038	1.65033	19.1674	17.5861	6.41448	3.34264	25.2512	20.811		0.00103	0.000234545	0.00105	0.000196812	0.00101	0.00053293	0.00101	0.00050115	0.00106	0.000353232	0.00105	0.000245233	0.00104	0.000483196	0.00101	0.000614056		0.000140342	0.000501968	0.000774144	0.00171	0.000702917	0.00443	0.000679074	0.00427	0.000763279	0.00275	0.000813681	0.00126	0.00067847	0.0047	0.000693863	0.00373		0.000286667	0.04489	0.000246667	0.05723
		0.00353	2.87168	1.7115	19.2849	17.662	6.47802	3.31026	25.3446	20.8393		0.00104	0.00023874	0.00105	0.000196812	0.00104	0.000539082	0.00103	0.000516531	0.00107	0.000354351	0.00107	0.000230971	0.00106	0.000498017	0.00101	0.000617691		0.000144265	0.000495064	0.00079346	0.00175	0.00070503	0.00445	0.00069839	0.00441	0.000783802	0.00281	0.000831488	0.00126	0.000697786	0.00487	0.000714386	0.00386		0.000291111	0.04558	0.000251111	0.05763
		0.0036	2.92751	1.75883	19.3564	17.7629	6.62105	3.4759	25.4166	20.8646		0.00106	0.000239299	0.00107	0.000191499	0.00106	0.000561734	0.00105	0.000534708	0.00108	0.000351834	0.0011	0.000232649	0.00106	0.000498577	0.00103	0.000621327		0.000147585	0.000499667	0.00081338	0.00179	0.000721327	0.00461	0.000717102	0.00456	0.000801911	0.00289	0.000852011	0.00128	0.000710462	0.00496	0.000729476	0.00395		0.000293333	0.04632	0.000255556	0.05812
		0.00367	2.98786	1.8227	19.4453	17.879	6.70018	3.45903	25.2532	20.8819		0.00108	0.000240417	0.0011	0.000186186	0.00107	0.000565369	0.00108	0.000541419	0.0011	0.000341767	0.00112	0.00024775	0.00109	0.000501932	0.00106	0.000635309		0.000151811	0.000502736	0.000834204	0.00186	0.00072676	0.00465	0.000737927	0.0047	0.000811267	0.00291	0.000870422	0.00129	0.000717706	0.00503	0.000734909	0.00398		0.000297778	0.04706	0.00026	0.05862
		0.00373	3.03924	1.79188	19.5074	17.9419	6.81447	3.57726	25.4052	20.9115		0.0011	0.000239299	0.00112	0.000195694	0.00108	0.00056481	0.0011	0.000559596	0.00113	0.000356588	0.00115	0.000253063	0.0011	0.000518711	0.00108	0.00064174		0.000156036	0.000519614	0.000854728	0.00192	0.00074185	0.00476	0.000756337	0.00484	0.000822434	0.00295	0.000890945	0.00132	0.000737022	0.00525	0.000755432	0.00407		0.000302222	0.04785	0.000262222	0.05901
		0.0038	3.09032	1.81855	19.5488	18.0242	6.90197	3.60242	25.4175	20.9331		0.00113	0.000242375	0.00115	0.000205761	0.00111	0.000572081	0.00112	0.000559876	0.00115	0.000360503	0.00117	0.000256978	0.00111	0.000518991	0.0011	0.000654604		0.000159658	0.000513093	0.000863782	0.00193	0.000762977	0.00493	0.00077686	0.00499	0.000838732	0.00303	0.00089849	0.00132	0.000757846	0.00545	0.000776257	0.0042		0.000304444	0.04864	0.000266667	0.05951
		0.00387	3.06326	1.80824	19.6116	18.1159	7.01249	3.6845	25.419	20.956		0.00115	0.000247409	0.00117	0.00020632	0.00113	0.00058886	0.00113	0.000562392	0.00117	0.000364977	0.00119	0.000255021	0.00113	0.000522906	0.00112	0.000655722		0.000163883	0.000515778	0.000874044	0.00192	0.00076509	0.00495	0.000784708	0.00506	0.000842354	0.00305	0.000909054	0.00133	0.000759657	0.00547	0.000794366	0.00434		0.000308889	0.04943	0.000271111	0.0599
		0.00393	3.14127	1.87935	19.6892	18.182	7.08468	3.71842	25.47	20.9766		0.00117	0.000249086	0.00119	0.000211074	0.00115	0.000590538	0.00115	0.000567985	0.00119	0.000369731	0.00122	0.000254462	0.00116	0.000534092	0.00113	0.00065768		0.000167807	0.000515011	0.000893058	0.00193	0.000783199	0.0051	0.000797384	0.00519	0.000862877	0.00312	0.000929878	0.00137	0.000775955	0.00564	0.000812474	0.00445		0.000313333	0.05017	0.000273333	0.06025
		0.004	3.19525	1.92867	19.7728	18.2317	7.18792	3.75358	25.4401	21.0026		0.00118	0.000248807	0.00119	0.00021415	0.00118	0.000603122	0.00117	0.000587281	0.00121	0.000363579	0.00124	0.000263131	0.00118	0.000543041	0.00115	0.000667747		0.00017173	0.000529587	0.000912977	0.00196	0.00080342	0.00527	0.000817605	0.00536	0.000881891	0.00321	0.000948591	0.00138	0.000796176	0.00584	0.000814285	0.00447		0.000317778	0.05091	0.000277778	0.06079
		0.00407	3.22098	1.96706	19.8132	18.3037	7.26134	3.83977	25.392	21.0167		0.0012	0.000243773	0.00122	0.000210235	0.0012	0.000603961	0.00119	0.000594831	0.00122	0.000364418	0.00126	0.000259775	0.00119	0.000542481	0.00117	0.000679772		0.00017505	0.000535341	0.000931689	0.002	0.000819416	0.00547	0.000837826	0.00553	0.000901508	0.00329	0.000969718	0.00139	0.000809758	0.00597	0.000832696	0.00458		0.00032	0.05165	0.000282222	0.06123
		0.00413	3.30306	2.00508	19.8448	18.384	7.36166	3.86137	25.5176	21.0473		0.00122	0.000258035	0.00124	0.000216108	0.00121	0.000609833	0.00122	0.00061133	0.00124	0.000379798	0.00129	0.000262292	0.0012	0.000542202	0.0012	0.000699347		0.000179577	0.000529587	0.000951609	0.00202	0.000821528	0.00548	0.000842052	0.00557	0.00092022	0.00335	0.000989637	0.00142	0.000817001	0.00605	0.000852615	0.0047		0.000324444	0.05244	0.000284444	0.06178
		0.0042	3.32555	1.99658	19.8814	18.4287	7.38644	3.94682	25.5354	21.0641		0.00125	0.000259154	0.00127	0.000214989	0.00122	0.000619062	0.00124	0.000621397	0.00127	0.000384273	0.0013	0.000257258	0.00123	0.000553947	0.00122	0.000708295		0.000183803	0.000539177	0.000970623	0.00205	0.000842052	0.00566	0.000856538	0.0057	0.000941046	0.00344	0.00101	0.00143	0.000837524	0.00625	0.000871931	0.00483		0.000326667	0.05319	0.000288889	0.06222
		0.00427	3.40806	2.01191	19.9351	18.475	7.48296	4.00069	25.6227	21.0797		0.00127	0.000260832	0.00129	0.000207998	0.00125	0.000639476	0.00126	0.000636218	0.00129	0.000380078	0.00131	0.0002553	0.00125	0.000570167	0.00124	0.000725913		0.000187726	0.000552987	0.000990844	0.00208	0.000860462	0.00585	0.000876458	0.0059	0.000959758	0.00352	0.00103	0.00143	0.000856538	0.00647	0.00088853	0.00495		0.000331111	0.05402	0.000293333	0.06252
		0.00433	3.45047	2.00256	19.9826	18.5429	7.55343	4.01416	25.5646	21.1008		0.00129	0.000263348	0.00131	0.000211354	0.00127	0.000639756	0.00127	0.000637057	0.00131	0.000391823	0.00133	0.000270961	0.00127	0.000578556	0.00126	0.000727031		0.000192253	0.000543397	0.00101	0.00212	0.00087344	0.00597	0.000878269	0.00592	0.000961267	0.00353	0.00105	0.00145	0.000858349	0.00649	0.000892454	0.00497		0.000335556	0.05477	0.000295556	0.06291
		0.0044	3.48795	2.08761	20.0158	18.5938	7.58663	4.05192	25.5915	21.1178		0.00132	0.000252442	0.00132	0.000208557	0.0013	0.000664365	0.00129	0.000641532	0.00134	0.000399933	0.00136	0.000265927	0.0013	0.00059142	0.00127	0.000725633		0.000196177	0.000550685	0.00103	0.00217	0.000881287	0.00603	0.000894868	0.00605	0.000979375	0.00363	0.00107	0.00147	0.000876156	0.00671	0.000912675	0.00508		0.00034	0.0556	0.0003	0.06341
		0.00447	3.55748	2.12774	20.0352	18.6367	7.67425	4.12335	25.6247	21.1452		0.00132	0.000254679	0.00134	0.000202405	0.00132	0.00067611	0.00131	0.000644048	0.00134	0.000400772	0.00138	0.000270122	0.00132	0.000596174	0.00129	0.000737658		0.000199497	0.000564878	0.00105	0.00219	0.000900301	0.00621	0.000896679	0.00607	0.000997484	0.0037	0.00107	0.00148	0.000895774	0.0069	0.000932897	0.00521		0.000342222	0.05644	0.000304444	0.06385
		0.00453	3.54755	2.20854	20.0699	18.6753	7.71617	4.1506	25.6261	21.1619		0.00134	0.000259713	0.00136	0.000215269	0.00134	0.000682262	0.00133	0.000649082	0.00136	0.00040217	0.00141	0.000264809	0.00133	0.000598132	0.00131	0.00075164		0.000203722	0.000560275	0.00107	0.00221	0.000919617	0.00642	0.00091509	0.00624	0.00102	0.00374	0.00109	0.00151	0.000903923	0.00698	0.000951609	0.00534		0.000346667	0.05709	0.000306667	0.0642
		0.0046	3.62776	2.20035	20.1196	18.7086	7.76857	4.24576	25.6133	21.1761		0.00136	0.00026195	0.00138	0.000205202	0.00136	0.000698482	0.00135	0.000664742	0.00139	0.000401611	0.00143	0.000269563	0.00134	0.000605682	0.00134	0.000760309		0.00020674	0.000573701	0.00109	0.00222	0.000925653	0.00648	0.0009335	0.0064	0.00103	0.00381	0.00111	0.00155	0.000914788	0.0071	0.000968208	0.00546		0.000348889	0.05788	0.000311111	0.06454
		0.00467	3.61781	2.22575	20.1713	18.7574	7.82911	4.24902	25.7293	21.1927		0.00139	0.000252442	0.00141	0.000207439	0.00137	0.000700439	0.00136	0.000670055	0.00141	0.00040189	0.00144	0.000272079	0.00137	0.000618826	0.00136	0.000765063		0.000211267	0.000574468	0.00109	0.00221	0.000939838	0.00663	0.000951005	0.00657	0.00104	0.00382	0.00112	0.00155	0.000935311	0.00735	0.000972132	0.00549		0.000353333	0.05867	0.000313333	0.06494
		0.00473	3.67887	2.23215	20.1887	18.8049	7.85277	4.34087	25.6854	21.2077		0.00141	0.000267263	0.00143	0.000231488	0.00139	0.000709108	0.00138	0.000684876	0.00143	0.000411119	0.00145	0.00027935	0.00139	0.000630012	0.00139	0.000777088		0.000214889	0.000574468	0.00111	0.00224	0.000949194	0.00672	0.000954325	0.0066	0.00106	0.00394	0.00113	0.00156	0.000946176	0.00748	0.000990844	0.00563		0.000357778	0.05951	0.000317778	0.06528
		0.0048	3.712	2.2471	20.2	18.8302	7.92559	4.33503	25.6882	21.2191		0.00143	0.000262789	0.00145	0.00022981	0.00141	0.000720015	0.0014	0.000685715	0.00145	0.00042594	0.00148	0.000276833	0.00142	0.00063924	0.00139	0.000778206		0.000219114	0.000585592	0.00113	0.00224	0.000960663	0.00683	0.000974848	0.00679	0.00108	0.004	0.00115	0.0016	0.000954023	0.00756	0.00101	0.00574		0.00036	0.06025	0.00032	0.06573
		0.00487	3.78637	2.29582	20.2206	18.8598	7.92511	4.40003	25.7437	21.2409		0.00145	0.000265026	0.00146	0.000229251	0.00144	0.000737912	0.00141	0.000684317	0.00148	0.000429016	0.0015	0.00027963	0.00144	0.000656019	0.00141	0.000789392		0.000222736	0.000586359	0.00115	0.0023	0.000976659	0.007	0.000995673	0.00697	0.00108	0.00403	0.00117	0.00162	0.000974546	0.00783	0.00103	0.00586		0.000364444	0.06099	0.000324444	0.06612
		0.00493	3.82054	2.33098	20.2539	18.8894	7.98035	4.41561	25.7431	21.2498		0.00146	0.000260552	0.00148	0.000219743	0.00146	0.000746861	0.00143	0.000692706	0.00148	0.000429016	0.00152	0.00027963	0.00146	0.000660493	0.00142	0.000798061		0.00022666	0.00059173	0.00117	0.00236	0.000979074	0.00701	0.00101	0.00707	0.0011	0.00409	0.00119	0.00164	0.000985412	0.008	0.00105	0.00596		0.000368889	0.06178	0.000328889	0.06662
		0.005	3.82942	2.38837	20.2978	18.9237	8.0267	4.48414	25.793	21.261		0.00148	0.00026223	0.0015	0.000211913	0.00148	0.000749937	0.00145	0.000718713	0.0015	0.000434329	0.00155	0.000280469	0.00146	0.000661892	0.00143	0.000798061		0.000230885	0.000594415	0.00119	0.00237	0.000998993	0.0072	0.00101	0.00712	0.00112	0.00416	0.00121	0.00166	0.000994466	0.00815	0.00105	0.00599		0.000371111	0.06257	0.000331111	0.06716
		0.00507	3.88795	2.37318	20.3248	18.9509	8.04863	4.54246	25.7195	21.281		0.00151	0.000276771	0.00152	0.000210235	0.00149	0.000748818	0.00148	0.00072934	0.00153	0.000442998	0.00157	0.000284384	0.00149	0.000664968	0.00146	0.000817077		0.000234507	0.000603621	0.00121	0.00242	0.00102	0.00738	0.00103	0.00732	0.00114	0.00425	0.00123	0.00169	0.00102	0.00846	0.00107	0.00609		0.000375556	0.06331	0.000335556	0.06756
		0.00513	3.8961	2.38317	20.3446	18.9816	8.08694	4.54601	25.8213	21.3045		0.00153	0.000291313	0.00155	0.00022226	0.00151	0.000756089	0.0015	0.00074472	0.00155	0.000446074	0.00157	0.000281588	0.00151	0.00067895	0.00148	0.000829101		0.000239034	0.000601703	0.00121	0.00243	0.00103	0.00751	0.00105	0.00749	0.00116	0.00433	0.00125	0.0017	0.00102	0.0085	0.00109	0.00623		0.000377778	0.06405	0.000337778	0.0679
		0.0052	3.93069	2.38786	20.3549	19.005	8.12659	4.61406	25.8	21.3061		0.00155	0.000291872	0.00157	0.000224777	0.00153	0.000765877	0.00152	0.00075283	0.00157	0.000437685	0.00159	0.000286901	0.00153	0.000681746	0.0015	0.000840567		0.000242354	0.00061091	0.00123	0.00246	0.00104	0.00761	0.00106	0.00757	0.00118	0.00438	0.00127	0.00171	0.00103	0.0087	0.0011	0.00629		0.000382222	0.06479	0.000342222	0.06825
		0.00527	3.96676	2.43406	20.3659	19.0261	8.13499	4.62884	25.772	21.3308		0.00157	0.000292432	0.00159	0.000225336	0.00156	0.000783495	0.00153	0.000753389	0.0016	0.000440481	0.00162	0.000288299	0.00156	0.000691534	0.00153	0.000846998		0.000247183	0.00060247	0.00125	0.00247	0.00106	0.00777	0.00107	0.00769	0.0012	0.00447	0.00128	0.00171	0.00105	0.00897	0.00111	0.00637		0.000384444	0.06558	0.000346667	0.06874
		0.00533	3.99801	2.47951	20.3829	19.047	8.18428	4.68335	25.8178	21.339		0.00159	0.000284322	0.0016	0.000225616	0.00158	0.000794961	0.00155	0.000761779	0.00161	0.000446074	0.00164	0.000293333	0.00156	0.000696568	0.00153	0.000846998		0.000249597	0.000614746	0.00127	0.0025	0.00108	0.00801	0.00109	0.00791	0.00121	0.00452	0.0013	0.00177	0.00106	0.00902	0.00112	0.00646		0.000388889	0.06642	0.000348889	0.06928
		0.0054	4.02073	2.50637	20.4155	19.0733	8.21336	4.7032	25.85	21.3506		0.0016	0.000278729	0.00162	0.000221701	0.0016	0.000795799	0.00157	0.000767931	0.00162	0.000447193	0.00166	0.000284104	0.00158	0.000705237	0.00155	0.000859303		0.000254426	0.000617047	0.00129	0.00254	0.00109	0.00824	0.0011	0.00801	0.00122	0.00456	0.00132	0.00177	0.00107	0.00923	0.00113	0.00651		0.000393333	0.06721	0.000353333	0.06968
		0.00547	4.07042	2.54448	20.4511	19.0964	8.21818	4.74249	25.8701	21.3623		0.00162	0.000284042	0.00164	0.000221701	0.00161	0.000800274	0.00159	0.000776041	0.00164	0.000456701	0.00169	0.000273198	0.0016	0.000703559	0.00157	0.000874683		0.00025835	0.000633542	0.0013	0.00258	0.00111	0.00852	0.00111	0.00807	0.00124	0.00464	0.00134	0.0018	0.00108	0.00937	0.00115	0.00666		0.000395556	0.068	0.000357778	0.07012
		0.00553	4.05666	2.52781	20.4748	19.1174	8.25803	4.79386	25.8665	21.388		0.00165	0.000297745	0.00167	0.000225895	0.00163	0.000812019	0.00162	0.000785548	0.00167	0.000456141	0.00171	0.000272639	0.00161	0.000702161	0.0016	0.000895656		0.000262273	0.000641981	0.00131	0.00258	0.00111	0.00855	0.00111	0.00809	0.00126	0.00473	0.00135	0.0018	0.00109	0.00952	0.00117	0.00681		0.0004	0.06874	0.000362222	0.07047
		0.0056	4.11935	2.5338	20.4866	19.1329	8.30239	4.80806	25.8972	21.3876		0.00167	0.000300262	0.00169	0.000214989	0.00165	0.000823764	0.00164	0.000795336	0.00169	0.000469564	0.00171	0.000274317	0.00163	0.000714465	0.00162	0.000906842		0.000266499	0.000642365	0.00132	0.00261	0.00114	0.00883	0.00113	0.00832	0.00126	0.00474	0.00136	0.00185	0.00111	0.00982	0.00119	0.00695		0.000404444	0.06958	0.000364444	0.07091
		0.00567	4.14787	2.55629	20.4981	19.1477	8.29711	4.85818	25.932	21.3935		0.00169	0.000296067	0.00171	0.000213871	0.00167	0.000827679	0.00166	0.000808479	0.00172	0.000470683	0.00174	0.000269283	0.00165	0.000727609	0.00164	0.000910198		0.00027012	0.000639679	0.00134	0.00262	0.00115	0.00902	0.00115	0.00856	0.00128	0.00483	0.00139	0.00185	0.00113	0.01004	0.00121	0.0071		0.000406667	0.07042	0.000368889	0.07141
		0.00573	4.12069	2.60454	20.507	19.1635	8.33078	4.89618	25.9124	21.4087		0.00172	0.000299143	0.00173	0.000212193	0.0017	0.000846975	0.00167	0.000807361	0.00174	0.0004732	0.00176	0.000277113	0.00168	0.000737397	0.00166	0.000928374		0.000273742	0.00065042	0.00136	0.0027	0.00116	0.00907	0.00115	0.00858	0.00129	0.00492	0.00141	0.00184	0.00113	0.01012	0.00123	0.00724		0.000411111	0.07126	0.000373333	0.07185
		0.0058	4.16038	2.66198	20.5194	19.1783	8.3625	4.91504	25.8972	21.4255		0.00172	0.000301101	0.00174	0.00021443	0.00172	0.000865432	0.00169	0.000811555	0.00174	0.000475157	0.00178	0.000286342	0.0017	0.000755574	0.00167	0.000927815		0.000278269	0.000662695	0.00138	0.00275	0.00117	0.00928	0.00117	0.00877	0.00131	0.00499	0.00142	0.00185	0.00115	0.01045	0.00125	0.00739		0.000415556	0.0721	0.000377778	0.07235
		0.00587	4.21171	2.66681	20.5372	19.1958	8.38013	4.92308	25.8842	21.4407		0.00174	0.000308092	0.00176	0.000216108	0.00174	0.000872143	0.00172	0.000820224	0.00176	0.000469005	0.00181	0.000298087	0.00173	0.000774031	0.00169	0.000937603		0.000281589	0.000648502	0.0014	0.00274	0.00118	0.00932	0.00119	0.00896	0.00132	0.00502	0.00145	0.0019	0.00116	0.01054	0.00125	0.00746		0.000417778	0.07294	0.00038	0.07284
		0.00593	4.23074	2.69565	20.5561	19.2107	8.4147	4.99269	25.9339	21.4438		0.00176	0.000313405	0.00179	0.000222819	0.00175	0.000874101	0.00174	0.000840359	0.00179	0.000471801	0.00181	0.000299206	0.00173	0.000775988	0.00171	0.000953263		0.000286116	0.000673052	0.00142	0.0028	0.00119	0.00953	0.0012	0.00909	0.00133	0.00505	0.00146	0.0019	0.00117	0.01077	0.00127	0.00754		0.000422222	0.07378	0.000384444	0.07323
		0.006	4.24686	2.67699	20.5767	19.2264	8.44441	4.9972	25.9372	21.4599		0.00179	0.000315642	0.00181	0.000216108	0.00175	0.000876618	0.00175	0.000842596	0.00181	0.000487182	0.00183	0.000293612	0.00175	0.000778225	0.00174	0.000970601		0.000289436	0.000672668	0.00144	0.00284	0.0012	0.00957	0.00121	0.00921	0.00135	0.00514	0.00148	0.00193	0.00119	0.01104	0.00129	0.00771		0.000426667	0.07462	0.000388889	0.07373
		0.00607	4.27052	2.70519	20.5949	19.241	8.43774	5.04266	25.9437	21.4619		0.00181	0.000307533	0.00183	0.000218625	0.00177	0.000879414	0.00176	0.000855739	0.00181	0.000490538	0.00184	0.000300324	0.00177	0.000792767	0.00175	0.000977312		0.000293964	0.000674203	0.00146	0.00285	0.00122	0.00981	0.00123	0.00943	0.00137	0.00524	0.0015	0.00194	0.00119	0.01111	0.00131	0.00789		0.000428889	0.07551	0.000393333	0.07422
		0.00613	4.28363	2.71445	20.6077	19.2497	8.48265	5.05858	25.8869	21.4834		0.00183	0.00030921	0.00186	0.000223938	0.00179	0.000892838	0.00178	0.000858535	0.00184	0.000494453	0.00185	0.000307595	0.00179	0.000792487	0.00176	0.000983744		0.000297283	0.000678039	0.00148	0.0029	0.00123	0.01002	0.00125	0.00958	0.00139	0.00533	0.00152	0.00198	0.00121	0.01149	0.00131	0.00796		0.000433333	0.07644	0.000397778	0.07467
		0.0062	4.33067	2.76984	20.6182	19.2621	8.49873	5.12898	25.9638	21.4888		0.00186	0.000305295	0.00186	0.000225336	0.00182	0.000904862	0.0018	0.000868043	0.00186	0.000502003	0.00188	0.000308713	0.00182	0.000810105	0.00178	0.000997726		0.000300905	0.000666147	0.0015	0.00293	0.00123	0.01007	0.00125	0.00963	0.00141	0.0054	0.00152	0.00198	0.00122	0.01157	0.00132	0.00802		0.000437778	0.07733	0.0004	0.07521
		0.00627	4.329	2.80847	20.6254	19.2715	8.49461	5.14134	25.9916	21.5013		0.00186	0.000306694	0.00188	0.000227573	0.00184	0.000923878	0.00181	0.000871959	0.00188	0.000493893	0.0019	0.000320738	0.00184	0.000826884	0.0018	0.001		0.000303923	0.000684176	0.0015	0.00295	0.00125	0.01034	0.00127	0.00984	0.00143	0.00548	0.00154	0.002	0.00123	0.01186	0.00133	0.00809		0.000442222	0.07812	0.000404444	0.07565
		0.00633	4.3686	2.79877	20.6295	19.2868	8.53288	5.16382	26.0151	21.5103		0.00188	0.000312007	0.0019	0.000226455	0.00186	0.000943454	0.00183	0.000881187	0.00188	0.000495292	0.00192	0.000313188	0.00187	0.000828562	0.00181	0.00101		0.000305734	0.000689547	0.00152	0.00299	0.00127	0.01053	0.00129	0.01004	0.00144	0.00552	0.00156	0.00201	0.00125	0.01209	0.00135	0.00828		0.000444444	0.07896	0.000408889	0.07595
		0.0064	4.37418	2.81664	20.6423	19.2935	8.54182	5.19565	26.0423	21.5249		0.00191	0.000306414	0.00193	0.00023848	0.00188	0.000952123	0.00186	0.000885941	0.00191	0.000505359	0.00195	0.000310112	0.00187	0.00082996	0.00183	0.00101		0.000309356	0.000683026	0.00153	0.00302	0.00127	0.01059	0.00129	0.01008	0.00145	0.00556	0.00157	0.00203	0.00125	0.01219	0.00136	0.00843		0.000448889	0.0798	0.000411111	0.0764
		0.00647	4.40264	2.80139	20.6554	19.3049	8.56883	5.20749	26.0342	21.5308		0.00193	0.000312007	0.00195	0.000232327	0.00189	0.000956597	0.00188	0.000897965	0.00193	0.000507037	0.00197	0.000325492	0.00189	0.000844502	0.00186	0.00104		0.000313883	0.000694917	0.00154	0.00303	0.00129	0.01082	0.00131	0.01028	0.00147	0.00563	0.00158	0.00207	0.00127	0.01255	0.00137	0.00845		0.000453333	0.08069	0.000415556	0.07699
		0.00653	4.4224	2.83408	20.6699	19.3144	8.57446	5.22972	26.027	21.5435		0.00195	0.000312007	0.00197	0.000237361	0.00191	0.000959953	0.00191	0.000915583	0.00195	0.000506477	0.00198	0.000329687	0.00191	0.000859603	0.00188	0.00105		0.000316901	0.000702973	0.00156	0.00307	0.00131	0.01103	0.00132	0.01047	0.00148	0.00565	0.0016	0.00208	0.00127	0.01258	0.00139	0.00863		0.000455556	0.08153	0.00042	0.07743
		0.0066	4.44267	2.87389	20.6809	19.3233	8.58016	5.25231	26.0895	21.5518		0.00198	0.000315083	0.002	0.000235963	0.00194	0.000969461	0.00193	0.000930963	0.00198	0.000516824	0.00199	0.000329128	0.00194	0.00087023	0.0019	0.00106		0.000322032	0.000697986	0.00158	0.0031	0.00131	0.01108	0.00133	0.01052	0.00149	0.0057	0.00162	0.00209	0.00129	0.01288	0.0014	0.00877		0.00046	0.08237	0.000422222	0.07783
		0.00667	4.44718	2.9057	20.6939	19.3326	8.60658	5.27007	26.0317	21.5645		0.00199	0.000315363	0.00202	0.000232327	0.00196	0.000990435	0.00193	0.000934319	0.002	0.00052801	0.00202	0.000335839	0.00196	0.000874704	0.00193	0.00108		0.00032505	0.000702589	0.0016	0.00313	0.00133	0.01139	0.00133	0.01059	0.00151	0.0058	0.00164	0.00212	0.0013	0.01308	0.00142	0.00895		0.000464444	0.08331	0.000426667	0.07822
		0.00673	4.48167	2.91899	20.7063	19.3407	8.60282	5.29182	26.0606	21.5633		0.002	0.000316761	0.00204	0.000241276	0.00198	0.001	0.00195	0.000954454	0.00201	0.000534721	0.00204	0.000342831	0.00196	0.000878899	0.00193	0.00108		0.000328974	0.000699904	0.00162	0.00316	0.00134	0.01155	0.00135	0.01074	0.00153	0.0059	0.00166	0.00214	0.0013	0.01316	0.00144	0.00911		0.000468889	0.08435	0.000428889	0.07867
		0.0068	4.48391	2.9102	20.7126	19.3478	8.62599	5.32149	26.024	21.5801		0.00202	0.000313964	0.00207	0.000245191	0.00201	0.00102	0.00197	0.000951098	0.00202	0.000535001	0.00207	0.000341153	0.00199	0.00090155	0.00195	0.00108		0.000333199	0.000707192	0.00164	0.0032	0.00135	0.01168	0.00137	0.01099	0.00155	0.006	0.00168	0.00217	0.00131	0.01326	0.00146	0.00931		0.000471111	0.08519	0.000433333	0.07906
		0.00687	4.52351	2.91171	20.7225	19.3532	8.64298	5.34901	26.1021	21.5924		0.00205	0.000327947	0.00209	0.000247708	0.00201	0.00102	0.002	0.000961724	0.00205	0.000530247	0.00209	0.000339475	0.002	0.000914135	0.00197	0.0011		0.000336821	0.00070911	0.00166	0.00324	0.00137	0.01198	0.00138	0.01109	0.00156	0.00602	0.0017	0.00221	0.00133	0.01361	0.00148	0.00945		0.000475556	0.08622	0.000437778	0.07941
		0.00693	4.52846	2.9364	20.7237	19.3612	8.65184	5.3712	26.0027	21.5951		0.00207	0.000326828	0.00211	0.0002382	0.00203	0.00104	0.00202	0.000966478	0.00207	0.000530247	0.00211	0.000346466	0.00201	0.000920846	0.002	0.00111		0.000341348	0.000716782	0.00168	0.00329	0.00138	0.01206	0.00139	0.01123	0.00157	0.00607	0.00172	0.00224	0.00135	0.01396	0.00148	0.00949		0.00048	0.08721	0.00044	0.0799
		0.007	4.55868	2.96878	20.732	19.3642	8.66122	5.41011	26.1161	21.6049		0.00209	0.000320117	0.00213	0.000235683	0.00205	0.00104	0.00205	0.00098857	0.00209	0.000545628	0.00214	0.000346466	0.00203	0.000945176	0.00202	0.00113		0.00034497	0.000734811	0.0017	0.00329	0.00139	0.01226	0.00141	0.01144	0.00159	0.00614	0.00174	0.00226	0.00136	0.01413	0.0015	0.00972		0.000484444	0.0881	0.000444444	0.0804
												0.00212	0.000317041	0.00214	0.000234564	0.00207	0.00105	0.00207	0.0009964	0.00212	0.000550102	0.00216	0.000342551	0.00206	0.000955243	0.00205	0.00113		0.000349195	0.000744017	0.00172	0.00334	0.0014	0.01234	0.00142	0.01158	0.00161	0.00621	0.00176	0.00228	0.00137	0.01437	0.00152	0.00992		0.000486667	0.08894	0.000448889	0.08084
												0.00213	0.0003176	0.00216	0.000247988	0.00207	0.00106	0.00207	0.000999756	0.00214	0.000552619	0.00218	0.000348703	0.00208	0.000961955	0.00207	0.00114		0.000353118	0.000744401	0.00174	0.0034	0.00141	0.01256	0.00142	0.01169	0.00163	0.00633	0.00178	0.0023	0.00138	0.01465	0.00153	0.00997		0.000491111	0.08988	0.000451111	0.08128
												0.00214	0.000323193	0.00218	0.000242395	0.0021	0.00107	0.00209	0.00101	0.00215	0.000555135	0.00221	0.000358771	0.0021	0.000970344	0.00208	0.00116		0.000356438	0.000754758	0.00176	0.00343	0.00143	0.01284	0.00144	0.01193	0.00165	0.00642	0.00179	0.00229	0.00139	0.01478	0.00154	0.01009		0.000495556	0.09081	0.000455556	0.08168
												0.00217	0.000328786	0.00221	0.000248826	0.00212	0.00108	0.00211	0.00102	0.00216	0.000560169	0.00223	0.000361288	0.00213	0.000990758	0.00209	0.00116		0.000360966	0.000737113	0.00176	0.00343	0.00145	0.01308	0.00146	0.0121	0.00167	0.00652	0.0018	0.00229	0.00141	0.01512	0.00154	0.0101		0.0005	0.09175	0.00046	0.08222
												0.00219	0.000337455	0.00223	0.000247149	0.00215	0.00109	0.00212	0.00102	0.00219	0.000550941	0.00225	0.000352618	0.00213	0.000996911	0.00212	0.00117		0.000363984	0.000755525	0.00178	0.00346	0.00145	0.01313	0.00146	0.01218	0.00169	0.00662	0.00182	0.00233	0.00141	0.01516	0.00156	0.01034		0.000502222	0.09269	0.000464444	0.08267
												0.00221	0.000338853	0.00226	0.000244352	0.00215	0.00109	0.00214	0.00104	0.00221	0.000568279	0.00226	0.000350381	0.00215	0.00101	0.00214	0.00118		0.000368511	0.000764731	0.0018	0.00349	0.00147	0.01341	0.00148	0.01246	0.0017	0.00668	0.00184	0.00236	0.00143	0.01553	0.00158	0.01047		0.000506667	0.09358	0.000466667	0.08311
												0.00224	0.000330743	0.00227	0.00024603	0.00217	0.0011	0.00216	0.00105	0.00224	0.000569397	0.00228	0.000353457	0.00217	0.00102	0.00216	0.00119		0.000372434	0.000769335	0.00182	0.00356	0.00148	0.01359	0.0015	0.01261	0.00171	0.0067	0.00186	0.0024	0.00143	0.01565	0.00158	0.01053		0.000511111	0.09452	0.000471111	0.08351
												0.00226	0.000334938	0.00228	0.000250504	0.00219	0.00112	0.00219	0.00106	0.00226	0.000567999	0.0023	0.000355974	0.0022	0.00104	0.00219	0.00123		0.00037666	0.000776623	0.00184	0.00356	0.00149	0.0137	0.0015	0.01267	0.00173	0.00678	0.00188	0.00242	0.00145	0.01592	0.0016	0.01076		0.000513333	0.09546	0.000475556	0.084
												0.00228	0.000342768	0.0023	0.000248547	0.00222	0.00113	0.0022	0.00107	0.00228	0.00057555	0.00233	0.000364923	0.00222	0.00104	0.0022	0.00124		0.000380281	0.000779692	0.00186	0.00362	0.00151	0.014	0.00152	0.01294	0.00175	0.00688	0.0019	0.00246	0.00146	0.01617	0.00162	0.01098		0.000517778	0.09635	0.000477778	0.08449
												0.00231	0.000337175	0.00233	0.000257496	0.00224	0.00114	0.00221	0.00107	0.00229	0.000576388	0.00235	0.000357093	0.00224	0.00105	0.00221	0.00124		0.00038511	0.000795803	0.00187	0.00365	0.00152	0.01411	0.00154	0.01311	0.00177	0.00695	0.00191	0.00247	0.00147	0.01636	0.00164	0.0112		0.00052	0.09723	0.000482222	0.08489
												0.00233	0.000338573	0.00235	0.000259453	0.00227	0.00116	0.00223	0.00109	0.00231	0.00059065	0.00237	0.000363525	0.00224	0.00106	0.00223	0.00125		0.00038843	0.000774321	0.00189	0.00369	0.00153	0.01427	0.00154	0.01318	0.00178	0.00702	0.00192	0.00251	0.00148	0.0167	0.00166	0.01145		0.000524444	0.09807	0.000484444	0.08538
												0.00236	0.000338294	0.00237	0.000251343	0.00228	0.00117	0.00226	0.0011	0.00233	0.000579744	0.00238	0.000366042	0.00227	0.00109	0.00226	0.00127		0.000392354	0.000796954	0.00191	0.00372	0.00155	0.01459	0.00155	0.01323	0.00179	0.00705	0.00194	0.00253	0.00149	0.01679	0.00167	0.01149		0.000528889	0.09896	0.000488889	0.08573
												0.00238	0.000338294	0.0024	0.000256097	0.00229	0.00117	0.00228	0.00111	0.00235	0.000589252	0.0024	0.00037555	0.00227	0.00109	0.00228	0.00128		0.000396579	0.000805776	0.00193	0.00377	0.00155	0.01462	0.00156	0.01344	0.00181	0.00716	0.00196	0.00258	0.00151	0.01722	0.00168	0.01167		0.000531111	0.0998	0.000491111	0.08612
												0.00239	0.000346403	0.0024	0.000256377	0.00231	0.00118	0.00231	0.00112	0.00238	0.000589811	0.00242	0.000379465	0.00229	0.00109	0.00231	0.00129		0.000400201	0.000811147	0.00195	0.00382	0.00157	0.01486	0.00158	0.01364	0.00183	0.00725	0.00198	0.0026	0.00152	0.01762	0.0017	0.01166		0.000535556	0.10069	0.000495556	0.08652
												0.0024	0.000348361	0.00242	0.000248826	0.00233	0.00119	0.00233	0.00114	0.0024	0.000600158	0.00244	0.000381702	0.00232	0.00111	0.00233	0.00131		0.000404426	0.00082112	0.00198	0.00385	0.00158	0.01512	0.00158	0.01375	0.00185	0.00733	0.002	0.00262	0.00153	0.0177	0.00172	0.0119		0.000537778	0.10153	0.000497778	0.08686
												0.00243	0.000346124	0.00244	0.000251343	0.00236	0.0012	0.00234	0.00114	0.00242	0.000600438	0.00247	0.000388693	0.00234	0.00112	0.00234	0.00132		0.000407444	0.000823038	0.00198	0.00385	0.00159	0.01517	0.0016	0.01398	0.00187	0.00744	0.00201	0.00266	0.00153	0.01775	0.00173	0.012		0.000542222	0.10247	0.000502222	0.08726
												0.00245	0.000346124	0.00247	0.000248826	0.00238	0.00121	0.00235	0.00114	0.00243	0.000604073	0.00249	0.000387575	0.00236	0.00114	0.00235	0.00132		0.000412273	0.000823422	0.00199	0.00384	0.00161	0.01545	0.00162	0.01414	0.00189	0.00752	0.00202	0.00266	0.00154	0.01809	0.00174	0.0122		0.000544444	0.10341	0.000504444	0.08775
												0.00247	0.00034081	0.00249	0.00024603	0.0024	0.00123	0.00238	0.00115	0.00245	0.000612742	0.00252	0.000396803	0.00239	0.00115	0.00238	0.00133		0.000415895	0.000816517	0.00201	0.00389	0.00162	0.01562	0.00162	0.01422	0.00189	0.00753	0.00204	0.00268	0.00155	0.01825	0.00176	0.0125		0.000548889	0.10435	0.000508889	0.0883
												0.0025	0.000337455	0.00252	0.000256657	0.00241	0.00124	0.0024	0.00116	0.00247	0.000611624	0.00254	0.000401278	0.0024	0.00116	0.0024	0.00135		0.000419819	0.000823805	0.00202	0.00392	0.00162	0.01566	0.00164	0.01447	0.00191	0.00762	0.00206	0.0027	0.00157	0.01856	0.00176	0.01252		0.000553333	0.10528	0.000513333	0.08874
												0.00252	0.000338573	0.00253	0.000255818	0.00242	0.00126	0.00242	0.00118	0.0025	0.000615259	0.00256	0.000404633	0.00241	0.00116	0.00242	0.00138		0.00042344	0.000827258	0.00203	0.00394	0.00163	0.01577	0.00165	0.01463	0.00193	0.00769	0.00207	0.00276	0.00157	0.01877	0.00176	0.01254		0.000555556	0.10617	0.000515556	0.08919
												0.00253	0.000339692	0.00254	0.000255258	0.00243	0.00126	0.00245	0.00118	0.00252	0.000623648	0.00259	0.000400998	0.00243	0.00118	0.00245	0.00138		0.000427666	0.000847205	0.00205	0.00397	0.00165	0.01608	0.00166	0.01472	0.00195	0.00786	0.00209	0.00278	0.00158	0.01902	0.00178	0.01274		0.00056	0.10711	0.00052	0.08963
												0.00254	0.000340531	0.00256	0.000256377	0.00245	0.00126	0.00247	0.00119	0.00254	0.000625606	0.00261	0.000400439	0.00246	0.0012	0.00247	0.00141		0.000431589	0.00085526	0.00207	0.00401	0.00165	0.01615	0.00168	0.01498	0.00197	0.00799	0.00211	0.00282	0.0016	0.01928	0.0018	0.013		0.000564444	0.1081	0.000524444	0.09017
												0.00257	0.0003492	0.00259	0.000270359	0.00248	0.00127	0.00247	0.0012	0.00255	0.000627843	0.00263	0.000398761	0.00248	0.00121	0.00247	0.00141		0.000435814	0.000849123	0.00209	0.00406	0.00167	0.01646	0.00169	0.01514	0.00197	0.00802	0.00213	0.00287	0.00161	0.01948	0.00182	0.01326		0.000566667	0.10899	0.000526667	0.09062
												0.00259	0.0003492	0.00261	0.000268122	0.0025	0.00131	0.00247	0.0012	0.00257	0.000633995	0.00265	0.000403794	0.0025	0.00123	0.0025	0.00143		0.000438833	0.000856795	0.00211	0.00407	0.00168	0.01664	0.0017	0.01523	0.00199	0.00811	0.00216	0.00291	0.00162	0.01979	0.00184	0.01351		0.000571111	0.10993	0.000531111	0.09106
												0.00262	0.000358428	0.00263	0.0002698	0.00252	0.00132	0.00249	0.00121	0.00259	0.000643503	0.00266	0.000405472	0.00251	0.00123	0.00252	0.00145		0.00044336	0.000867535	0.00213	0.0041	0.00169	0.01679	0.00172	0.01549	0.00201	0.00821	0.00217	0.00293	0.00162	0.01993	0.00184	0.01354		0.000573333	0.11077	0.000535556	0.09151
												0.00264	0.000354513	0.00266	0.0002698	0.00255	0.00134	0.00252	0.00123	0.00261	0.000647138	0.00268	0.000411345	0.00253	0.00124	0.00254	0.00146		0.000447283	0.000867919	0.00215	0.00416	0.00171	0.01712	0.00173	0.01566	0.00203	0.00825	0.00219	0.00294	0.00164	0.02033	0.00186	0.01382		0.000577778	0.11165	0.00054	0.092
												0.00266	0.000361504	0.00267	0.0002698	0.00255	0.00135	0.00254	0.00125	0.00264	0.000656926	0.00271	0.000407989	0.00254	0.00125	0.00257	0.00148		0.000451509	0.000876358	0.00217	0.0042	0.00171	0.01715	0.00174	0.01577	0.00205	0.00837	0.00221	0.00297	0.00164	0.02047	0.00187	0.01403		0.000582222	0.11264	0.000542222	0.09249
												0.00269	0.000362903	0.00268	0.000268961	0.00257	0.00136	0.00257	0.00127	0.00266	0.000656367	0.00273	0.000412463	0.00255	0.00126	0.00259	0.00148		0.00045513	0.000868303	0.00219	0.00425	0.00172	0.01744	0.00176	0.01603	0.00207	0.00848	0.00221	0.00298	0.00166	0.02082	0.00188	0.01413		0.000584444	0.11358	0.000546667	0.09304
												0.00271	0.000378563	0.00271	0.000265885	0.00259	0.00135	0.00259	0.00128	0.00269	0.000658045	0.00275	0.000418616	0.00257	0.00127	0.00261	0.00149		0.000459356	0.000870604	0.0022	0.00426	0.00174	0.01765	0.00177	0.01617	0.00207	0.00852	0.00223	0.00302	0.00166	0.02091	0.0019	0.01444		0.000588889	0.11462	0.000551111	0.09348
												0.00273	0.000368496	0.00273	0.000272596	0.00262	0.00137	0.00261	0.00129	0.0027	0.000665315	0.00278	0.000419455	0.0026	0.00129	0.00261	0.00149		0.000463279	0.000882495	0.00221	0.00427	0.00175	0.01778	0.00177	0.0162	0.00208	0.00859	0.00224	0.00304	0.00168	0.02132	0.00191	0.01453		0.000593333	0.11565	0.000553333	0.09402
												0.00276	0.000367377	0.00275	0.000272876	0.00264	0.00138	0.00261	0.00129	0.00271	0.000665595	0.00278	0.000418616	0.00262	0.0013	0.00263	0.00151		0.000467806	0.000886715	0.00223	0.0043	0.00176	0.01808	0.00178	0.01635	0.0021	0.00871	0.00225	0.00305	0.00168	0.02147	0.00192	0.01471		0.000595556	0.11674	0.000557778	0.09447
												0.00278	0.000367097	0.00278	0.000274554	0.00267	0.0014	0.00263	0.0013	0.00273	0.000672866	0.0028	0.000425048	0.00264	0.00133	0.00264	0.00151		0.000471428	0.000891702	0.00225	0.00433	0.00177	0.01815	0.0018	0.01663	0.00212	0.00881	0.00227	0.00308	0.0017	0.02181	0.00194	0.015		0.0006	0.11768	0.000562222	0.09486
												0.0028	0.000358708	0.0028	0.00027819	0.00269	0.00141	0.00266	0.00132	0.00275	0.000672027	0.00282	0.000432039	0.00267	0.00134	0.00266	0.00152		0.000474748	0.000907046	0.00227	0.00437	0.00178	0.01845	0.0018	0.01668	0.00214	0.00893	0.00229	0.00308	0.0017	0.0219	0.00194	0.01504		0.000604444	0.11857	0.000566667	0.09536
												0.00281	0.000354793	0.00282	0.000263648	0.00269	0.00142	0.00268	0.00134	0.00278	0.000680137	0.00285	0.000440149	0.00267	0.00134	0.00268	0.00153		0.000476861	0.000910498	0.00229	0.00439	0.0018	0.01867	0.00182	0.0169	0.00215	0.00895	0.00231	0.00312	0.00172	0.02232	0.00196	0.01525		0.000606667	0.1196	0.000571111	0.09585
												0.00283	0.000359267	0.00285	0.000263648	0.00271	0.00144	0.00271	0.00135	0.0028	0.000679577	0.00287	0.000438471	0.00269	0.00136	0.00271	0.00155		0.000479275	0.000911265	0.0023	0.00442	0.0018	0.01874	0.00184	0.01714	0.00216	0.00901	0.00233	0.00317	0.00172	0.02247	0.00198	0.01554		0.000611111	0.12059	0.000573333	0.09635
												0.00285	0.000357869	0.00287	0.00027008	0.00274	0.00145	0.00273	0.00135	0.00282	0.000683213	0.00289	0.000435954	0.00271	0.00138	0.00273	0.00157		0.000482595	0.000916636	0.00231	0.00444	0.00182	0.01906	0.00184	0.01719	0.00217	0.00903	0.00235	0.0032	0.00174	0.02286	0.00198	0.01557		0.000615556	0.12158	0.000577778	0.09694
												0.00287	0.000363182	0.00289	0.000275673	0.00276	0.00148	0.00274	0.00136	0.00283	0.000684052	0.00292	0.000415819	0.00274	0.00139	0.00274	0.00157		0.00048682	0.000917019	0.00233	0.00447	0.00183	0.01919	0.00186	0.01742	0.00218	0.00913	0.00237	0.00325	0.00174	0.02301	0.00199	0.01569		0.00062	0.12262	0.000582222	0.09748
												0.0029	0.000370453	0.00292	0.000272876	0.00278	0.00149	0.00275	0.00137	0.00285	0.000694398	0.00292	0.000413582	0.00275	0.00141	0.00276	0.00158		0.000491046	0.000926225	0.00235	0.00448	0.00184	0.01938	0.00188	0.01767	0.0022	0.00925	0.00239	0.00331	0.00175	0.0233	0.002	0.01587		0.000622222	0.1237	0.000586667	0.09798
												0.00292	0.000368775	0.00294	0.000273156	0.00281	0.0015	0.00276	0.00138	0.00287	0.000695517	0.00294	0.000424488	0.00276	0.00143	0.00278	0.00161		0.000491951	0.000928527	0.00237	0.00455	0.00184	0.01942	0.00188	0.0177	0.00222	0.00932	0.00241	0.00332	0.00175	0.02336	0.00201	0.01607		0.000626667	0.12479	0.000588889	0.09842
												0.00293	0.000373529	0.00294	0.000272037	0.00282	0.00151	0.00278	0.00139	0.0029	0.000694119	0.00296	0.000433158	0.00279	0.00144	0.0028	0.00162		0.000495271	0.000926609	0.00239	0.00458	0.00186	0.0197	0.0019	0.018	0.00224	0.00943	0.00243	0.00335	0.00176	0.02364	0.00202	0.01625		0.000631111	0.12578	0.000593333	0.09886
												0.00295	0.000382758	0.00297	0.000267563	0.00283	0.00152	0.0028	0.00141	0.00292	0.000694958	0.00299	0.000441827	0.00281	0.00146	0.00283	0.00164		0.000498893	0.000915485	0.00241	0.00463	0.00186	0.01973	0.00191	0.0182	0.00226	0.00953	0.00245	0.00339	0.00177	0.02386	0.00203	0.01657		0.000633333	0.12672	0.000597778	0.09936
												0.00297	0.000381359	0.00299	0.000279867	0.00286	0.00154	0.00282	0.00143	0.00294	0.000706423	0.00301	0.000440988	0.00281	0.00146	0.00285	0.00165		0.000502816	0.000934665	0.00243	0.00464	0.00188	0.02012	0.00192	0.0183	0.00228	0.00963	0.00246	0.00339	0.00178	0.02416	0.00204	0.01663		0.000637778	0.1277	0.0006	0.0997
												0.00299	0.000378004	0.00301	0.000284621	0.00288	0.00156	0.00285	0.00144	0.00295	0.000709499	0.00304	0.00044742	0.00283	0.00148	0.00287	0.00166		0.000506438	0.000950008	0.00243	0.00463	0.00189	0.02019	0.00194	0.01857	0.0023	0.00978	0.00247	0.00341	0.00179	0.02437	0.00206	0.01697		0.000642222	0.12879	0.000604444	0.10015
												0.00302	0.000374648	0.00304	0.000289375	0.0029	0.00157	0.00287	0.00144	0.00297	0.000711736	0.00305	0.000440708	0.00286	0.00149	0.00288	0.00166		0.000510362	0.000954612	0.00245	0.00468	0.0019	0.02051	0.00195	0.0187	0.00232	0.00989	0.00249	0.00346	0.0018	0.02475	0.00206	0.01706		0.000646667	0.12978	0.000606667	0.10054
												0.00304	0.000362903	0.00306	0.000291612	0.00293	0.00158	0.00287	0.00145	0.00299	0.000714533	0.00306	0.000438751	0.00288	0.00151	0.0029	0.00168		0.000513984	0.000962283	0.00247	0.00471	0.00191	0.02069	0.00196	0.01885	0.00234	0.01002	0.00249	0.00347	0.00181	0.0249	0.00208	0.01728		0.000648889	0.13086	0.000611111	0.10104
												0.00307	0.00036458	0.00307	0.000294968	0.00294	0.00159	0.00289	0.00147	0.00301	0.000717889	0.00308	0.00045497	0.0029	0.00152	0.00292	0.00169		0.000518812	0.000972641	0.00249	0.00475	0.00192	0.02086	0.00198	0.01915	0.00234	0.01004	0.00251	0.0035	0.00182	0.02528	0.00209	0.01758		0.000653333	0.1319	0.000615556	0.10158
												0.00307	0.000362903	0.00308	0.000296646	0.00295	0.0016	0.00292	0.00148	0.00304	0.000713974	0.0031	0.000448538	0.00293	0.00154	0.00292	0.00169		0.00052183	0.000968421	0.00251	0.0048	0.00194	0.0212	0.00198	0.01921	0.00236	0.01012	0.00253	0.00351	0.00183	0.02544	0.0021	0.01765		0.000657778	0.13289	0.000617778	0.10207
												0.00309	0.000373529	0.00311	0.000294968	0.00295	0.0016	0.00294	0.00148	0.00306	0.000720685	0.00313	0.000448818	0.00294	0.00155	0.00295	0.0017		0.000526056	0.000979929	0.00253	0.00482	0.00196	0.02158	0.00199	0.01941	0.00237	0.01019	0.00255	0.00358	0.00184	0.02587	0.00212	0.01796		0.00066	0.13383	0.000622222	0.10257
												0.00311	0.000387511	0.00313	0.000278749	0.00297	0.00161	0.00297	0.00149	0.00309	0.000720965	0.00315	0.000450216	0.00295	0.00155	0.00297	0.00172		0.000529678	0.000985683	0.00255	0.00486	0.00197	0.02173	0.002	0.01946	0.00238	0.01023	0.00257	0.0036	0.00184	0.02597	0.00212	0.01808		0.000664444	0.13481	0.000626667	0.10311
												0.00313	0.000397858	0.00316	0.000286299	0.003	0.00163	0.00299	0.0015	0.00309	0.000721804	0.00318	0.000444064	0.00298	0.00158	0.00299	0.00173		0.000534507	0.000995273	0.00256	0.00492	0.00198	0.02193	0.00201	0.01971	0.0024	0.01035	0.00259	0.00366	0.00186	0.0264	0.00214	0.01829		0.000668889	0.1359	0.000628889	0.1036
												0.00316	0.000402333	0.00318	0.00028574	0.00302	0.00163	0.00301	0.0015	0.00311	0.0007246	0.00319	0.000447979	0.003	0.00159	0.00301	0.00174		0.000538128	0.000984915	0.00257	0.00492	0.002	0.02224	0.00201	0.01973	0.00242	0.01045	0.00261	0.00369	0.00186	0.02651	0.00215	0.01858		0.000671111	0.13699	0.000633333	0.10405
												0.00318	0.000393664	0.0032	0.000275393	0.00305	0.00166	0.00301	0.00151	0.00313	0.000736904	0.0032	0.000451894	0.003	0.00159	0.00301	0.00174		0.000542354	0.000996807	0.00259	0.00495	0.002	0.02231	0.00204	0.02005	0.00243	0.01053	0.00262	0.00373	0.00188	0.02697	0.00217	0.01892		0.000675556	0.13802	0.000637778	0.10454
												0.0032	0.000388071	0.00321	0.000273995	0.00307	0.00167	0.00304	0.00152	0.00316	0.000734947	0.00322	0.000450216	0.00302	0.0016	0.00304	0.00176		0.000546277	0.00101	0.00261	0.00496	0.00202	0.02267	0.00204	0.02021	0.00244	0.01056	0.00264	0.00376	0.00188	0.02703	0.00218	0.01908		0.00068	0.13906	0.00064	0.10504
												0.00323	0.00039674	0.00323	0.000279028	0.00309	0.00168	0.00306	0.00155	0.00318	0.000741099	0.00325	0.000453572	0.00305	0.00162	0.00306	0.00177		0.000549899	0.00102	0.00263	0.005	0.00202	0.02275	0.00205	0.02037	0.00246	0.01067	0.00266	0.00379	0.0019	0.02752	0.00219	0.01923		0.000684444	0.14015	0.000644444	0.10548
												0.00325	0.000410722	0.00325	0.000278469	0.00309	0.00168	0.00308	0.00156	0.0032	0.000752564	0.00327	0.000448538	0.00307	0.00164	0.00308	0.00178		0.000554124	0.00103	0.00265	0.00502	0.00204	0.02303	0.00207	0.0207	0.00248	0.01079	0.00268	0.00382	0.00191	0.02804	0.00221	0.01953		0.000688889	0.14123	0.000648889	0.10602
												0.00328	0.000413798	0.00327	0.000281545	0.00312	0.00169	0.00309	0.00156	0.00322	0.000747531	0.00329	0.000464199	0.00308	0.00164	0.00311	0.0018		0.000558048	0.00104	0.00265	0.00503	0.00205	0.02327	0.00207	0.02073	0.0025	0.0109	0.00269	0.00382	0.00192	0.02816	0.00221	0.01959		0.000691111	0.14242	0.000651111	0.10657
												0.0033	0.000414917	0.0033	0.000290494	0.00314	0.00171	0.00311	0.00157	0.00323	0.00074837	0.00332	0.000450496	0.00309	0.00166	0.00313	0.00181		0.000562273	0.00104	0.00266	0.00507	0.00206	0.02346	0.00209	0.02101	0.00252	0.011	0.0027	0.00385	0.00193	0.02855	0.00223	0.01998		0.000695556	0.14346	0.000655556	0.10696
												0.00332	0.000415756	0.00332	0.000283223	0.00316	0.00172	0.00313	0.00158	0.00325	0.000759556	0.00332	0.00044686	0.00312	0.00169	0.00315	0.00183		0.000566197	0.00104	0.00268	0.00512	0.00207	0.02362	0.00211	0.02122	0.00252	0.01103	0.00272	0.00391	0.00194	0.02877	0.00224	0.02009		0.0007	0.14449	0.000657778	0.10741
												0.00334	0.000424425	0.00334	0.000271478	0.00319	0.00173	0.00314	0.00158	0.00328	0.000758717	0.00334	0.000447979	0.00314	0.00171	0.00316	0.00183		0.00057012	0.00105	0.00271	0.00518	0.00208	0.0238	0.00211	0.02135	0.00254	0.01112	0.00274	0.00394	0.00195	0.02906	0.00226	0.0204		0.000704444	0.14548	0.000662222	0.1079
												0.00335	0.000423866	0.00334	0.000271758	0.00321	0.00174	0.00315	0.00159	0.0033	0.000759556	0.00336	0.000444064	0.00317	0.00173	0.00318	0.00183		0.00057344	0.00106	0.00273	0.00518	0.00208	0.02388	0.00213	0.0217	0.00256	0.01123	0.00275	0.00397	0.00196	0.02942	0.00227	0.0206		0.000706667	0.14637	0.000666667	0.1083
												0.00337	0.000422467	0.00337	0.000282384	0.00322	0.00176	0.00318	0.00161	0.00333	0.000766267	0.00339	0.000446021	0.00319	0.00175	0.0032	0.00186		0.000577967	0.00105	0.00275	0.00521	0.0021	0.02425	0.00213	0.02172	0.00258	0.01135	0.00276	0.00401	0.00196	0.0296	0.00228	0.02073		0.000711111	0.14736	0.000668889	0.10884
												0.00339	0.000430018	0.00339	0.000282384	0.00323	0.00177	0.0032	0.00163	0.00335	0.000781647	0.00341	0.000457487	0.00321	0.00175	0.00322	0.00187		0.000581287	0.00106	0.00276	0.00527	0.0021	0.02432	0.00215	0.02203	0.0026	0.01147	0.00278	0.00404	0.00197	0.02994	0.00229	0.02104		0.000713333	0.1484	0.000673333	0.10933
												0.00341	0.000430577	0.00342	0.000282943	0.00323	0.00178	0.00323	0.00163	0.00336	0.000785283	0.00344	0.000473986	0.00321	0.00176	0.00323	0.00188		0.000585513	0.00108	0.00279	0.00528	0.00212	0.02464	0.00216	0.02223	0.00261	0.01154	0.0028	0.00405	0.00198	0.03005	0.0023	0.0211		0.000717778	0.14933	0.000677778	0.10978
												0.00344	0.000435611	0.00344	0.000289375	0.00326	0.00179	0.00325	0.00165	0.00337	0.00078752	0.00344	0.000478181	0.00323	0.00177	0.00325	0.00189		0.000589436	0.00107	0.0028	0.00532	0.00213	0.02481	0.00217	0.02236	0.00262	0.0116	0.00282	0.00408	0.00198	0.03011	0.00231	0.0214		0.00072	0.15032	0.00068	0.11027
												0.00346	0.000431136	0.00346	0.000300841	0.00328	0.0018	0.00327	0.00166	0.00339	0.000781927	0.00346	0.000470631	0.00324	0.00179	0.00327	0.00191		0.00059336	0.00108	0.00282	0.00534	0.00214	0.02499	0.00219	0.02273	0.00264	0.01171	0.00284	0.00411	0.002	0.03061	0.00232	0.0216		0.000724444	0.15126	0.000684444	0.11077
												0.00348	0.000429738	0.00348	0.000299722	0.00331	0.00182	0.00328	0.00167	0.00342	0.0007878	0.00348	0.000468673	0.00326	0.00181	0.00328	0.00191		0.000597283	0.00109	0.00284	0.00538	0.00215	0.02531	0.00219	0.02276	0.00266	0.01183	0.00286	0.00414	0.00201	0.03111	0.00233	0.02176		0.000726667	0.15215	0.000686667	0.11121
												0.00349	0.00042079	0.00348	0.000303358	0.00333	0.00184	0.0033	0.00169	0.00344	0.000790876	0.00351	0.000469512	0.00329	0.00182	0.0033	0.00193		0.00060181	0.00108	0.00285	0.00541	0.00216	0.02539	0.00221	0.023	0.00267	0.01194	0.00288	0.0042	0.00202	0.03129	0.00235	0.02211		0.000731111	0.15299	0.000691111	0.11165
												0.00351	0.00042862	0.00351	0.000296926	0.00335	0.00185	0.00332	0.0017	0.00347	0.000797308	0.00353	0.000465038	0.00331	0.00185	0.00332	0.00194		0.000605432	0.00109	0.00286	0.00545	0.00218	0.02578	0.00222	0.02309	0.00269	0.01203	0.0029	0.00425	0.00203	0.03165	0.00237	0.02246		0.000735556	0.15388	0.000695556	0.11215
												0.00354	0.000421069	0.00353	0.000294968	0.00336	0.00185	0.00335	0.00172	0.00349	0.000804299	0.00355	0.000472868	0.00333	0.00187	0.00334	0.00196		0.000609356	0.00108	0.00287	0.00547	0.00218	0.02581	0.00223	0.02325	0.00269	0.01205	0.00291	0.00426	0.00204	0.03191	0.00238	0.02261		0.000737778	0.15481	0.000697778	0.11259
												0.00356	0.000431416	0.00356	0.000298604	0.00337	0.00186	0.00337	0.00173	0.00349	0.000805697	0.00358	0.000473147	0.00335	0.00188	0.00337	0.00199		0.000613279	0.0011	0.00288	0.00549	0.0022	0.02615	0.00223	0.02335	0.00272	0.01218	0.00292	0.00427	0.00204	0.03216	0.00239	0.02283		0.000742222	0.1558	0.000702222	0.11309
												0.00358	0.000423027	0.00358	0.000306434	0.0034	0.00187	0.00338	0.00174	0.00351	0.000805417	0.00359	0.000477342	0.00335	0.00188	0.00339	0.00201		0.000617203	0.00111	0.0029	0.00555	0.00221	0.02634	0.00225	0.02372	0.00274	0.01229	0.00294	0.0043	0.00206	0.0326	0.00241	0.02312		0.000744444	0.15669	0.000704444	0.11353
												0.00361	0.000432814	0.0036	0.000308391	0.00342	0.00189	0.00339	0.00175	0.00354	0.000799545	0.0036	0.00047902	0.00338	0.0019	0.00342	0.00203		0.000621428	0.00112	0.00292	0.00555	0.00221	0.02653	0.00225	0.02376	0.00275	0.01241	0.00296	0.0043	0.00206	0.03266	0.00241	0.02323		0.000748889	0.15753	0.000708889	0.11398
												0.00361	0.00043617	0.00361	0.000304476	0.00345	0.0019	0.00341	0.00175	0.00356	0.000800663	0.00363	0.000492164	0.0034	0.00193	0.00344	0.00205		0.000624748	0.00112	0.00294	0.00557	0.00223	0.02686	0.00227	0.02411	0.00277	0.01253	0.00298	0.00438	0.00207	0.03316	0.00243	0.02364		0.000751111	0.15842	0.000713333	0.11447
												0.00363	0.000426382	0.00363	0.000305315	0.00347	0.00193	0.00342	0.00175	0.00359	0.000812688	0.00365	0.000487409	0.00343	0.00194	0.00344	0.00205		0.000628672	0.00114	0.00296	0.00559	0.00224	0.02693	0.00228	0.02426	0.00279	0.01265	0.003	0.00441	0.00207	0.03322	0.00243	0.02368		0.000755556	0.15936	0.000715556	0.11491
												0.00365	0.000430857	0.00365	0.000298604	0.00349	0.00195	0.00344	0.00176	0.00361	0.000820238	0.00367	0.000485172	0.00343	0.00195	0.00346	0.00207		0.000632595	0.00114	0.00298	0.00564	0.00225	0.02735	0.00229	0.02452	0.00281	0.01275	0.00302	0.00446	0.00209	0.03366	0.00245	0.02403		0.000757778	0.16035	0.00072	0.11536
												0.00368	0.000439246	0.00367	0.000310069	0.0035	0.00195	0.00346	0.00178	0.00363	0.000828907	0.00369	0.000490765	0.00345	0.00196	0.00349	0.00208		0.000637122	0.00114	0.003	0.00567	0.00226	0.0274	0.00231	0.02479	0.00282	0.01279	0.00304	0.00447	0.00209	0.03389	0.00246	0.02414		0.000762222	0.16143	0.000724444	0.1159
												0.0037	0.000440924	0.0037	0.000313145	0.00352	0.00196	0.00349	0.00181	0.00363	0.000825272	0.00372	0.000493841	0.00347	0.00198	0.00351	0.00209		0.000640744	0.00114	0.00302	0.00572	0.00228	0.02782	0.00231	0.02489	0.00283	0.01287	0.00304	0.00448	0.0021	0.03421	0.00247	0.02446		0.000766667	0.16247	0.000728889	0.11649
												0.00372	0.00045183	0.00372	0.000313145	0.00354	0.00198	0.00351	0.00183	0.00365	0.000831983	0.00373	0.000501672	0.00348	0.00199	0.00353	0.00211		0.000644969	0.00116	0.00304	0.00576	0.00228	0.02786	0.00233	0.02526	0.00285	0.01299	0.00306	0.00455	0.00211	0.0346	0.00248	0.02466		0.000768889	0.16356	0.000731111	0.11704
												0.00375	0.000457983	0.00374	0.000319577	0.00357	0.002	0.00353	0.00183	0.00368	0.000819959	0.00374	0.000500553	0.0035	0.00201	0.00355	0.00213		0.000648591	0.00116	0.00306	0.00581	0.00229	0.02809	0.00233	0.02529	0.00286	0.01303	0.00308	0.00461	0.00212	0.03473	0.00249	0.02479		0.000773333	0.16469	0.000735556	0.11763
												0.00375	0.000458262	0.00375	0.000322094	0.00359	0.00202	0.00355	0.00184	0.0037	0.000829467	0.00377	0.00050279	0.00352	0.00203	0.00356	0.00213		0.000652816	0.00116	0.00308	0.00585	0.0023	0.02825	0.00235	0.02563	0.00287	0.01311	0.0031	0.00463	0.00213	0.03527	0.00251	0.02519		0.000777778	0.16583	0.00074	0.11807
												0.00377	0.000458262	0.00377	0.000313145	0.00361	0.00204	0.00356	0.00184	0.00372	0.000844288	0.00379	0.000499155	0.00354	0.00206	0.00358	0.00215		0.00065674	0.00116	0.00309	0.00587	0.0023	0.02836	0.00236	0.02581	0.00289	0.01324	0.00311	0.00467	0.00213	0.03534	0.00253	0.02558		0.00078	0.16677	0.000744444	0.11862
												0.0038	0.000457144	0.00379	0.000315662	0.00363	0.00205	0.00358	0.00184	0.00373	0.000853236	0.00381	0.000503909	0.00357	0.00207	0.0036	0.00217		0.000660663	0.00116	0.0031	0.00589	0.00232	0.02866	0.00237	0.02595	0.00291	0.01333	0.00313	0.00469	0.00215	0.0358	0.00253	0.0257		0.000784444	0.16775	0.000748889	0.11916
												0.00382	0.00045966	0.00382	0.000314264	0.00363	0.00205	0.0036	0.00186	0.00375	0.00085072	0.00384	0.00050335	0.00359	0.0021	0.00363	0.0022		0.000664285	0.00117	0.00311	0.00591	0.00233	0.02889	0.00239	0.02628	0.00293	0.01342	0.00314	0.0047	0.00215	0.036	0.00255	0.026		0.000788889	0.16884	0.000751111	0.11965
												0.00384	0.000470567	0.00384	0.000318459	0.00366	0.00207	0.00363	0.00187	0.00376	0.000854075	0.00386	0.000511739	0.00361	0.00212	0.00365	0.00222		0.00066851	0.00116	0.00312	0.00595	0.00234	0.02908	0.00239	0.02631	0.00295	0.01353	0.00315	0.00475	0.00216	0.03631	0.00256	0.02623		0.000793333	0.16998	0.000755556	0.12015
												0.00386	0.000471685	0.00386	0.000318459	0.00368	0.00209	0.00365	0.0019	0.00377	0.000859668	0.00386	0.000511739	0.00362	0.00213	0.00366	0.00223		0.000672434	0.00117	0.00314	0.00599	0.00235	0.02942	0.00241	0.02668	0.00295	0.01356	0.00317	0.00476	0.00217	0.03669	0.00257	0.02639		0.000795556	0.17101	0.00076	0.12079
												0.00388	0.000479236	0.00388	0.000320137	0.00371	0.00212	0.00367	0.00191	0.0038	0.000849321	0.00389	0.000519849	0.00364	0.00216	0.00368	0.00224		0.000676659	0.00117	0.00316	0.00603	0.00235	0.0295	0.00242	0.02683	0.00297	0.01371	0.00319	0.0048	0.00218	0.03682	0.00258	0.02676		0.0008	0.172	0.000764444	0.12133
												0.00389	0.000477558	0.00389	0.000319298	0.00373	0.00213	0.00368	0.00192	0.00382	0.000859109	0.00391	0.000521806	0.00366	0.00217	0.00368	0.00225		0.000680583	0.00118	0.00318	0.00609	0.00237	0.02992	0.00243	0.02701	0.00299	0.01384	0.00321	0.00483	0.00219	0.03738	0.00259	0.02679		0.000804444	0.17304	0.000766667	0.12183
												0.00391	0.000473083	0.00391	0.000313984	0.00373	0.00214	0.00368	0.00192	0.00384	0.000859389	0.00393	0.00052684	0.00369	0.00219	0.0037	0.00225		0.000684506	0.00118	0.0032	0.00611	0.00239	0.03033	0.00244	0.02725	0.00301	0.01395	0.00323	0.00489	0.0022	0.03758	0.00261	0.02723		0.000806667	0.17417	0.000771111	0.12232
												0.00394	0.000466372	0.00393	0.000329644	0.00375	0.00215	0.0037	0.00193	0.00387	0.000854075	0.00396	0.000524882	0.00371	0.00222	0.00372	0.00227		0.00068843	0.00119	0.00322	0.00612	0.0024	0.03045	0.00245	0.02736	0.00302	0.01403	0.00325	0.00493	0.00221	0.03791	0.00261	0.02728		0.000811111	0.17526	0.000775556	0.12286
												0.00396	0.000455745	0.00396	0.000336636	0.00376	0.00216	0.00372	0.00195	0.00389	0.000865541	0.00398	0.000528238	0.00373	0.00224	0.00375	0.00229		0.000692655	0.0012	0.00324	0.00615	0.00241	0.03081	0.00245	0.02739	0.00303	0.01407	0.00327	0.00497	0.00221	0.0381	0.00263	0.02771		0.000815556	0.17625	0.00078	0.12326
												0.00399	0.00046805	0.00398	0.000328806	0.00378	0.00218	0.00375	0.00196	0.0039	0.000864702	0.004	0.000529077	0.00375	0.00225	0.00377	0.00231		0.000695975	0.00121	0.00326	0.00616	0.00242	0.03095	0.00247	0.02779	0.00304	0.01418	0.00327	0.00497	0.00222	0.03843	0.00263	0.0278		0.000817778	0.17733	0.000782222	0.12375
												0.00401	0.000468329	0.004	0.000332441	0.0038	0.0022	0.00377	0.00198	0.00391	0.000867498	0.004	0.000530196	0.00376	0.00226	0.00379	0.00233		0.000699295	0.00122	0.00328	0.0062	0.00243	0.03122	0.00247	0.02785	0.00305	0.0142	0.00329	0.005	0.00223	0.03877	0.00265	0.02813		0.000822222	0.17847	0.000786667	0.12435
												0.00402	0.00046777	0.00401	0.000332441	0.00382	0.00222	0.00379	0.002	0.00394	0.000873371	0.00403	0.000545297	0.00378	0.00229	0.00382	0.00235		0.000700201	0.00122	0.0033	0.00625	0.00245	0.03149	0.00249	0.02818	0.00307	0.0143	0.00331	0.00504	0.00224	0.03896	0.00266	0.02829		0.000826667	0.17951	0.000791111	0.12479
												0.00403	0.000473083	0.00403	0.000323772	0.00385	0.00224	0.00382	0.00203	0.00396	0.000880082	0.00405	0.000532153	0.0038	0.00229	0.00384	0.00236		0.000704124	0.00123	0.00332	0.0063	0.00245	0.03171	0.0025	0.02836	0.00309	0.01442	0.00333	0.0051	0.00225	0.03951	0.00267	0.02856		0.000831111	0.18054	0.000793333	0.12523
												0.00406	0.000481193	0.00404	0.000338314	0.00387	0.00225	0.00384	0.00204	0.00398	0.000880642	0.00408	0.00054278	0.00381	0.00231	0.00387	0.00239		0.000707746	0.00123	0.00332	0.0063	0.00247	0.03201	0.00251	0.02855	0.0031	0.01452	0.00335	0.00513	0.00227	0.04004	0.00268	0.02881		0.000833333	0.18153	0.000797778	0.12573
												0.00408	0.000471685	0.00405	0.000342788	0.00389	0.00227	0.00386	0.00206	0.00401	0.000884836	0.0041	0.000549492	0.00383	0.00232	0.00389	0.0024		0.000711669	0.00123	0.00333	0.00635	0.00247	0.03215	0.00252	0.02886	0.00311	0.01455	0.00336	0.00514	0.00227	0.04018	0.00269	0.02895		0.000837778	0.18272	0.0008	0.12632
												0.0041	0.000476439	0.00408	0.000321255	0.0039	0.00227	0.00389	0.00208	0.00403	0.000882879	0.00412	0.000539984	0.00385	0.00234	0.00391	0.00241		0.000715895	0.00125	0.00335	0.00636	0.00249	0.03254	0.00253	0.02893	0.00313	0.01466	0.00337	0.00519	0.00228	0.0406	0.0027	0.02934		0.000842222	0.1838	0.000804444	0.12681
												0.00413	0.000470287	0.0041	0.000321814	0.00392	0.00229	0.0039	0.00209	0.00403	0.000883158	0.00413	0.000533552	0.00387	0.00237	0.00394	0.00243		0.00072012	0.00124	0.00337	0.00639	0.00249	0.03263	0.00255	0.02927	0.00315	0.01476	0.00339	0.0052	0.00229	0.04094	0.00273	0.02979		0.000844444	0.18474	0.000806667	0.12731
												0.00415	0.000469728	0.00412	0.000337195	0.00393	0.00231	0.00391	0.0021	0.00405	0.000895183	0.00415	0.000536348	0.00388	0.00238	0.00395	0.00245		0.00072344	0.00123	0.00338	0.0064	0.00251	0.03303	0.00255	0.02936	0.00316	0.01486	0.00341	0.00526	0.00229	0.04109	0.00273	0.02987		0.000848889	0.18583	0.000811111	0.12765
												0.00415	0.000470567	0.00415	0.000330763	0.00394	0.00232	0.00394	0.00211	0.00408	0.000908047	0.00417	0.000545297	0.0039	0.0024	0.00396	0.00246		0.000728269	0.00127	0.00339	0.00643	0.00251	0.03307	0.00257	0.02968	0.00319	0.015	0.00343	0.00529	0.00231	0.04165	0.00274	0.03018		0.000853333	0.18681	0.000815556	0.1281
												0.00417	0.000478117	0.00417	0.000339991	0.00396	0.00233	0.00395	0.00212	0.0041	0.00091364	0.00419	0.000538865	0.00392	0.00243	0.00398	0.00247		0.000731287	0.00128	0.00341	0.00647	0.00253	0.03353	0.00258	0.02987	0.00319	0.01503	0.00345	0.00534	0.00231	0.04171	0.00275	0.03038		0.000855556	0.18795	0.000817778	0.12859
												0.0042	0.000480354	0.00419	0.000334399	0.00399	0.00234	0.00396	0.00213	0.00413	0.000909165	0.00422	0.000544738	0.00394	0.00245	0.00401	0.00248		0.000735814	0.00128	0.00343	0.00649	0.00253	0.03357	0.00259	0.03001	0.0032	0.01509	0.00347	0.00541	0.00232	0.04221	0.00276	0.03064		0.00086	0.18909	0.000822222	0.12909
												0.00422	0.000486506	0.00422	0.000334958	0.00401	0.00236	0.00398	0.00216	0.00415	0.000908606	0.00424	0.000545577	0.00397	0.00248	0.00403	0.0025		0.000739134	0.00127	0.00345	0.00655	0.00255	0.03394	0.0026	0.0304	0.00322	0.01521	0.00349	0.00544	0.00233	0.04248	0.00278	0.03088		0.000864444	0.19022	0.000824444	0.12958
												0.00422	0.000488464	0.00424	0.000330483	0.00403	0.00237	0.00401	0.00216	0.00417	0.000924266	0.00426	0.000544738	0.00398	0.00249	0.00405	0.00253		0.000743661	0.00128	0.00347	0.0066	0.00256	0.0341	0.00261	0.03045	0.00324	0.0153	0.0035	0.00546	0.00234	0.04275	0.00278	0.03108		0.000868889	0.19126	0.000828889	0.13012
												0.00425	0.00048399	0.00427	0.000339712	0.00404	0.00238	0.00403	0.00218	0.00417	0.000927902	0.00427	0.000546695	0.00399	0.0025	0.00408	0.00254		0.000746981	0.00128	0.00349	0.0066	0.00257	0.0344	0.00263	0.03082	0.00326	0.01543	0.00351	0.00551	0.00235	0.04327	0.0028	0.03142		0.000871111	0.19235	0.000833333	0.13057
												0.00427	0.000490142	0.00428	0.000337754	0.00406	0.0024	0.00405	0.0022	0.0042	0.000935732	0.00429	0.00055089	0.00401	0.00252	0.00409	0.00255		0.000751508	0.00129	0.00351	0.00663	0.00258	0.03464	0.00263	0.03093	0.00327	0.01544	0.00353	0.00552	0.00236	0.04378	0.00281	0.03154		0.000875556	0.19338	0.000835556	0.13111
												0.00429	0.000480074	0.00429	0.000339991	0.00408	0.00241	0.00408	0.00221	0.00422	0.000935172	0.00431	0.000548653	0.00402	0.00253	0.0041	0.00256		0.00075513	0.00129	0.00353	0.00668	0.00259	0.03486	0.00265	0.0312	0.00328	0.01552	0.00355	0.00559	0.00237	0.04398	0.00282	0.03192		0.00088	0.19452	0.00084	0.13156
												0.00429	0.000474202	0.00431	0.000349779	0.00411	0.00243	0.00408	0.00222	0.00424	0.000937969	0.00434	0.000550051	0.00404	0.00255	0.00413	0.00258		0.000759657	0.0013	0.00354	0.00669	0.0026	0.03513	0.00266	0.03142	0.00328	0.01554	0.00357	0.00563	0.00238	0.04428	0.00282	0.03197		0.000882222	0.1956	0.000844444	0.13205
												0.00431	0.000471406	0.00434	0.000347822	0.00413	0.00245	0.0041	0.00223	0.00427	0.000940206	0.00436	0.000554525	0.00406	0.00257	0.00413	0.00258		0.000763883	0.00131	0.00355	0.00671	0.00261	0.03536	0.00266	0.03157	0.0033	0.01567	0.00358	0.00567	0.00239	0.04479	0.00284	0.03245		0.000886667	0.19659	0.000846667	0.13249
												0.00434	0.000478117	0.00436	0.000342788	0.00415	0.00246	0.00412	0.00224	0.00429	0.00094468	0.00438	0.000547814	0.00409	0.00259	0.00415	0.00259		0.000767504	0.00131	0.00357	0.00675	0.00262	0.03563	0.00267	0.03161	0.00332	0.01579	0.00359	0.00569	0.0024	0.04532	0.00286	0.03283		0.000891111	0.19753	0.000851111	0.13294
												0.00436	0.000492099	0.00438	0.000338873	0.00417	0.00248	0.00415	0.00225	0.0043	0.00094468	0.0044	0.000550051	0.00411	0.00261	0.00417	0.00261		0.000771126	0.00132	0.00359	0.00679	0.00263	0.03586	0.00268	0.03195	0.00334	0.0159	0.00361	0.00576	0.00241	0.04553	0.00287	0.03295		0.000893333	0.19867	0.000855556	0.13343
												0.00439	0.000489023	0.00441	0.000341669	0.00418	0.00248	0.00417	0.00227	0.00431	0.000948875	0.00441	0.00055117	0.00413	0.00263	0.0042	0.00263		0.000775653	0.00131	0.00361	0.00678	0.00264	0.03613	0.00269	0.03202	0.00336	0.01602	0.00363	0.00579	0.00242	0.04582	0.00288	0.03328		0.000897778	0.1997	0.000857778	0.13407
												0.00441	0.000494337	0.00442	0.000343906	0.00419	0.00249	0.00418	0.00227	0.00434	0.000944121	0.00443	0.000551729	0.00415	0.00266	0.00422	0.00265		0.000779577	0.00132	0.00363	0.00684	0.00265	0.03638	0.00271	0.03243	0.00336	0.01603	0.00365	0.00583	0.00242	0.04604	0.00288	0.03332		0.0009	0.20074	0.000862222	0.13452
												0.00442	0.000494337	0.00443	0.000345305	0.0042	0.00249	0.00419	0.00228	0.00436	0.000950553	0.00445	0.000557881	0.00416	0.00267	0.00422	0.00266		0.000783199	0.00132	0.00365	0.00688	0.00266	0.03664	0.00271	0.03247	0.00338	0.01616	0.00367	0.00591	0.00243	0.04634	0.00289	0.03346		0.000904444	0.20168	0.000866667	0.13491
												0.00443	0.000492379	0.00445	0.000337195	0.00422	0.00252	0.00422	0.00229	0.00438	0.000962857	0.00448	0.000553407	0.00418	0.00267	0.00424	0.00267		0.000788028	0.00133	0.00366	0.0069	0.00267	0.03687	0.00273	0.03282	0.0034	0.01626	0.00369	0.00596	0.00244	0.04686	0.0029	0.03374		0.000906667	0.20262	0.000868889	0.13546
												0.00446	0.000498811	0.00448	0.000340271	0.00425	0.00254	0.00422	0.00229	0.00441	0.000966772	0.0045	0.000557881	0.0042	0.0027	0.00427	0.00269		0.000792856	0.00134	0.00367	0.00691	0.00268	0.03715	0.00274	0.03301	0.00342	0.0164	0.00369	0.00596	0.00245	0.04708	0.00291	0.03396		0.000911111	0.2036	0.000873333	0.13595
												0.00448	0.000502726	0.0045	0.000343347	0.00427	0.00256	0.00424	0.00231	0.00443	0.000982153	0.00452	0.000570186	0.00423	0.00274	0.00429	0.00272		0.000796478	0.00135	0.00369	0.00695	0.00269	0.03732	0.00275	0.03325	0.00344	0.01652	0.00371	0.00601	0.00245	0.04739	0.00292	0.03423		0.000915556	0.20459	0.000875556	0.13649
												0.00451	0.00049965	0.00453	0.00034894	0.0043	0.00256	0.00426	0.00234	0.00443	0.000982712	0.00454	0.000576058	0.00425	0.00276	0.00431	0.00273		0.000799798	0.00136	0.00371	0.00699	0.0027	0.03769	0.00276	0.03352	0.00344	0.01655	0.00373	0.00604	0.00247	0.04792	0.00293	0.03449		0.000917778	0.20558	0.00088	0.13694
												0.00453	0.00049965	0.00455	0.000346144	0.0043	0.00256	0.00429	0.00237	0.00446	0.000986068	0.00455	0.000576058	0.00427	0.00279	0.00434	0.00275		0.000804024	0.00136	0.00373	0.00701	0.00271	0.03783	0.00277	0.03363	0.00346	0.0167	0.00375	0.00605	0.00248	0.04844	0.00294	0.03465		0.000922222	0.20652	0.000884444	0.13738
												0.00455	0.000503006	0.00457	0.000346423	0.00432	0.00258	0.00431	0.00238	0.00448	0.000989983	0.00457	0.000573821	0.00429	0.0028	0.00435	0.00276		0.000807947	0.00136	0.00375	0.00703	0.00273	0.03821	0.00279	0.03403	0.00348	0.01684	0.00377	0.00609	0.00249	0.04874	0.00295	0.03501		0.000924444	0.20751	0.000886667	0.13793
												0.00456	0.000503565	0.0046	0.000337754	0.00434	0.0026	0.00434	0.00239	0.0045	0.00097628	0.00459	0.000579414	0.0043	0.00281	0.00436	0.00276		0.000811871	0.00137	0.00376	0.00705	0.00273	0.0383	0.0028	0.03446	0.00349	0.01688	0.00379	0.00615	0.00249	0.04897	0.00296	0.03516		0.000928889	0.20849	0.000891111	0.13847
												0.00458	0.000511675	0.00462	0.000335517	0.00437	0.00262	0.00435	0.0024	0.00453	0.000989703	0.00462	0.000571864	0.00432	0.00282	0.00436	0.00277		0.000816398	0.00138	0.00377	0.00706	0.00274	0.03844	0.00281	0.03454	0.0035	0.01695	0.0038	0.0062	0.00251	0.04948	0.00297	0.03553		0.000933333	0.20963	0.000895556	0.13896
												0.0046	0.000514751	0.00464	0.00034139	0.00439	0.00265	0.00436	0.00241	0.00455	0.000994177	0.00464	0.000570745	0.00434	0.00284	0.00439	0.00278		0.000819718	0.00139	0.00378	0.0071	0.00275	0.03875	0.00283	0.03488	0.00351	0.01702	0.00381	0.0062	0.00251	0.04955	0.00298	0.03565		0.000935556	0.21077	0.000897778	0.13946
												0.00462	0.000520623	0.00467	0.000352296	0.00441	0.00266	0.00438	0.00243	0.00457	0.000997253	0.00466	0.000573262	0.00435	0.00285	0.00441	0.0028		0.000823339	0.00139	0.0038	0.00714	0.00275	0.03878	0.00283	0.03504	0.00352	0.01706	0.00383	0.00624	0.00252	0.04998	0.003	0.03603		0.00094	0.21185	0.000902222	0.13985
												0.00465	0.000520064	0.00469	0.000361245	0.00442	0.00267	0.00441	0.00243	0.00457	0.000996694	0.00467	0.000579694	0.00437	0.00287	0.00443	0.00282		0.000827263	0.00139	0.00382	0.00718	0.00277	0.03924	0.00285	0.03536	0.00354	0.0172	0.00385	0.00628	0.00253	0.05028	0.003	0.03612		0.000944444	0.21299	0.000906667	0.14044
												0.00467	0.000518666	0.00469	0.000362084	0.00443	0.00268	0.00443	0.00245	0.0046	0.00101	0.00469	0.000583609	0.00439	0.0029	0.00445	0.00283		0.000830885	0.00141	0.00384	0.00721	0.00279	0.03977	0.00285	0.03555	0.00356	0.01732	0.00386	0.00631	0.00253	0.05049	0.00302	0.03654		0.000946667	0.21407	0.000908889	0.14109
												0.00469	0.000515869	0.00471	0.000348101	0.00444	0.00268	0.00443	0.00245	0.00462	0.00101	0.00471	0.000591719	0.00442	0.00292	0.00448	0.00285		0.000835714	0.00141	0.00386	0.00723	0.00281	0.04029	0.00287	0.03583	0.00358	0.01745	0.00389	0.00637	0.00255	0.05103	0.00302	0.03663		0.000951111	0.21516	0.000913333	0.14173
												0.00469	0.000516429	0.00474	0.000360126	0.00446	0.0027	0.00445	0.00247	0.00465	0.00101	0.00474	0.000592558	0.00442	0.00292	0.00449	0.00285		0.000836921	0.00142	0.00388	0.00728	0.00283	0.04081	0.00288	0.03606	0.00359	0.01752	0.0039	0.00642	0.00255	0.05112	0.00304	0.03706		0.000955556	0.2163	0.000917778	0.14212
												0.00472	0.000518945	0.00476	0.000364321	0.00449	0.00271	0.00448	0.00249	0.00467	0.00102	0.00476	0.000597312	0.00444	0.00293	0.0045	0.00286		0.000839637	0.00142	0.0039	0.00732	0.00283	0.04086	0.00288	0.03622	0.0036	0.01759	0.00391	0.00646	0.00256	0.0516	0.00306	0.03757		0.00096	0.21743	0.000922222	0.14262
												0.00474	0.000534326	0.00479	0.000359007	0.00451	0.00273	0.00449	0.0025	0.00469	0.00102	0.00478	0.000595074	0.00446	0.00295	0.00453	0.00289		0.000843561	0.00142	0.00392	0.00733	0.00285	0.04133	0.00289	0.03628	0.00362	0.01771	0.00392	0.00649	0.00257	0.05189	0.00308	0.03796		0.000962222	0.21852	0.000924444	0.14306
												0.00476	0.000529852	0.00481	0.000355092	0.00453	0.00276	0.0045	0.0025	0.0047	0.00102	0.0048	0.000589482	0.00449	0.00299	0.00455	0.0029		0.000847484	0.00143	0.00394	0.00738	0.00287	0.04184	0.0029	0.03658	0.00364	0.01785	0.00394	0.00652	0.00257	0.05211	0.00308	0.03811		0.000966667	0.21965	0.000928889	0.14356
												0.00479	0.000534046	0.00482	0.000359287	0.00456	0.00279	0.00453	0.00251	0.00472	0.00102	0.00481	0.000588363	0.00451	0.00301	0.00457	0.00292		0.000851408	0.00145	0.00395	0.00739	0.00289	0.04235	0.0029	0.03665	0.00366	0.01799	0.00396	0.0066	0.00258	0.05261	0.0031	0.03849		0.000971111	0.22069	0.000933333	0.1441
												0.00481	0.000526776	0.00483	0.000354533	0.00457	0.0028	0.00455	0.00253	0.00474	0.00101	0.00483	0.000583889	0.00452	0.00302	0.00459	0.00294		0.000855633	0.00144	0.00396	0.00742	0.00291	0.04287	0.00292	0.03703	0.00366	0.01802	0.00399	0.00663	0.00259	0.05277	0.0031	0.03863		0.000973333	0.22178	0.000937778	0.14469
												0.00483	0.000525657	0.00486	0.000360965	0.00458	0.00281	0.00457	0.00254	0.00475	0.00102	0.00485	0.000588363	0.00454	0.00303	0.0046	0.00294		0.000859255	0.00145	0.00398	0.00745	0.00293	0.0434	0.00292	0.03707	0.00368	0.01815	0.004	0.00668	0.0026	0.05317	0.00312	0.03891		0.000977778	0.22286	0.00094	0.14519
												0.00484	0.000522022	0.00488	0.0003646	0.0046	0.00282	0.0046	0.00255	0.00477	0.00103	0.00488	0.000589202	0.00456	0.00306	0.00462	0.00297		0.00086348	0.00145	0.00398	0.00746	0.00295	0.0439	0.00294	0.03751	0.0037	0.01826	0.00403	0.00671	0.0026	0.05355	0.00313	0.03912		0.000982222	0.224	0.000944444	0.14578
												0.00486	0.000530691	0.0049	0.000365439	0.00463	0.00285	0.00462	0.00257	0.00479	0.00103	0.0049	0.000584727	0.00456	0.00306	0.00463	0.00298		0.0008668	0.00147	0.004	0.0075	0.00295	0.04396	0.00295	0.03759	0.00371	0.01838	0.00403	0.00672	0.00261	0.05369	0.00314	0.03941		0.000984444	0.22509	0.000948889	0.14627
												0.00488	0.000532648	0.00493	0.000364041	0.00465	0.00287	0.00462	0.00257	0.00481	0.00104	0.00492	0.000594795	0.00458	0.00308	0.00465	0.00299		0.000871025	0.00147	0.00402	0.00755	0.00296	0.04426	0.00296	0.0379	0.00372	0.0184	0.00404	0.00673	0.00262	0.05422	0.00315	0.03965		0.000988889	0.22612	0.000953333	0.14686
												0.00491	0.000526216	0.00495	0.0003646	0.00467	0.00288	0.00464	0.00258	0.00483	0.00105	0.00494	0.00059843	0.00461	0.00311	0.00467	0.00301		0.000875251	0.00147	0.00404	0.00754	0.00296	0.04442	0.00297	0.03813	0.00373	0.01852	0.00406	0.00676	0.00263	0.05436	0.00316	0.03991		0.000993333	0.22716	0.000955556	0.14741
												0.00493	0.000530411	0.00496	0.00036488	0.0047	0.0029	0.00467	0.0026	0.00484	0.00105	0.00495	0.000607099	0.00463	0.00313	0.00469	0.00301		0.000878872	0.00149	0.00406	0.0076	0.00297	0.04447	0.00298	0.03836	0.00374	0.01853	0.00408	0.00684	0.00263	0.05475	0.00317	0.04015		0.000997778	0.22835	0.00096	0.1479
												0.00495	0.000535165	0.00497	0.0003646	0.0047	0.0029	0.00469	0.00262	0.00486	0.00105	0.00497	0.000598151	0.00465	0.00316	0.00472	0.00303		0.000882494	0.00149	0.00408	0.00764	0.00298	0.04492	0.003	0.03863	0.00376	0.01866	0.0041	0.00687	0.00264	0.05516	0.00318	0.04044		0.001	0.22953	0.000964444	0.1484
												0.00496	0.000532928	0.005	0.000363202	0.00472	0.00291	0.00471	0.00263	0.00488	0.00105	0.00499	0.000592278	0.00468	0.0032	0.00474	0.00306		0.000887021	0.00148	0.0041	0.00767	0.00299	0.04496	0.003	0.03873	0.00378	0.01881	0.00412	0.00692	0.00265	0.05524	0.00319	0.04065		0.001	0.23072	0.000968889	0.14889
												0.00498	0.000530691	0.00502	0.000375786	0.00475	0.00294	0.00471	0.00263	0.00491	0.00107	0.00502	0.000604862	0.00468	0.0032	0.00476	0.00309		0.00089004	0.00148	0.00412	0.00773	0.003	0.04542	0.00302	0.03916	0.00379	0.01894	0.00414	0.00695	0.00265	0.05533	0.0032	0.04088		0.00101	0.2318	0.000971111	0.14938
												0.005	0.00053936	0.00504	0.000366558	0.00477	0.00297	0.00474	0.00266	0.00493	0.00108	0.00504	0.000595634	0.00469	0.00322	0.00479	0.00311		0.000894265	0.00149	0.00414	0.00777	0.00301	0.04553	0.00304	0.03961	0.00381	0.01902	0.00414	0.00697	0.00266	0.05588	0.00321	0.04117		0.00101	0.23294	0.000975556	0.14993
												0.00502	0.000539639	0.00507	0.000367397	0.00479	0.00297	0.00476	0.00267	0.00495	0.00108	0.00507	0.000604862	0.0047	0.00323	0.0048	0.00312		0.00089849	0.0015	0.00416	0.00783	0.00302	0.04594	0.00305	0.03969	0.00381	0.01909	0.00416	0.00705	0.00266	0.05603	0.00322	0.0414		0.00102	0.23398	0.000977778	0.15037
												0.00505	0.000544673	0.00509	0.000366558	0.00481	0.00299	0.00476	0.00268	0.00497	0.00108	0.00507	0.000605701	0.00472	0.00326	0.00481	0.00313		0.000902112	0.00148	0.00418	0.00784	0.00303	0.04607	0.00306	0.04006	0.00384	0.01926	0.00418	0.00712	0.00267	0.05643	0.00323	0.04171		0.00102	0.23501	0.000982222	0.15086
												0.00507	0.000545512	0.00511	0.000365439	0.00484	0.003	0.00479	0.00269	0.00498	0.00109	0.00509	0.000608777	0.00475	0.0033	0.00483	0.00316		0.000906337	0.0015	0.0042	0.00787	0.00304	0.04647	0.00307	0.04022	0.00386	0.01941	0.0042	0.00717	0.00268	0.0569	0.00323	0.04183		0.00102	0.23605	0.000986667	0.15136
												0.0051	0.000555579	0.00514	0.000365439	0.00484	0.003	0.00481	0.0027	0.005	0.00109	0.00511	0.000611015	0.00477	0.00333	0.00486	0.00319		0.000910864	0.00151	0.0042	0.00789	0.00305	0.04662	0.00308	0.04052	0.00387	0.01952	0.00422	0.0072	0.00269	0.05699	0.00325	0.04222		0.00103	0.23709	0.000988889	0.1519
												0.00512	0.000558655	0.00516	0.000376066	0.00486	0.00303	0.00483	0.00271	0.00503	0.0011	0.00514	0.000612133	0.0048	0.00335	0.00488	0.00321		0.000915392	0.00152	0.00421	0.00789	0.00306	0.04697	0.00309	0.04073	0.00389	0.01967	0.00424	0.00725	0.0027	0.05755	0.00326	0.04236		0.00103	0.23822	0.000993333	0.1523
												0.00514	0.000559494	0.00519	0.000380261	0.00486	0.00303	0.00486	0.00273	0.00505	0.00111	0.00516	0.000619684	0.00482	0.00338	0.0049	0.00324		0.00091841	0.00152	0.00422	0.0079	0.00307	0.04712	0.0031	0.04095	0.00391	0.01981	0.00425	0.00728	0.0027	0.05779	0.00327	0.04273		0.00103	0.23931	0.000995556	0.15269
												0.00516	0.000566765	0.00521	0.000372431	0.00489	0.00306	0.00488	0.00274	0.00507	0.00111	0.00518	0.000623599	0.00482	0.00339	0.0049	0.00324		0.000922032	0.00153	0.00424	0.00797	0.00308	0.04748	0.00311	0.04119	0.00393	0.02	0.00426	0.0073	0.00271	0.05811	0.00327	0.04283		0.00104	0.24044	0.001	0.15328
												0.00519	0.000557537	0.00523	0.000387252	0.00491	0.00308	0.00489	0.00275	0.0051	0.00111	0.00521	0.000627514	0.00482	0.00339	0.00493	0.00326		0.000922937	0.00154	0.00426	0.00797	0.00309	0.04769	0.00311	0.04124	0.00394	0.02002	0.00428	0.00732	0.00272	0.05867	0.00329	0.04323		0.00104	0.24158	0.001	0.15393
												0.00521	0.000560054	0.00523	0.000389209	0.00493	0.0031	0.00491	0.00276	0.0051	0.00111	0.00523	0.000632548	0.00484	0.00341	0.00495	0.00329		0.000926559	0.00153	0.00428	0.00799	0.0031	0.04801	0.00312	0.04138	0.00395	0.02015	0.0043	0.0074	0.00274	0.05924	0.00329	0.04339		0.00105	0.24277	0.00101	0.15427
												0.00523	0.000558655	0.00526	0.000394243	0.00496	0.00312	0.00493	0.00277	0.00512	0.00111	0.00526	0.000616607	0.00487	0.00344	0.00496	0.0033		0.000931086	0.00155	0.0043	0.00802	0.0031	0.04822	0.00314	0.04174	0.00397	0.02031	0.00432	0.00743	0.00274	0.05948	0.00331	0.04374		0.00105	0.24395	0.00101	0.15477
												0.00524	0.000561452	0.00528	0.000390048	0.00497	0.00313	0.00495	0.00279	0.00514	0.00112	0.00528	0.000629192	0.00489	0.00347	0.00498	0.0033		0.0009335	0.00155	0.00432	0.00809	0.00312	0.04852	0.00314	0.04178	0.00399	0.02047	0.00433	0.00745	0.00275	0.05981	0.00331	0.04382		0.00105	0.24504	0.00101	0.15526
												0.00526	0.000569841	0.0053	0.000400954	0.00498	0.00314	0.00498	0.00281	0.00517	0.00111	0.0053	0.000634785	0.00491	0.0035	0.005	0.00334		0.000938027	0.00157	0.00434	0.00815	0.00312	0.04877	0.00316	0.04222	0.004	0.02052	0.00434	0.0075	0.00276	0.06033	0.00333	0.04423		0.00106	0.24617	0.00102	0.1557
												0.00528	0.000568722	0.00533	0.000400675	0.00501	0.00315	0.005	0.00284	0.00519	0.00112	0.00533	0.000627793	0.00494	0.00352	0.00502	0.00336		0.000942555	0.00157	0.00436	0.00818	0.00314	0.04907	0.00316	0.04226	0.00401	0.02064	0.00436	0.00754	0.00276	0.06041	0.00333	0.04429		0.00106	0.24726	0.00102	0.15625
												0.00531	0.000559774	0.00535	0.000395921	0.00503	0.00317	0.00502	0.00285	0.00521	0.00114	0.00534	0.00063842	0.00496	0.00354	0.00503	0.00337		0.000946478	0.00156	0.00438	0.00823	0.00314	0.04928	0.00318	0.04266	0.00403	0.0208	0.00438	0.00759	0.00277	0.06088	0.00333	0.04438		0.00106	0.2484	0.00102	0.15679
												0.00533	0.000574875	0.00536	0.000394243	0.00505	0.00321	0.00505	0.00286	0.00524	0.00114	0.00535	0.000640657	0.00496	0.00354	0.00505	0.00337		0.000949798	0.00157	0.0044	0.00827	0.00316	0.0496	0.00318	0.04278	0.00405	0.02095	0.0044	0.00768	0.00278	0.06122	0.00335	0.04474		0.00107	0.24948	0.00103	0.15719
												0.00536	0.000568722	0.00538	0.000402912	0.00508	0.00323	0.00507	0.00287	0.00524	0.00114	0.00537	0.000636742	0.00499	0.00356	0.00507	0.00339		0.000954325	0.00158	0.00442	0.00832	0.00316	0.04984	0.0032	0.04312	0.00406	0.02101	0.00442	0.00771	0.00279	0.06139	0.00335	0.04489		0.00107	0.25062	0.00103	0.15763
												0.00536	0.000567604	0.0054	0.000400395	0.0051	0.00327	0.00509	0.00289	0.00526	0.00114	0.0054	0.000636742	0.00499	0.00356	0.00509	0.00341		0.000957947	0.00156	0.00443	0.00833	0.00317	0.0501	0.00321	0.04329	0.00407	0.02108	0.00444	0.00775	0.0028	0.06189	0.00337	0.04526		0.00108	0.2517	0.00104	0.15822
												0.00538	0.000573477	0.00542	0.000399556	0.00511	0.00327	0.00512	0.00291	0.00528	0.00115	0.00542	0.000640098	0.00501	0.00359	0.00512	0.00344		0.000963078	0.00157	0.00444	0.00834	0.00318	0.05036	0.00322	0.04362	0.00409	0.02126	0.00446	0.00782	0.0028	0.06213	0.00337	0.04544		0.00108	0.25284	0.00104	0.15877
												0.0054	0.00057907	0.00545	0.000400116	0.00512	0.00329	0.00514	0.00292	0.00531	0.00115	0.00545	0.000648208	0.00503	0.00362	0.00514	0.00345		0.000966398	0.00157	0.00445	0.00838	0.00318	0.05041	0.00323	0.04382	0.00411	0.02141	0.00447	0.00786	0.00281	0.06245	0.00339	0.04578		0.00108	0.25383	0.00104	0.15921
												0.00543	0.000573197	0.00547	0.000409624	0.00515	0.00331	0.00516	0.00292	0.00533	0.00115	0.00547	0.000650166	0.00506	0.00364	0.00516	0.00348		0.000970019	0.0016	0.00447	0.00842	0.00319	0.05061	0.00324	0.0441	0.00412	0.02151	0.00448	0.00787	0.00282	0.06296	0.00339	0.04591		0.00109	0.25481	0.00105	0.1597
												0.00545	0.000566486	0.00549	0.000408225	0.00517	0.00333	0.00516	0.00292	0.00536	0.00116	0.00548	0.000648488	0.00508	0.00367	0.00517	0.00348		0.000973037	0.00161	0.00449	0.00844	0.0032	0.05095	0.00325	0.04433	0.00413	0.02157	0.0045	0.00792	0.00283	0.06351	0.00341	0.04628		0.00109	0.25585	0.00105	0.1602
												0.00547	0.000566765	0.00552	0.000406827	0.00519	0.00336	0.00519	0.00295	0.00537	0.00115	0.00549	0.000649327	0.00509	0.00368	0.00517	0.00348		0.000977866	0.00162	0.00451	0.00847	0.00321	0.05111	0.00326	0.04453	0.00415	0.02174	0.00451	0.00795	0.00284	0.06382	0.00341	0.04639		0.00109	0.25689	0.00105	0.16074
												0.0055	0.000563969	0.00554	0.000394802	0.00522	0.00339	0.00521	0.00297	0.00538	0.00116	0.00552	0.000650725	0.0051	0.00368	0.00519	0.0035		0.000981488	0.00163	0.00453	0.00854	0.00322	0.05154	0.00327	0.04486	0.00416	0.02179	0.00452	0.00801	0.00285	0.06407	0.00343	0.04678		0.0011	0.25793	0.00106	0.16128
												0.00552	0.000577392	0.00556	0.00039648	0.00524	0.0034	0.00524	0.00298	0.0054	0.00117	0.00554	0.000644293	0.00513	0.00372	0.00521	0.00351		0.000985412	0.00164	0.00455	0.00855	0.00323	0.05165	0.00328	0.04498	0.00417	0.02188	0.00454	0.00808	0.00286	0.06457	0.00343	0.04693		0.0011	0.25891	0.00106	0.16178
												0.00555	0.000565367	0.00559	0.00039648	0.00526	0.00342	0.00526	0.00298	0.00543	0.00117	0.00556	0.000649327	0.00515	0.00374	0.00524	0.00353		0.000989939	0.00165	0.00457	0.00859	0.00324	0.05214	0.0033	0.04538	0.00419	0.02201	0.00456	0.00814	0.00286	0.06475	0.00345	0.04729		0.0011	0.25995	0.00106	0.16227
												0.00557	0.000565647	0.00561	0.000391447	0.00529	0.00344	0.00527	0.00299	0.00545	0.00117	0.00558	0.000656038	0.00517	0.00377	0.00526	0.00355		0.000993862	0.00166	0.00459	0.00864	0.00325	0.0522	0.0033	0.04542	0.00419	0.02206	0.00458	0.00818	0.00287	0.06499	0.00345	0.04745		0.00111	0.26099	0.00107	0.16272
												0.00559	0.00056257	0.00563	0.000397039	0.00531	0.00345	0.00528	0.003	0.00547	0.00119	0.00559	0.000656318	0.0052	0.0038	0.00528	0.00357		0.000994768	0.00167	0.00461	0.00866	0.00326	0.05265	0.00332	0.04588	0.00421	0.02224	0.0046	0.00826	0.00287	0.06507	0.00346	0.0478		0.00111	0.26207	0.00107	0.16331
												0.00562	0.000561731	0.00564	0.000406268	0.00534	0.00347	0.00529	0.00301	0.00549	0.0012	0.00561	0.000663868	0.00522	0.00383	0.0053	0.00359		0.000997484	0.00167	0.00463	0.00872	0.00326	0.0527	0.00333	0.04623	0.00423	0.02239	0.00461	0.00829	0.00288	0.06565	0.00347	0.04799		0.00111	0.26316	0.00108	0.1639
												0.00564	0.000571799	0.00566	0.000400675	0.00536	0.0035	0.00531	0.00302	0.0055	0.0012	0.00561	0.000661911	0.00523	0.00384	0.00531	0.0036		0.001	0.00166	0.00465	0.00877	0.00328	0.05321	0.00334	0.04627	0.00424	0.02251	0.00463	0.00837	0.00289	0.06617	0.00349	0.04834		0.00112	0.2642	0.00108	0.1644
												0.00564	0.00057096	0.00568	0.000407386	0.00538	0.00351	0.00533	0.00304	0.00551	0.0012	0.00563	0.000652962	0.00524	0.00386	0.00533	0.00361		0.00101	0.00167	0.00467	0.00881	0.0033	0.05373	0.00334	0.0464	0.00425	0.02256	0.00465	0.00835	0.0029	0.0665	0.00349	0.04848		0.00112	0.26528	0.00108	0.16489
												0.00566	0.000569841	0.00571	0.000410463	0.00538	0.00352	0.00535	0.00306	0.00552	0.00121	0.00566	0.000658275	0.00527	0.00388	0.00535	0.00363		0.00101	0.00168	0.00469	0.00882	0.0033	0.05378	0.00336	0.04673	0.00427	0.02275	0.00467	0.00838	0.00291	0.06666	0.00351	0.04885		0.00112	0.26637	0.00109	0.16543
												0.00569	0.000563689	0.00573	0.000416894	0.00541	0.00354	0.00538	0.00308	0.00554	0.00121	0.00568	0.000660513	0.00529	0.00392	0.00538	0.00365		0.00101	0.00169	0.00471	0.00883	0.00332	0.05427	0.00336	0.04691	0.00429	0.0229	0.00469	0.00844	0.00292	0.06718	0.00351	0.049		0.00113	0.26751	0.00109	0.16598
												0.00571	0.00057879	0.00576	0.000416055	0.00543	0.00355	0.0054	0.00309	0.00557	0.00122	0.00571	0.000666105	0.0053	0.00392	0.00539	0.00366		0.00102	0.00171	0.00473	0.00886	0.00332	0.05439	0.00337	0.0472	0.0043	0.02301	0.00469	0.00848	0.00292	0.06743	0.00352	0.04935		0.00113	0.26869	0.0011	0.16647
												0.00574	0.000577671	0.00576	0.000415217	0.00544	0.00356	0.00542	0.00311	0.00559	0.00121	0.00573	0.00067058	0.00531	0.00394	0.0054	0.00368		0.00102	0.0017	0.00474	0.00888	0.00334	0.05477	0.00338	0.04742	0.00431	0.02305	0.0047	0.00849	0.00293	0.06775	0.00353	0.04954		0.00114	0.26988	0.0011	0.16701
												0.00576	0.000583264	0.00578	0.000419132	0.00545	0.00357	0.00543	0.00311	0.00561	0.00123	0.00575	0.000673656	0.00534	0.00398	0.00543	0.0037		0.00103	0.00172	0.00475	0.00892	0.00334	0.05486	0.0034	0.04767	0.00433	0.02319	0.00471	0.00853	0.00294	0.06825	0.00354	0.04988		0.00114	0.27101	0.0011	0.16756
												0.00577	0.00058662	0.0058	0.000425284	0.00548	0.00359	0.00545	0.00313	0.00564	0.00123	0.00575	0.00067086	0.00536	0.004	0.00543	0.00371		0.00103	0.00171	0.00477	0.009	0.00336	0.05532	0.00341	0.04791	0.00435	0.02339	0.00473	0.00859	0.00295	0.06878	0.00355	0.05007		0.00114	0.2722	0.00111	0.1681
												0.00578	0.000584942	0.00583	0.000418293	0.0055	0.00361	0.00547	0.00316	0.00564	0.00123	0.00578	0.00067086	0.00536	0.004	0.00545	0.00372		0.00103	0.00172	0.00479	0.00901	0.00336	0.05548	0.00342	0.04814	0.00436	0.02352	0.00475	0.00863	0.00296	0.06921	0.00356	0.05041		0.00115	0.27338	0.00111	0.16859
												0.00581	0.000590815	0.00585	0.00042025	0.00551	0.00362	0.00549	0.00316	0.00566	0.00123	0.0058	0.000675614	0.00538	0.00403	0.00547	0.00372		0.00104	0.00173	0.00481	0.00904	0.00337	0.05584	0.00343	0.04842	0.00437	0.02359	0.00477	0.00872	0.00296	0.0693	0.00357	0.05056		0.00115	0.27462	0.00111	0.16914
												0.00583	0.000585222	0.00587	0.000433953	0.00552	0.00364	0.0055	0.00317	0.00568	0.00122	0.00582	0.000682884	0.00541	0.00405	0.0055	0.00374		0.00104	0.00173	0.00483	0.00908	0.00338	0.05605	0.00344	0.04863	0.00438	0.02371	0.00479	0.00875	0.00297	0.06979	0.00358	0.05092		0.00116	0.27575	0.00112	0.16973
												0.00585	0.000589416	0.00589	0.00042836	0.00555	0.00366	0.00552	0.00318	0.00571	0.00124	0.00585	0.000681486	0.00543	0.00409	0.00552	0.00377		0.00104	0.00173	0.00485	0.00909	0.00339	0.05636	0.00345	0.04895	0.00439	0.02375	0.00481	0.00881	0.00298	0.07004	0.00359	0.05115		0.00116	0.27694	0.00112	0.17017
												0.00587	0.000584383	0.0059	0.000432275	0.00557	0.00368	0.00554	0.00319	0.00573	0.00125	0.00587	0.000677291	0.00544	0.0041	0.00554	0.00379		0.00105	0.00173	0.00487	0.00915	0.0034	0.05663	0.00346	0.04914	0.00441	0.02394	0.00483	0.00883	0.00299	0.07029	0.0036	0.05143		0.00116	0.27807	0.00113	0.17072
												0.0059	0.000595569	0.00592	0.000438986	0.0056	0.0037	0.00556	0.00321	0.00575	0.00125	0.00588	0.000685681	0.00546	0.00412	0.00557	0.00382		0.00105	0.00173	0.00487	0.00914	0.00341	0.0568	0.00347	0.04945	0.00442	0.02402	0.00485	0.0089	0.003	0.07081	0.00361	0.05168		0.00117	0.27941	0.00113	0.17131
												0.0059	0.000593891	0.00594	0.000447656	0.00562	0.00371	0.00556	0.00322	0.00578	0.00126	0.00589	0.000687079	0.00548	0.00414	0.00557	0.00382		0.00106	0.00176	0.00489	0.00916	0.00341	0.05686	0.00348	0.04958	0.00443	0.0241	0.00486	0.00894	0.003	0.07099	0.00362	0.05194		0.00117	0.28054	0.00113	0.1719
												0.00592	0.000591374	0.00597	0.000453808	0.00564	0.00374	0.00559	0.00323	0.0058	0.00127	0.00592	0.000682325	0.0055	0.00417	0.00559	0.00384		0.00106	0.00176	0.00491	0.00921	0.00342	0.05723	0.00349	0.04998	0.00445	0.02429	0.00487	0.00896	0.00301	0.07135	0.00363	0.05228		0.00118	0.28163	0.00114	0.17244
												0.00595	0.000579349	0.00599	0.00044374	0.00564	0.00375	0.00561	0.00326	0.00583	0.00127	0.00594	0.000680647	0.0055	0.00417	0.00559	0.00384		0.00107	0.00176	0.00493	0.00925	0.00343	0.05738	0.00349	0.05002	0.00447	0.02447	0.00489	0.00905	0.00302	0.07186	0.00364	0.05248		0.00118	0.28281	0.00114	0.17299
												0.00597	0.000593332	0.00601	0.000433673	0.00564	0.00375	0.00563	0.00328	0.00585	0.00127	0.00597	0.000691833	0.00553	0.0042	0.00562	0.00386		0.00107	0.00177	0.00495	0.0093	0.00344	0.05775	0.00351	0.05046	0.00448	0.02452	0.00491	0.00909	0.00303	0.07241	0.00365	0.05275		0.00118	0.28395	0.00114	0.17358
												0.00599	0.000595848	0.00603	0.000437029	0.00566	0.00376	0.00566	0.00331	0.00587	0.00127	0.00599	0.00068652	0.00555	0.00422	0.00564	0.00387		0.00107	0.00178	0.00497	0.00934	0.00344	0.05789	0.00352	0.05051	0.00449	0.02464	0.00492	0.00911	0.00304	0.07284	0.00366	0.05301		0.00119	0.28499	0.00115	0.17412
												0.00602	0.00059445	0.00604	0.000441783	0.00569	0.00378	0.00568	0.00332	0.0059	0.00128	0.00601	0.000686799	0.00557	0.00426	0.00566	0.00389		0.00108	0.00179	0.00499	0.00939	0.00346	0.05833	0.00353	0.05095	0.00451	0.02479	0.00493	0.00913	0.00304	0.07293	0.00367	0.05332		0.00119	0.28617	0.00115	0.17462
												0.00604	0.00059473	0.00606	0.000451011	0.00571	0.00381	0.0057	0.00334	0.00591	0.00129	0.00602	0.000680927	0.00559	0.00428	0.00569	0.0039		0.00108	0.00179	0.00499	0.0094	0.00346	0.05845	0.00354	0.05104	0.00453	0.02494	0.00495	0.00918	0.00305	0.07346	0.00368	0.05351		0.00119	0.28731	0.00116	0.17511
												0.00604	0.000596408	0.00609	0.000430038	0.00574	0.00383	0.0057	0.00335	0.00592	0.0013	0.00603	0.000687359	0.0056	0.00428	0.00571	0.00392		0.00108	0.0018	0.00501	0.0094	0.00348	0.05885	0.00355	0.05144	0.00454	0.02503	0.00497	0.00925	0.00306	0.07382	0.00369	0.05381		0.0012	0.28835	0.00116	0.1756
												0.00606	0.000602839	0.00611	0.000427801	0.00576	0.00386	0.00571	0.00335	0.00594	0.0013	0.00606	0.000689316	0.00562	0.00432	0.00571	0.00393		0.00109	0.0018	0.00503	0.00947	0.00348	0.05895	0.00356	0.05158	0.00455	0.02512	0.00499	0.00931	0.00306	0.07398	0.00369	0.05401		0.0012	0.28943	0.00116	0.1761
												0.00609	0.000617381	0.00613	0.000422487	0.00578	0.00387	0.00573	0.00337	0.00597	0.0013	0.00608	0.000692393	0.00563	0.00434	0.00573	0.00395		0.00109	0.00181	0.00505	0.00951	0.0035	0.05949	0.00357	0.05194	0.00457	0.0253	0.00501	0.00935	0.00307	0.0745	0.00371	0.05436		0.00121	0.29062	0.00117	0.17654
												0.00611	0.000615424	0.00616	0.000430318	0.00578	0.00387	0.00575	0.0034	0.00599	0.00131	0.00611	0.000698824	0.00565	0.00435	0.00576	0.00397		0.0011	0.00182	0.00507	0.00952	0.00352	0.05999	0.00358	0.05207	0.00459	0.02546	0.00503	0.00943	0.00308	0.07477	0.00371	0.05456		0.00121	0.2918	0.00117	0.17699
												0.00613	0.000613466	0.00616	0.000433673	0.00581	0.0039	0.00578	0.00342	0.00602	0.0013	0.00613	0.000707773	0.00567	0.00438	0.00578	0.00398		0.0011	0.00183	0.00509	0.00955	0.00352	0.06004	0.00359	0.05242	0.00459	0.02552	0.00503	0.00944	0.00309	0.07505	0.00373	0.05494		0.00121	0.29289	0.00117	0.17753
												0.00616	0.000607314	0.00618	0.000432834	0.00583	0.00391	0.0058	0.00343	0.00604	0.00132	0.00615	0.00070274	0.00569	0.00441	0.0058	0.00401		0.0011	0.00184	0.0051	0.00959	0.00353	0.06053	0.0036	0.0526	0.00461	0.02565	0.00505	0.00948	0.00309	0.07533	0.00373	0.05509		0.00122	0.29402	0.00118	0.17802
												0.00617	0.000608432	0.0062	0.000435351	0.00584	0.00392	0.00582	0.00345	0.00605	0.00132	0.00618	0.000707214	0.00572	0.00443	0.00581	0.00402		0.00111	0.00185	0.00511	0.0096	0.00354	0.06063	0.00361	0.05288	0.00462	0.02581	0.00507	0.00954	0.0031	0.07559	0.00375	0.0556		0.00122	0.29506	0.00118	0.17847
												0.00618	0.000612347	0.00623	0.000439266	0.00586	0.00394	0.00583	0.00345	0.00606	0.00132	0.0062	0.000713087	0.00574	0.00443	0.00583	0.00403		0.00111	0.00185	0.00513	0.00964	0.00355	0.06104	0.00362	0.05314	0.00465	0.02599	0.00509	0.0096	0.0031	0.07577	0.00376	0.0561		0.00122	0.29615	0.00118	0.17901
												0.00621	0.00061039	0.00625	0.000441783	0.00588	0.00395	0.00585	0.00346	0.00609	0.00133	0.00622	0.000713087	0.00576	0.00446	0.00584	0.00404		0.00112	0.00186	0.00515	0.00966	0.00356	0.06121	0.00363	0.05334	0.00465	0.02602	0.00511	0.00966	0.00311	0.07612	0.00377	0.05632		0.00123	0.29733	0.00119	0.17956
												0.00623	0.000617661	0.00627	0.000442063	0.0059	0.00397	0.00587	0.00349	0.00611	0.00134	0.00625	0.000713087	0.00576	0.00446	0.00585	0.00404		0.00112	0.00186	0.00517	0.00971	0.00357	0.06156	0.00364	0.05363	0.00466	0.02612	0.00513	0.00968	0.00312	0.07662	0.00377	0.05646		0.00123	0.29847	0.00119	0.1801
												0.00625	0.000610949	0.0063	0.000452689	0.00591	0.00398	0.0059	0.0035	0.00613	0.00134	0.00627	0.000712527	0.00577	0.00447	0.00587	0.00407		0.00112	0.00187	0.00519	0.00975	0.00358	0.06181	0.00365	0.05385	0.00468	0.02628	0.00514	0.00973	0.00313	0.07717	0.00378	0.05661		0.00124	0.29965	0.0012	0.18064
												0.00628	0.000613466	0.00632	0.000431716	0.00593	0.00399	0.00592	0.00352	0.00616	0.00134	0.00629	0.000714485	0.00579	0.0045	0.0059	0.00409		0.00113	0.00188	0.00521	0.0098	0.00359	0.06208	0.00366	0.05415	0.0047	0.02648	0.00515	0.00973	0.00314	0.07762	0.00379	0.05682		0.00124	0.30074	0.0012	0.18114
												0.0063	0.000612068	0.00634	0.000429758	0.00595	0.00401	0.00594	0.00352	0.00618	0.00135	0.0063	0.000715324	0.00581	0.00453	0.00592	0.00411		0.00113	0.00188	0.00523	0.00982	0.0036	0.06235	0.00367	0.05429	0.00471	0.02651	0.00516	0.0098	0.00314	0.0777	0.0038	0.05716		0.00124	0.30188	0.0012	0.18153
												0.00631	0.000614864	0.00637	0.000423606	0.00598	0.00404	0.00595	0.00352	0.00618	0.00135	0.00632	0.000721196	0.00583	0.00456	0.00594	0.00414		0.00113	0.00189	0.00524	0.00984	0.00361	0.0626	0.00369	0.05464	0.00472	0.02663	0.00518	0.00987	0.00315	0.0782	0.00381	0.05742		0.00125	0.30296	0.00121	0.18202
												0.00632	0.000622415	0.00639	0.000437309	0.006	0.00406	0.00596	0.00354	0.0062	0.00134	0.00634	0.000714485	0.00586	0.00459	0.00597	0.00416		0.00114	0.00189	0.00526	0.00988	0.00362	0.0629	0.00369	0.05476	0.00474	0.02683	0.0052	0.00994	0.00316	0.07846	0.00382	0.05767		0.00125	0.304	0.00121	0.18257
												0.00635	0.000613466	0.00641	0.000441783	0.00602	0.00409	0.00597	0.00354	0.00623	0.00135	0.00637	0.000719518	0.00588	0.00461	0.00598	0.00417		0.00114	0.00191	0.00528	0.00993	0.00362	0.06312	0.00371	0.05517	0.00476	0.02698	0.00522	0.01	0.00316	0.07874	0.00383	0.05793		0.00125	0.30514	0.00121	0.18311
												0.00637	0.000614025	0.00643	0.00043591	0.00604	0.0041	0.00599	0.00356	0.00625	0.00135	0.00639	0.000713087	0.0059	0.00464	0.00599	0.00419		0.00114	0.00191	0.0053	0.00996	0.00363	0.0633	0.00371	0.05522	0.00477	0.02701	0.00524	0.01005	0.00318	0.07928	0.00383	0.0582		0.00126	0.30627	0.00122	0.18365
												0.00639	0.000623533	0.00644	0.000437868	0.00605	0.00411	0.00601	0.00358	0.00628	0.00135	0.00641	0.000717841	0.0059	0.00464	0.006	0.0042		0.00115	0.00192	0.00532	0.00998	0.00364	0.06348	0.00373	0.0557	0.00478	0.02718	0.00526	0.01014	0.00318	0.07945	0.00385	0.05851		0.00126	0.30746	0.00122	0.1842
												0.00642	0.000640312	0.00646	0.000452969	0.00607	0.00412	0.00604	0.00358	0.0063	0.00136	0.00642	0.000720637	0.00591	0.00465	0.00601	0.00421		0.00115	0.00192	0.00532	0.00998	0.00364	0.06365	0.00373	0.05574	0.0048	0.02737	0.00528	0.01019	0.00319	0.07979	0.00385	0.05872		0.00126	0.30859	0.00122	0.18469
												0.00644	0.000638634	0.00648	0.000454367	0.00609	0.00415	0.00606	0.0036	0.00631	0.00136	0.00644	0.000718679	0.00593	0.00468	0.00604	0.00422		0.00115	0.00193	0.00534	0.01003	0.00366	0.0641	0.00375	0.05622	0.00482	0.02752	0.0053	0.01026	0.0032	0.08032	0.00386	0.05904		0.00127	0.30968	0.00123	0.18523
												0.00644	0.000638075	0.00651	0.000454087	0.00612	0.00418	0.00608	0.00362	0.00633	0.00137	0.00646	0.000721476	0.00595	0.00471	0.00606	0.00424		0.00115	0.00193	0.00536	0.01007	0.00366	0.06415	0.00377	0.05668	0.00482	0.02753	0.00532	0.01031	0.00321	0.08089	0.00387	0.05921		0.00127	0.31067	0.00123	0.18568
												0.00646	0.000638355	0.00653	0.000450172	0.00614	0.0042	0.0061	0.00364	0.00634	0.00138	0.00648	0.000714764	0.00598	0.00473	0.00609	0.00427		0.00116	0.00192	0.00538	0.0101	0.00367	0.06462	0.00377	0.05673	0.00483	0.0276	0.00534	0.01039	0.00322	0.08132	0.00389	0.05967		0.00128	0.3116	0.00124	0.18622
												0.00649	0.000634719	0.00656	0.0004443	0.00616	0.00421	0.00611	0.00364	0.00635	0.00138	0.00651	0.00071057	0.006	0.00475	0.00611	0.00429		0.00116	0.00193	0.0054	0.01014	0.00368	0.06468	0.00378	0.05701	0.00484	0.0277	0.00536	0.01044	0.00322	0.0814	0.00389	0.05972		0.00128	0.31269	0.00124	0.18662
												0.00651	0.000634439	0.00657	0.000449613	0.00618	0.00423	0.00613	0.00365	0.00637	0.00138	0.00653	0.000708892	0.00602	0.00478	0.00611	0.00429		0.00117	0.00193	0.00542	0.01015	0.00369	0.06519	0.00379	0.0572	0.00486	0.02785	0.00536	0.01045	0.00323	0.08191	0.00391	0.06024		0.00128	0.31383	0.00124	0.18711
												0.00654	0.00064199	0.00658	0.000460519	0.00619	0.00424	0.00616	0.00369	0.00639	0.00139	0.00655	0.000717281	0.00604	0.0048	0.00613	0.00432		0.00117	0.00194	0.00544	0.0102	0.00371	0.0657	0.00379	0.05725	0.00488	0.02802	0.00537	0.01045	0.00324	0.08227	0.00392	0.06077		0.00128	0.31481	0.00125	0.18775
												0.00656	0.00063416	0.0066	0.000465273	0.00621	0.00426	0.00618	0.0037	0.00642	0.0014	0.00656	0.000719239	0.00605	0.00481	0.00616	0.00434		0.00117	0.00195	0.00546	0.01025	0.00371	0.06576	0.00381	0.05771	0.0049	0.02818	0.00538	0.01048	0.00324	0.08245	0.00393	0.06082		0.00129	0.3159	0.00125	0.18835
												0.00658	0.000632202	0.00663	0.000470866	0.00623	0.00428	0.00619	0.0037	0.00644	0.0014	0.00658	0.000727069	0.00605	0.00482	0.00618	0.00436		0.00118	0.00195	0.00548	0.01029	0.00373	0.06624	0.00381	0.05776	0.00492	0.02836	0.0054	0.01057	0.00325	0.08301	0.00394	0.06128		0.00129	0.31689	0.00125	0.18884
												0.00658	0.000633321	0.00665	0.000462756	0.00624	0.00429	0.0062	0.00372	0.00645	0.0014	0.0066	0.000729866	0.00607	0.00484	0.0062	0.00437		0.00118	0.00195	0.0055	0.01029	0.00373	0.06634	0.00383	0.05822	0.00493	0.02852	0.00542	0.01062	0.00326	0.08331	0.00394	0.06139		0.0013	0.31802	0.00126	0.18948
												0.00661	0.000634439	0.00667	0.000463595	0.00626	0.00431	0.00623	0.00373	0.00647	0.0014	0.00663	0.000728747	0.0061	0.00489	0.0062	0.00438		0.00119	0.00195	0.00552	0.01035	0.00375	0.06677	0.00383	0.05826	0.00494	0.02856	0.00544	0.01067	0.00326	0.08353	0.00396	0.06178		0.0013	0.31906	0.00126	0.19002
												0.00663	0.000637236	0.0067	0.000462477	0.00628	0.00434	0.00623	0.00373	0.00649	0.0014	0.00665	0.000736297	0.00612	0.00492	0.00623	0.0044		0.00119	0.00195	0.00554	0.01037	0.00375	0.06695	0.00385	0.05863	0.00496	0.02875	0.00546	0.01073	0.00327	0.08404	0.00396	0.06194		0.0013	0.3203	0.00126	0.19057
												0.00666	0.000650379	0.0067	0.000462756	0.00631	0.00435	0.00625	0.00375	0.00651	0.00142	0.00667	0.000740492	0.00614	0.00495	0.00625	0.00442		0.00119	0.00195	0.00555	0.01038	0.00377	0.06732	0.00385	0.05878	0.00498	0.02892	0.00548	0.01081	0.00328	0.08431	0.00398	0.06231		0.00131	0.32143	0.00127	0.19116
												0.00668	0.000654574	0.00672	0.000458282	0.00632	0.00436	0.00627	0.00376	0.00654	0.00142	0.00669	0.000744967	0.00617	0.00498	0.00625	0.00443		0.0012	0.00197	0.00556	0.01038	0.00377	0.06762	0.00387	0.05915	0.00499	0.02902	0.0055	0.01085	0.00328	0.08457	0.00398	0.06245		0.00131	0.32262	0.00127	0.1917
												0.0067	0.000649261	0.00675	0.000471146	0.00633	0.00437	0.0063	0.00378	0.00656	0.00143	0.0067	0.00074245	0.00617	0.00499	0.00627	0.00444		0.0012	0.00197	0.00558	0.01044	0.00378	0.06785	0.00387	0.05928	0.005	0.02909	0.00552	0.01091	0.00329	0.08509	0.004	0.06283		0.00131	0.3239	0.00128	0.19225
												0.00671	0.000645346	0.00677	0.00046807	0.00635	0.00439	0.00632	0.00379	0.00658	0.00143	0.00672	0.000746365	0.00618	0.005	0.0063	0.00447		0.00121	0.00198	0.0056	0.01047	0.00379	0.06824	0.00389	0.05957	0.00502	0.02928	0.00553	0.01093	0.0033	0.08527	0.004	0.06289		0.00132	0.32514	0.00128	0.19274
												0.00672	0.00064227	0.00679	0.000465273	0.00638	0.00442	0.00635	0.0038	0.00659	0.00143	0.00674	0.000747204	0.00619	0.00502	0.00632	0.00449		0.00121	0.002	0.00562	0.01053	0.0038	0.06835	0.0039	0.05978	0.00504	0.02943	0.00554	0.01096	0.00331	0.08564	0.004	0.06307		0.00132	0.32637	0.00128	0.19328
												0.00675	0.000643668	0.00681	0.000464994	0.0064	0.00443	0.00637	0.00382	0.00661	0.00145	0.00677	0.000745246	0.00621	0.00505	0.00635	0.00451		0.00121	0.00201	0.00564	0.01056	0.00381	0.06878	0.00391	0.06008	0.00505	0.02953	0.00556	0.01106	0.00331	0.086	0.00401	0.06336		0.00133	0.3276	0.00129	0.19383
												0.00677	0.000648702	0.00684	0.00046779	0.00642	0.00445	0.00637	0.00383	0.00663	0.00144	0.00679	0.000751399	0.00624	0.00507	0.00637	0.00454		0.00122	0.00201	0.00566	0.01061	0.00382	0.06889	0.00391	0.06028	0.00505	0.02963	0.00558	0.01109	0.00332	0.08618	0.00402	0.06362		0.00133	0.32884	0.00129	0.19447
												0.0068	0.000641151	0.00684	0.000468909	0.00643	0.00446	0.00639	0.00384	0.00665	0.00146	0.00682	0.000756153	0.00626	0.00511	0.00638	0.00455		0.00122	0.00201	0.00568	0.01062	0.00383	0.06941	0.00392	0.06058	0.00506	0.02965	0.00559	0.01116	0.00333	0.08668	0.00403	0.0639		0.00133	0.33017	0.0013	0.19501
												0.00682	0.000643388	0.00686	0.000482052	0.00645	0.00448	0.00642	0.00386	0.00668	0.00146	0.00683	0.000756153	0.00628	0.00514	0.00639	0.00456		0.00123	0.00201	0.0057	0.01065	0.00385	0.06996	0.00393	0.0608	0.00508	0.02982	0.0056	0.01119	0.00334	0.08713	0.00404	0.06423		0.00134	0.33146	0.0013	0.1956
												0.00684	0.000643668	0.00689	0.00047562	0.00645	0.00448	0.00644	0.00388	0.0067	0.00146	0.00684	0.000753076	0.00631	0.00517	0.00642	0.00457		0.00123	0.00203	0.00572	0.01073	0.00385	0.07003	0.00394	0.0611	0.0051	0.02997	0.00562	0.01124	0.00334	0.08722	0.00405	0.06445		0.00134	0.33269	0.0013	0.1962
												0.00685	0.000643948	0.00691	0.000469468	0.00647	0.0045	0.00644	0.00389	0.00672	0.00145	0.00686	0.000747204	0.00632	0.00518	0.00644	0.00459		0.00123	0.00203	0.00574	0.01074	0.00387	0.07046	0.00395	0.06134	0.00511	0.03003	0.00564	0.0113	0.00335	0.08777	0.00406	0.06478		0.00135	0.33393	0.00131	0.19669
												0.00687	0.000638914	0.00693	0.000476739	0.00649	0.00453	0.00646	0.0039	0.00673	0.00145	0.00689	0.000753076	0.00633	0.0052	0.00646	0.00462		0.00124	0.00204	0.00576	0.01077	0.00387	0.07057	0.00396	0.06159	0.00512	0.03012	0.00566	0.01136	0.00336	0.08804	0.00407	0.06496		0.00135	0.33511	0.00131	0.19723
												0.00689	0.000646744	0.00696	0.000483171	0.00652	0.00455	0.00649	0.00392	0.00675	0.00147	0.00691	0.000739653	0.00636	0.00524	0.00649	0.00463		0.00124	0.00204	0.00577	0.01081	0.00388	0.07099	0.00398	0.06188	0.00514	0.03029	0.00567	0.01143	0.00336	0.0883	0.00408	0.06543		0.00135	0.33625	0.00132	0.19783
												0.00691	0.000651778	0.00697	0.000478417	0.00654	0.00457	0.0065	0.00393	0.00677	0.00148	0.00693	0.000743009	0.00638	0.00527	0.00651	0.00465		0.00125	0.00205	0.00578	0.01083	0.00389	0.07117	0.00399	0.06212	0.00516	0.0305	0.00568	0.01145	0.00337	0.08884	0.00408	0.06548		0.00136	0.33743	0.00132	0.19832
												0.00694	0.00064982	0.00698	0.000478137	0.00656	0.00458	0.00651	0.00394	0.0068	0.00147	0.00696	0.000755034	0.0064	0.0053	0.00652	0.00465		0.00125	0.00206	0.0058	0.01084	0.0039	0.07151	0.004	0.06242	0.00516	0.03054	0.00569	0.01148	0.00338	0.08902	0.0041	0.06598		0.00136	0.33862	0.00132	0.19891
												0.00696	0.000654015	0.00701	0.000480934	0.00659	0.0046	0.00653	0.00395	0.00682	0.00148	0.00696	0.000756991	0.00643	0.00533	0.00654	0.00467		0.00125	0.00206	0.00581	0.01087	0.00391	0.07177	0.004	0.06256	0.00518	0.0307	0.00572	0.01156	0.00338	0.08936	0.0041	0.06604		0.00136	0.33985	0.00133	0.19951
												0.00698	0.000657091	0.00703	0.000478417	0.00661	0.00462	0.00656	0.00398	0.00684	0.00149	0.00698	0.000751399	0.00644	0.00535	0.00656	0.00469		0.00126	0.00206	0.00582	0.01089	0.00392	0.07206	0.00402	0.06294	0.0052	0.03086	0.00573	0.01163	0.00339	0.08989	0.00412	0.06651		0.00137	0.34104	0.00133	0.2001
												0.00699	0.000653735	0.00705	0.000485967	0.00663	0.00464	0.00658	0.00399	0.00686	0.0015	0.00701	0.000757271	0.00645	0.00535	0.00658	0.00471		0.00126	0.00205	0.00583	0.01092	0.00393	0.07245	0.00402	0.06306	0.00522	0.03101	0.00575	0.01168	0.00341	0.09042	0.00412	0.06663		0.00137	0.34217	0.00133	0.20059
												0.00701	0.000658489	0.00708	0.0004759	0.00663	0.00465	0.00661	0.004	0.00687	0.0015	0.00703	0.000762025	0.00646	0.00536	0.0066	0.00473		0.00127	0.00207	0.00585	0.01097	0.00394	0.07257	0.00404	0.06346	0.00522	0.03104	0.00577	0.01176	0.00342	0.09089	0.00414	0.06704		0.00138	0.34321	0.00134	0.20109
												0.00703	0.000654294	0.0071	0.000478137	0.00666	0.00467	0.00663	0.00402	0.00689	0.00149	0.00705	0.000763423	0.00647	0.00538	0.00663	0.00477		0.00127	0.00209	0.00587	0.01101	0.00395	0.07306	0.00404	0.06357	0.00524	0.03119	0.00579	0.01183	0.00342	0.09098	0.00414	0.06729		0.00138	0.3443	0.00134	0.20163
												0.00706	0.000652057	0.00711	0.000482611	0.00668	0.00468	0.00664	0.00403	0.00692	0.0015	0.00708	0.000772652	0.0065	0.00542	0.00665	0.0048		0.00127	0.0021	0.00589	0.01102	0.00397	0.07358	0.00406	0.06396	0.00525	0.03133	0.00581	0.0119	0.00343	0.09152	0.00415	0.06759		0.00138	0.34548	0.00134	0.20207
												0.00708	0.000661845	0.00712	0.000488484	0.00671	0.00472	0.00665	0.00403	0.00694	0.00151	0.00709	0.000772093	0.00652	0.00545	0.00665	0.0048		0.00128	0.0021	0.00591	0.01108	0.00397	0.07363	0.00406	0.06409	0.00527	0.03153	0.00582	0.01192	0.00344	0.09188	0.00416	0.06786		0.00139	0.34657	0.00135	0.20267
												0.00711	0.000660726	0.00715	0.000483171	0.00672	0.00473	0.00668	0.00405	0.00696	0.00151	0.0071	0.000775169	0.00654	0.00547	0.00668	0.00483		0.00128	0.0021	0.00593	0.01111	0.00399	0.07411	0.00408	0.06447	0.00528	0.03155	0.00583	0.01194	0.00344	0.09206	0.00417	0.06809		0.00139	0.3477	0.00135	0.20321
												0.00712	0.000659887	0.00717	0.000473103	0.00673	0.00474	0.0067	0.00406	0.00698	0.00152	0.00712	0.000777965	0.00657	0.00551	0.0067	0.00486		0.00129	0.00211	0.00595	0.01113	0.00399	0.07422	0.00408	0.06455	0.00528	0.03156	0.00585	0.01204	0.00345	0.0926	0.00418	0.0685		0.00139	0.34879	0.00136	0.2038
												0.00713	0.000662964	0.0072	0.000475061	0.00675	0.00476	0.00672	0.00409	0.00699	0.00152	0.00715	0.000777686	0.00658	0.00551	0.00672	0.00487		0.00129	0.00212	0.00597	0.01116	0.004	0.0746	0.0041	0.06498	0.00529	0.03171	0.00587	0.0121	0.00346	0.09288	0.00419	0.06861		0.0014	0.34998	0.00136	0.20425
												0.00713	0.000664921	0.00722	0.00047562	0.00678	0.00477	0.00675	0.0041	0.00701	0.00152	0.00717	0.000787194	0.00659	0.00553	0.00675	0.0049		0.00129	0.00212	0.00599	0.0112	0.00401	0.07479	0.0041	0.06509	0.00531	0.03188	0.00589	0.01219	0.00346	0.09314	0.0042	0.06907		0.0014	0.35111	0.00136	0.20469
												0.00715	0.00066604	0.00724	0.000472824	0.0068	0.00476	0.00677	0.00413	0.00703	0.00152	0.00719	0.000781601	0.0066	0.00554	0.00677	0.00491		0.0013	0.00214	0.00599	0.01121	0.00402	0.0751	0.00412	0.06552	0.00533	0.03206	0.00591	0.01223	0.00347	0.09367	0.0042	0.06913		0.0014	0.35235	0.00137	0.20528
												0.00718	0.000671912	0.00724	0.000473942	0.00682	0.00479	0.00677	0.00414	0.00706	0.00152	0.00722	0.000780762	0.00662	0.00556	0.00677	0.00492		0.0013	0.00215	0.00601	0.01127	0.00403	0.07546	0.00412	0.06556	0.00533	0.0321	0.00593	0.0123	0.00348	0.09385	0.00422	0.0696		0.00141	0.35358	0.00137	0.20583
												0.0072	0.000669955	0.00727	0.000471426	0.00685	0.0048	0.0068	0.00414	0.00708	0.00153	0.00723	0.000779084	0.00664	0.00558	0.00678	0.00493		0.00131	0.00215	0.00603	0.01128	0.00403	0.07563	0.00414	0.06602	0.00535	0.03232	0.00595	0.01236	0.00348	0.0942	0.00422	0.06965		0.00141	0.35472	0.00137	0.20632
												0.00722	0.000674709	0.00729	0.000486527	0.00686	0.00482	0.00682	0.00415	0.0071	0.00153	0.00724	0.000785236	0.00666	0.00562	0.0068	0.00495		0.00131	0.00216	0.00605	0.01132	0.00405	0.07603	0.00414	0.06606	0.00537	0.03246	0.00597	0.0124	0.0035	0.09473	0.00424	0.07019		0.00142	0.35585	0.00138	0.20686
												0.00725	0.000677785	0.00731	0.000487925	0.00686	0.00482	0.00684	0.00417	0.00713	0.00154	0.00727	0.000785236	0.00668	0.00564	0.00682	0.00498		0.00131	0.00216	0.00607	0.01136	0.00405	0.07614	0.00416	0.06653	0.00538	0.03257	0.00598	0.01242	0.00351	0.09527	0.00426	0.0707		0.00142	0.35699	0.00138	0.20741
												0.00725	0.000678624	0.00734	0.000477298	0.00687	0.00484	0.00686	0.00419	0.00715	0.00155	0.00729	0.000788033	0.00671	0.00569	0.00684	0.005		0.00131	0.00216	0.00608	0.01138	0.00407	0.07665	0.00418	0.06703	0.00539	0.03266	0.00599	0.01244	0.00351	0.09572	0.00426	0.07081		0.00142	0.35817	0.00138	0.2079
												0.00727	0.000674988	0.00736	0.000487645	0.0069	0.00485	0.00689	0.00422	0.00717	0.00155	0.00731	0.000787473	0.00671	0.00569	0.00687	0.00503		0.00132	0.00218	0.00609	0.01138	0.00408	0.07695	0.00418	0.06708	0.00541	0.03281	0.00601	0.0125	0.00352	0.09582	0.00427	0.07122		0.00143	0.35931	0.00139	0.2083
												0.00729	0.0006817	0.00738	0.000498551	0.00692	0.00488	0.00691	0.00423	0.0072	0.00155	0.00733	0.000785236	0.00673	0.00571	0.00689	0.00505		0.00132	0.00217	0.00611	0.01144	0.00408	0.07719	0.0042	0.06753	0.00543	0.03296	0.00603	0.01261	0.00353	0.09638	0.00428	0.07147		0.00143	0.36044	0.00139	0.20879
												0.00732	0.00068925	0.00738	0.000497153	0.00694	0.00489	0.00691	0.00424	0.00721	0.00156	0.00736	0.000800058	0.00674	0.00572	0.00691	0.00507		0.00132	0.00218	0.00613	0.01149	0.00409	0.07725	0.0042	0.06763	0.00544	0.03308	0.00603	0.01262	0.00353	0.09664	0.00429	0.07177		0.00143	0.36173	0.0014	0.20938
												0.00734	0.000681141	0.00741	0.000485408	0.00696	0.00492	0.00692	0.00424	0.00722	0.00157	0.00736	0.000801456	0.00676	0.00574	0.00692	0.00507		0.00133	0.00219	0.00615	0.01155	0.0041	0.07769	0.00422	0.06806	0.00545	0.03313	0.00605	0.01266	0.00354	0.09681	0.0043	0.07211		0.00144	0.36291	0.0014	0.20988
												0.00736	0.000681141	0.00743	0.000493518	0.00699	0.00495	0.00693	0.00425	0.00724	0.00157	0.00738	0.00079055	0.00678	0.00577	0.00694	0.00509		0.00133	0.00221	0.00617	0.01161	0.00411	0.07786	0.00422	0.0681	0.00547	0.03335	0.00607	0.01271	0.00354	0.0969	0.00431	0.07229		0.00144	0.364	0.0014	0.21042
												0.00739	0.000690649	0.00746	0.000497433	0.00701	0.00497	0.00696	0.00426	0.00726	0.00158	0.00741	0.000795024	0.0068	0.0058	0.00694	0.00509		0.00134	0.0022	0.00619	0.01163	0.00412	0.0782	0.00423	0.06829	0.00549	0.03352	0.00609	0.01279	0.00355	0.09742	0.00432	0.07267		0.00144	0.36519	0.00141	0.21096
												0.00739	0.000692326	0.00748	0.00049939	0.00704	0.00499	0.00698	0.00428	0.00727	0.00158	0.00743	0.000805091	0.00683	0.00584	0.00696	0.00512		0.00134	0.00221	0.00621	0.01168	0.00413	0.0785	0.00424	0.06859	0.0055	0.03359	0.00611	0.01284	0.00355	0.0976	0.00433	0.07283		0.00145	0.36632	0.00141	0.21146
												0.00741	0.000692326	0.0075	0.000487645	0.00705	0.005	0.00701	0.0043	0.00729	0.00157	0.00745	0.00079838	0.00685	0.00586	0.00699	0.00513		0.00134	0.0022	0.00622	0.0117	0.00413	0.07872	0.00424	0.06863	0.0055	0.03365	0.00613	0.01292	0.00356	0.09794	0.00434	0.07331		0.00145	0.36746	0.00141	0.212
												0.00743	0.000699318	0.00751	0.000492399	0.00706	0.00501	0.00703	0.00431	0.00732	0.00158	0.00748	0.000807049	0.00685	0.00587	0.00701	0.00516		0.00135	0.00222	0.00623	0.01172	0.00415	0.07917	0.00426	0.0691	0.00551	0.03373	0.00613	0.01293	0.00357	0.0985	0.00434	0.07337		0.00146	0.36854	0.00142	0.21249
												0.00746	0.000686174	0.00753	0.000501068	0.00708	0.00504	0.00704	0.00432	0.00734	0.00158	0.0075	0.000789431	0.00687	0.0059	0.00703	0.00518		0.00135	0.00223	0.00625	0.01174	0.00415	0.07923	0.00428	0.0696	0.00553	0.0339	0.00615	0.01295	0.00358	0.09906	0.00436	0.07385		0.00146	0.36968	0.00142	0.21309
												0.00748	0.000691487	0.00755	0.000495196	0.00711	0.00507	0.00705	0.00433	0.00736	0.00159	0.0075	0.000788312	0.00688	0.0059	0.00705	0.0052		0.00136	0.00222	0.00627	0.01178	0.00417	0.07976	0.00428	0.06964	0.00555	0.03406	0.00617	0.01301	0.00359	0.09953	0.00436	0.07391		0.00146	0.37081	0.00142	0.21368
												0.00751	0.000686174	0.00757	0.000502746	0.00712	0.0051	0.00708	0.00435	0.00739	0.00159	0.00752	0.00078216	0.0069	0.00592	0.00706	0.0052		0.00136	0.00224	0.00629	0.01181	0.00417	0.07983	0.0043	0.07006	0.00555	0.03409	0.00619	0.01308	0.00359	0.09963	0.00438	0.07442		0.00147	0.372	0.00143	0.21437
												0.00752	0.000683657	0.0076	0.000506102	0.00713	0.00511	0.0071	0.00436	0.00739	0.00159	0.00755	0.000770415	0.00692	0.00595	0.00708	0.00521		0.00136	0.00224	0.00631	0.01181	0.00418	0.08027	0.0043	0.0701	0.00557	0.03424	0.00621	0.01316	0.00361	0.10021	0.00438	0.07447		0.00147	0.37319	0.00143	0.21496
												0.00753	0.00068953	0.00762	0.000511415	0.00716	0.00511	0.00712	0.00438	0.00741	0.0016	0.00757	0.000786355	0.00694	0.00599	0.0071	0.00524		0.00137	0.00224	0.00632	0.01186	0.00419	0.08042	0.00432	0.0706	0.00559	0.03442	0.00623	0.01322	0.00361	0.10057	0.0044	0.07496		0.00147	0.37432	0.00144	0.21556
												0.00755	0.000695402	0.00765	0.000503026	0.00718	0.00514	0.00715	0.0044	0.00743	0.00161	0.00759	0.000788592	0.00697	0.00603	0.00712	0.00527		0.00137	0.00225	0.00633	0.01187	0.0042	0.08081	0.00434	0.07112	0.0056	0.03459	0.00625	0.0133	0.00362	0.10074	0.0044	0.07509		0.00148	0.37541	0.00144	0.21605
												0.00758	0.000687852	0.00767	0.000510297	0.0072	0.00517	0.00717	0.00441	0.00746	0.00161	0.00762	0.000798939	0.00698	0.00604	0.00713	0.00527		0.00137	0.00225	0.00634	0.0119	0.00421	0.08107	0.00436	0.07162	0.00561	0.03462	0.00626	0.0133	0.00363	0.10129	0.00441	0.07548		0.00148	0.37644	0.00144	0.21659
												0.0076	0.00068953	0.00768	0.000517567	0.00721	0.00518	0.00718	0.00441	0.00748	0.00161	0.00763	0.000792787	0.00699	0.00605	0.00715	0.00529		0.00138	0.00226	0.00636	0.01194	0.00421	0.08131	0.00436	0.07167	0.00563	0.03481	0.00627	0.01334	0.00363	0.10157	0.00442	0.07572		0.00148	0.37758	0.00145	0.21714
												0.00762	0.000693445	0.00769	0.000525957	0.00722	0.00519	0.00719	0.00442	0.0075	0.00161	0.00764	0.000786355	0.00701	0.00607	0.00717	0.00531		0.00138	0.00228	0.00638	0.012	0.00422	0.08163	0.00438	0.07214	0.00565	0.03497	0.00629	0.0134	0.00364	0.10183	0.00443	0.07604		0.00149	0.37886	0.00145	0.21763
												0.00765	0.000700716	0.00771	0.000525957	0.00725	0.0052	0.00719	0.00443	0.00753	0.00162	0.00767	0.000784677	0.00702	0.00609	0.00719	0.00533		0.00138	0.00228	0.0064	0.01204	0.00423	0.08185	0.0044	0.07266	0.00566	0.03508	0.00629	0.01342	0.00365	0.10236	0.00444	0.07633		0.00149	0.3801	0.00146	0.21817
												0.00766	0.000700436	0.00774	0.000509178	0.00726	0.00521	0.00722	0.00445	0.00753	0.00163	0.00769	0.00078244	0.00704	0.00612	0.0072	0.00534		0.00139	0.00229	0.00642	0.01211	0.00424	0.08225	0.00442	0.07318	0.00566	0.03514	0.00631	0.01346	0.00365	0.10244	0.00445	0.07655		0.0015	0.38133	0.00146	0.21877
												0.00767	0.000708546	0.00776	0.000522042	0.00727	0.00522	0.00724	0.00447	0.00755	0.00163	0.00771	0.000788312	0.00706	0.00617	0.00722	0.00536		0.00139	0.00229	0.00644	0.01211	0.00425	0.08237	0.00444	0.07371	0.00569	0.03532	0.00633	0.01352	0.00366	0.10286	0.00446	0.07697		0.0015	0.38257	0.00146	0.21936
												0.00769	0.000712181	0.00778	0.000523999	0.0073	0.00524	0.00727	0.00449	0.00757	0.00163	0.00774	0.000793346	0.00709	0.00621	0.00725	0.00539		0.0014	0.00231	0.00644	0.01211	0.00426	0.08284	0.00445	0.07408	0.00571	0.03554	0.00635	0.01362	0.00367	0.1034	0.00446	0.07709		0.0015	0.3839	0.00147	0.21985
												0.00772	0.000701275	0.00778	0.00052372	0.00732	0.00527	0.00729	0.00451	0.0076	0.00164	0.00776	0.000796981	0.00711	0.00623	0.00727	0.0054		0.0014	0.00232	0.00646	0.01216	0.00427	0.0829	0.00446	0.07419	0.00571	0.03559	0.00637	0.01366	0.00368	0.1039	0.00448	0.07762		0.00151	0.38519	0.00147	0.22035
												0.00774	0.000706588	0.00781	0.000520084	0.00734	0.0053	0.00731	0.00453	0.00762	0.00164	0.00777	0.000799498	0.00712	0.00624	0.00729	0.00542		0.0014	0.00234	0.00648	0.01217	0.00428	0.0834	0.00446	0.07424	0.00572	0.03572	0.00639	0.01371	0.00369	0.10439	0.0045	0.07814		0.00151	0.38642	0.00147	0.22104
												0.00776	0.000715817	0.00783	0.000513932	0.00737	0.00532	0.00734	0.00455	0.00765	0.00164	0.00778	0.000805371	0.00713	0.00625	0.00731	0.00544		0.00141	0.00235	0.0065	0.01222	0.00428	0.08352	0.00448	0.07471	0.00573	0.03574	0.00641	0.01378	0.00369	0.10448	0.0045	0.07826		0.00152	0.3877	0.00148	0.22153
												0.00779	0.000717215	0.00786	0.000500229	0.00739	0.00534	0.00736	0.00456	0.00766	0.00165	0.00781	0.000800058	0.00713	0.00626	0.00732	0.00545		0.00141	0.00236	0.00652	0.01225	0.00429	0.0839	0.00448	0.07476	0.00574	0.03588	0.00643	0.01385	0.0037	0.10504	0.00451	0.07867		0.00152	0.38899	0.00148	0.22207
												0.00779	0.000720571	0.00788	0.000503865	0.00741	0.00536	0.00738	0.00458	0.00767	0.00165	0.00783	0.000795583	0.00716	0.00629	0.00732	0.00545		0.00142	0.00236	0.00654	0.01229	0.0043	0.0841	0.00449	0.0752	0.00576	0.03608	0.00644	0.01392	0.00371	0.10539	0.00452	0.0789		0.00152	0.39022	0.00148	0.22267
												0.00781	0.000722249	0.0079	0.000506661	0.00741	0.00536	0.00741	0.0046	0.00769	0.00167	0.00785	0.000803134	0.00718	0.00632	0.00734	0.00547		0.00142	0.00235	0.00656	0.01233	0.0043	0.08421	0.0045	0.07525	0.00577	0.0361	0.00645	0.01393	0.00372	0.10557	0.00453	0.0792		0.00153	0.39156	0.00149	0.22316
												0.00784	0.000712741	0.00792	0.000493518	0.00744	0.00539	0.00741	0.0046	0.00772	0.00167	0.00788	0.000807328	0.0072	0.00636	0.00736	0.00549		0.00142	0.00235	0.00658	0.01237	0.00431	0.08443	0.00451	0.07573	0.00578	0.03629	0.00647	0.01398	0.00373	0.10611	0.00454	0.07949		0.00153	0.39284	0.00149	0.2238
												0.00786	0.000717495	0.00793	0.000479535	0.00746	0.0054	0.00743	0.00462	0.00774	0.00167	0.0079	0.000796702	0.00723	0.00639	0.00739	0.00551		0.00143	0.00237	0.0066	0.01239	0.00432	0.08482	0.00452	0.07578	0.0058	0.03648	0.00648	0.01403	0.00373	0.1063	0.00454	0.07972		0.00154	0.39412	0.0015	0.22444
												0.00788	0.000721969	0.00795	0.000496034	0.00749	0.00542	0.00745	0.00463	0.00776	0.00167	0.0079	0.00079782	0.00725	0.00642	0.00741	0.00554		0.00143	0.00237	0.00662	0.01246	0.00433	0.08495	0.00453	0.07627	0.00582	0.03661	0.00648	0.01405	0.00374	0.10665	0.00456	0.08014		0.00154	0.39541	0.0015	0.22504
												0.0079	0.000722528	0.00797	0.000506661	0.00751	0.00545	0.00745	0.00463	0.00779	0.00167	0.00793	0.000799498	0.00725	0.00643	0.00743	0.00557		0.00144	0.00238	0.00664	0.01251	0.00434	0.08543	0.00454	0.07632	0.00582	0.03666	0.0065	0.01408	0.00375	0.1072	0.00456	0.08026		0.00154	0.39659	0.0015	0.22573
												0.00793	0.000728121	0.008	0.000518406	0.00753	0.00549	0.00748	0.00464	0.0078	0.00168	0.00795	0.000801456	0.00725	0.00643	0.00746	0.00559		0.00144	0.00238	0.00666	0.01253	0.00435	0.08549	0.00456	0.07677	0.00584	0.03685	0.00652	0.01416	0.00375	0.10729	0.00458	0.08075		0.00155	0.39778	0.00151	0.22627
												0.00793	0.00072924	0.00802	0.000505263	0.00753	0.0055	0.0075	0.00466	0.00781	0.00168	0.00797	0.000802295	0.00728	0.00646	0.00746	0.00559		0.00144	0.0024	0.00666	0.01253	0.00436	0.08601	0.00456	0.07682	0.00586	0.03701	0.00654	0.01423	0.00376	0.10773	0.00458	0.08082		0.00155	0.39906	0.00151	0.22677
												0.00795	0.000734553	0.00804	0.000514491	0.00756	0.0055	0.00753	0.00467	0.00784	0.00169	0.00799	0.000810684	0.0073	0.00648	0.00748	0.00561		0.00144	0.0024	0.00668	0.01257	0.00436	0.08607	0.00458	0.07726	0.00587	0.03711	0.00656	0.01428	0.00377	0.10818	0.00459	0.08133		0.00156	0.4002	0.00152	0.22726
												0.00798	0.000730358	0.00805	0.000516169	0.00758	0.00552	0.00755	0.0047	0.00786	0.00169	0.00802	0.000823268	0.00732	0.00651	0.00749	0.00563		0.00145	0.0024	0.0067	0.0126	0.00438	0.08653	0.00458	0.07736	0.00588	0.0372	0.00658	0.01434	0.00377	0.10827	0.0046	0.08145		0.00156	0.40143	0.00152	0.2278
												0.008	0.000726164	0.00807	0.000525118	0.00761	0.00553	0.00757	0.00471	0.00788	0.00169	0.00804	0.000816836	0.00735	0.00654	0.0075	0.00563		0.00145	0.00239	0.00672	0.01263	0.00438	0.08664	0.00459	0.0777	0.0059	0.03741	0.0066	0.01441	0.00378	0.10882	0.00461	0.08187		0.00156	0.40267	0.00152	0.2284
												0.00802	0.000723647	0.00809	0.000525398	0.00762	0.00554	0.00758	0.00471	0.00791	0.0017	0.00804	0.000820752	0.00737	0.00657	0.00753	0.00565		0.00146	0.0024	0.00674	0.01265	0.00439	0.08703	0.0046	0.07789	0.00592	0.03761	0.0066	0.01444	0.00379	0.10916	0.00462	0.08205		0.00157	0.4038	0.00153	0.22889
												0.00805	0.000731757	0.00812	0.000519804	0.00763	0.00555	0.0076	0.00472	0.00793	0.00171	0.00807	0.000817955	0.00738	0.00659	0.00755	0.00568		0.00146	0.00241	0.00676	0.01269	0.0044	0.08728	0.00461	0.07824	0.00594	0.03777	0.00662	0.0145	0.00379	0.10934	0.00463	0.08241		0.00157	0.40489	0.00153	0.22933
												0.00806	0.000732596	0.00814	0.000520923	0.00765	0.00558	0.00762	0.00474	0.00793	0.00171	0.00809	0.00082243	0.00739	0.0066	0.00757	0.0057		0.00146	0.00242	0.00678	0.01272	0.00441	0.08753	0.00462	0.07839	0.00595	0.03782	0.00664	0.01455	0.0038	0.10984	0.00464	0.0827		0.00157	0.40593	0.00153	0.22993
												0.00807	0.000731197	0.00816	0.000528194	0.00766	0.00558	0.00764	0.00476	0.00795	0.00172	0.00812	0.000832217	0.0074	0.00661	0.00759	0.00573		0.00147	0.00243	0.0068	0.01278	0.00442	0.08794	0.00463	0.07873	0.00596	0.03794	0.00666	0.01462	0.00381	0.11009	0.00464	0.08296		0.00158	0.40701	0.00154	0.23047
												0.0081	0.000735392	0.00819	0.000521482	0.00768	0.0056	0.00766	0.00478	0.00798	0.00173	0.00814	0.000826345	0.00742	0.00663	0.0076	0.00573		0.00147	0.00243	0.00682	0.0128	0.00442	0.08807	0.00464	0.07892	0.00598	0.03811	0.00668	0.01468	0.00381	0.11035	0.00466	0.08342		0.00158	0.4082	0.00154	0.23086
												0.00812	0.000736511	0.00821	0.000520923	0.0077	0.00562	0.00767	0.00479	0.008	0.00172	0.00816	0.000826065	0.00744	0.00667	0.00762	0.00575		0.00147	0.00244	0.00684	0.01283	0.00444	0.0886	0.00465	0.07927	0.006	0.03829	0.0067	0.01473	0.00383	0.11091	0.00466	0.08349		0.00158	0.40943	0.00154	0.23121
												0.00814	0.000733155	0.00823	0.00051533	0.00772	0.00564	0.00769	0.0048	0.00803	0.00172	0.00817	0.000831658	0.00747	0.0067	0.00764	0.00578		0.00148	0.00246	0.00685	0.01287	0.00446	0.0891	0.00466	0.07942	0.00602	0.03852	0.00672	0.01482	0.00383	0.1111	0.00467	0.08391		0.00159	0.41067	0.00155	0.2318
												0.00817	0.000738468	0.00825	0.000519525	0.00775	0.00567	0.00772	0.00483	0.00805	0.00174	0.00818	0.000834734	0.00749	0.00674	0.00767	0.0058		0.00148	0.00246	0.00686	0.01288	0.00446	0.08923	0.00467	0.07977	0.00603	0.03861	0.00674	0.01486	0.00384	0.11148	0.00467	0.08404		0.00159	0.41185	0.00155	0.2324
												0.00819	0.000742942	0.00828	0.000529313	0.00777	0.0057	0.00774	0.00484	0.00807	0.00173	0.00818	0.000837251	0.00751	0.00676	0.00767	0.0058		0.00149	0.00246	0.00688	0.01293	0.00447	0.08962	0.00467	0.07981	0.00604	0.03867	0.00676	0.01491	0.00385	0.11203	0.00468	0.08416		0.00159	0.41304	0.00155	0.23294
												0.0082	0.00074462	0.0083	0.000522881	0.00778	0.00571	0.00776	0.00486	0.00807	0.00173	0.00821	0.000846479	0.00752	0.00677	0.00769	0.00583		0.00149	0.00245	0.00688	0.01294	0.00448	0.08986	0.00468	0.07991	0.00606	0.03886	0.00676	0.01492	0.00385	0.11211	0.00469	0.08456		0.0016	0.41417	0.00156	0.23353
												0.00821	0.00073735	0.00832	0.000517847	0.0078	0.00572	0.00779	0.00488	0.00809	0.00174	0.00823	0.000837251	0.00753	0.00679	0.00772	0.00585		0.00149	0.00247	0.0069	0.01295	0.00449	0.09011	0.00469	0.0803	0.00608	0.03902	0.00678	0.01496	0.00386	0.11256	0.0047	0.08475		0.0016	0.41531	0.00156	0.23407
												0.00824	0.000741824	0.00833	0.000515889	0.0078	0.00573	0.00781	0.0049	0.0081	0.00174	0.00826	0.00083781	0.00754	0.0068	0.00773	0.00586		0.0015	0.00246	0.00692	0.01298	0.0045	0.09052	0.0047	0.08044	0.00609	0.03911	0.0068	0.01501	0.00387	0.113	0.0047	0.08507		0.0016	0.41649	0.00156	0.23447
												0.00826	0.000743222	0.00835	0.000523999	0.00782	0.00575	0.00783	0.00492	0.00812	0.00174	0.00828	0.000841446	0.00756	0.00683	0.00774	0.00587		0.0015	0.00247	0.00694	0.01302	0.0045	0.09063	0.00471	0.08081	0.0061	0.0392	0.00682	0.01507	0.00387	0.1131	0.00472	0.08543		0.00161	0.41763	0.00157	0.23496
												0.00828	0.000746018	0.00837	0.000535185	0.00784	0.00577	0.00785	0.00493	0.00814	0.00175	0.0083	0.00083809	0.00758	0.00686	0.00776	0.0059		0.00151	0.00247	0.00695	0.01306	0.00452	0.09113	0.00472	0.08098	0.00612	0.0394	0.00684	0.01514	0.00388	0.11365	0.00472	0.08561		0.00161	0.41881	0.00157	0.23556
												0.00831	0.000745739	0.0084	0.000536583	0.00786	0.00579	0.00786	0.00494	0.00817	0.00176	0.00831	0.000842564	0.00761	0.00689	0.00779	0.00592		0.00151	0.00248	0.00697	0.01311	0.00452	0.09119	0.00473	0.0813	0.00614	0.03957	0.00686	0.01525	0.00389	0.11402	0.00473	0.08603		0.00162	0.42	0.00158	0.23615
												0.00833	0.000742942	0.00842	0.000536863	0.00789	0.00582	0.00788	0.00496	0.00819	0.00176	0.00833	0.000851513	0.00763	0.00692	0.00781	0.00595		0.00151	0.00248	0.007	0.01313	0.00452	0.09133	0.00474	0.08148	0.00614	0.03961	0.00688	0.01532	0.00389	0.1142	0.00474	0.08616		0.00162	0.42119	0.00158	0.23669
												0.00833	0.000742942	0.00845	0.000534626	0.00791	0.00583	0.00789	0.00496	0.0082	0.00176	0.00835	0.000845081	0.00765	0.00695	0.00783	0.00598		0.00152	0.00249	0.00702	0.01316	0.00453	0.09163	0.00475	0.08176	0.00616	0.03978	0.0069	0.01536	0.0039	0.11476	0.00475	0.08664		0.00162	0.42247	0.00158	0.23723
												0.00835	0.000747137	0.00845	0.000528194	0.00793	0.00585	0.0079	0.00497	0.00821	0.00177	0.00838	0.000850115	0.00765	0.00695	0.00783	0.00599		0.00152	0.00249	0.00703	0.01321	0.00454	0.09189	0.00476	0.08201	0.00617	0.03989	0.00692	0.01541	0.00391	0.11494	0.00476	0.0867		0.00163	0.42365	0.00159	0.23773
												0.00838	0.00075273	0.00847	0.000524559	0.00793	0.00586	0.00793	0.00499	0.00824	0.00177	0.0084	0.000849835	0.00766	0.00697	0.00786	0.00603		0.00153	0.00249	0.00705	0.01328	0.00455	0.09215	0.00477	0.0823	0.00618	0.03997	0.00692	0.01541	0.00391	0.11532	0.00477	0.0872		0.00163	0.42484	0.00159	0.23837
												0.0084	0.000761958	0.00849	0.00053127	0.00796	0.00588	0.00795	0.00502	0.00826	0.00177	0.00842	0.000855428	0.00768	0.007	0.00786	0.00603		0.00153	0.0025	0.00707	0.01328	0.00456	0.09252	0.00478	0.08251	0.00619	0.04012	0.00692	0.01543	0.00393	0.11586	0.00477	0.08727		0.00163	0.42607	0.00159	0.23896
												0.00843	0.000768111	0.00852	0.000529872	0.00797	0.00589	0.00798	0.00504	0.00828	0.00177	0.00844	0.000860462	0.0077	0.00703	0.00788	0.00606		0.00153	0.0025	0.00709	0.01332	0.00456	0.09269	0.00479	0.0828	0.0062	0.04013	0.00694	0.01546	0.00393	0.11594	0.00479	0.0877		0.00164	0.42736	0.0016	0.23946
												0.00845	0.000770348	0.00854	0.000536024	0.00798	0.00591	0.00798	0.00504	0.00831	0.00178	0.00845	0.000860182	0.00773	0.00707	0.0079	0.00608		0.00154	0.0025	0.00711	0.01336	0.00458	0.09317	0.0048	0.08304	0.00622	0.0403	0.00696	0.01553	0.00394	0.11636	0.00479	0.08796		0.00164	0.42849	0.0016	0.24005
												0.00846	0.000767272	0.00856	0.00053099	0.00801	0.00593	0.008	0.00506	0.00833	0.00178	0.00847	0.000856826	0.00775	0.0071	0.00793	0.00611		0.00154	0.0025	0.00711	0.01336	0.00458	0.09323	0.00481	0.08336	0.00624	0.04049	0.00698	0.01561	0.00395	0.11679	0.0048	0.08821		0.00164	0.42968	0.00161	0.24064
												0.00848	0.000764196	0.00859	0.000534346	0.00803	0.00596	0.00802	0.00506	0.00834	0.00178	0.00849	0.000855708	0.00777	0.00713	0.00795	0.00614		0.00155	0.00251	0.00711	0.01336	0.0046	0.09376	0.00482	0.08356	0.00625	0.04062	0.007	0.01567	0.00395	0.11688	0.00481	0.08853		0.00165	0.43077	0.00161	0.24128
												0.0085	0.000765034	0.00859	0.000536304	0.00805	0.00598	0.00805	0.00508	0.00836	0.00179	0.00852	0.000865495	0.00778	0.00715	0.00798	0.00616		0.00155	0.00252	0.00713	0.01342	0.00462	0.09429	0.00483	0.08382	0.00626	0.04069	0.00702	0.01578	0.00396	0.11743	0.00482	0.08876		0.00165	0.4319	0.00161	0.24183
												0.00852	0.000772585	0.00861	0.000536863	0.00807	0.00599	0.00807	0.00509	0.00838	0.00179	0.00854	0.000861301	0.00779	0.00715	0.00798	0.00616		0.00155	0.00252	0.00715	0.01343	0.00462	0.09435	0.00484	0.08408	0.00628	0.04083	0.00704	0.01585	0.00397	0.1178	0.00483	0.08922		0.00166	0.43299	0.00162	0.24242
												0.00855	0.000761399	0.00864	0.000545252	0.00808	0.006	0.00809	0.00512	0.0084	0.00177	0.00857	0.000872487	0.0078	0.00717	0.008	0.00618		0.00156	0.00253	0.00717	0.01348	0.00464	0.09484	0.00485	0.08439	0.0063	0.04101	0.00705	0.0159	0.00397	0.11798	0.00483	0.08928		0.00166	0.43407	0.00162	0.24306
												0.00857	0.000770907	0.00866	0.000540498	0.0081	0.00603	0.00812	0.00513	0.00842	0.00179	0.00858	0.000871927	0.00782	0.0072	0.00802	0.0062		0.00156	0.00252	0.00719	0.01351	0.00464	0.0949	0.00486	0.08461	0.00631	0.04112	0.00706	0.01591	0.00398	0.11852	0.00485	0.08982		0.00166	0.43531	0.00162	0.24356
												0.00859	0.000772305	0.00868	0.000546651	0.00812	0.00605	0.00812	0.00514	0.00845	0.0018	0.00859	0.000874444	0.00784	0.00723	0.00804	0.00623		0.00156	0.00253	0.00721	0.01357	0.00465	0.09539	0.00487	0.08482	0.00632	0.04122	0.00708	0.01597	0.00399	0.11879	0.00485	0.08989		0.00167	0.43644	0.00163	0.24415
												0.0086	0.000774543	0.00871	0.000547769	0.00814	0.00607	0.00814	0.00515	0.00847	0.00181	0.00861	0.000870809	0.00787	0.00726	0.00807	0.00625		0.00157	0.00256	0.00723	0.01361	0.00466	0.09557	0.00488	0.08513	0.00634	0.04141	0.0071	0.01607	0.00399	0.11906	0.00487	0.09034		0.00167	0.43768	0.00163	0.24479
												0.00862	0.000778178	0.00872	0.000553362	0.00815	0.00608	0.00816	0.00517	0.0085	0.00183	0.00863	0.000866334	0.00789	0.00728	0.00809	0.00628		0.00157	0.00256	0.00725	0.01364	0.00467	0.09593	0.00489	0.08541	0.00636	0.04161	0.00711	0.01612	0.004	0.11962	0.00487	0.09057		0.00167	0.43886	0.00164	0.24543
												0.00864	0.000779297	0.00873	0.000548608	0.00817	0.00611	0.00819	0.00519	0.00852	0.00182	0.00866	0.000888147	0.00792	0.00731	0.00812	0.0063		0.00158	0.00257	0.00727	0.0137	0.00468	0.09626	0.0049	0.08563	0.00636	0.04164	0.00713	0.01618	0.00401	0.11982	0.00488	0.09088		0.00168	0.44015	0.00164	0.24602
												0.00866	0.000770628	0.00875	0.000528474	0.00819	0.00612	0.00821	0.00521	0.00854	0.00182	0.00868	0.000898774	0.00792	0.00732	0.00813	0.00631		0.00158	0.00256	0.00729	0.01374	0.00468	0.09645	0.00491	0.08592	0.00637	0.04179	0.00715	0.01622	0.00401	0.12018	0.00489	0.09127		0.00168	0.44148	0.00164	0.24652
												0.00869	0.000780695	0.00878	0.000539939	0.0082	0.00613	0.00824	0.00523	0.00857	0.00184	0.00871	0.000908002	0.00793	0.00733	0.00814	0.00633		0.00158	0.00257	0.00731	0.01377	0.0047	0.09691	0.00492	0.08615	0.00639	0.04192	0.00715	0.01626	0.00403	0.12074	0.0049	0.0914		0.00168	0.44281	0.00165	0.24706
												0.00871	0.000785449	0.0088	0.000546651	0.00822	0.00616	0.00825	0.00525	0.00859	0.00183	0.00871	0.000910239	0.00794	0.00734	0.00815	0.00634		0.00159	0.00258	0.00733	0.0138	0.0047	0.09696	0.00493	0.08641	0.00639	0.04194	0.00718	0.01632	0.00404	0.1213	0.00491	0.09192		0.00169	0.4441	0.00165	0.2476
												0.00873	0.000782652	0.00883	0.00054749	0.00824	0.00618	0.00826	0.00525	0.00861	0.00183	0.00873	0.000912197	0.00796	0.00738	0.00816	0.00635		0.00159	0.00258	0.00733	0.01381	0.00472	0.09749	0.00494	0.08665	0.00641	0.04213	0.00719	0.01637	0.00405	0.12173	0.00493	0.09242		0.00169	0.44553	0.00166	0.24825
												0.00874	0.000780695	0.00885	0.000537143	0.00826	0.00621	0.00828	0.00526	0.00861	0.00184	0.00875	0.000910519	0.00799	0.00741	0.00819	0.00637		0.00159	0.00259	0.00735	0.01382	0.00473	0.09802	0.00495	0.08687	0.00641	0.04215	0.0072	0.0164	0.00405	0.12182	0.00493	0.0926		0.0017	0.44691	0.00166	0.24884
												0.00876	0.00078433	0.00886	0.000542176	0.00829	0.00623	0.0083	0.00526	0.00864	0.00185	0.00878	0.000907722	0.00801	0.00745	0.00821	0.00639		0.0016	0.00259	0.00737	0.01385	0.00474	0.09815	0.00496	0.08717	0.00643	0.0423	0.00721	0.01647	0.00406	0.12232	0.00494	0.09296		0.0017	0.4483	0.00166	0.24938
												0.00878	0.000782932	0.00887	0.000546371	0.00831	0.00625	0.00833	0.00529	0.00866	0.00186	0.0088	0.000914993	0.00803	0.00748	0.00824	0.00641		0.0016	0.00259	0.00738	0.01386	0.00475	0.09845	0.00497	0.08737	0.00645	0.04252	0.00723	0.01653	0.00406	0.12259	0.00495	0.09319		0.0017	0.44958	0.00167	0.24998
												0.0088	0.000780415	0.0089	0.000544973	0.00831	0.00625	0.00835	0.0053	0.00869	0.00187	0.00883	0.000921425	0.00805	0.00751	0.00826	0.00644		0.0016	0.0026	0.00739	0.0139	0.00475	0.09857	0.00498	0.08767	0.00647	0.04265	0.00725	0.01657	0.00407	0.12287	0.00496	0.09349		0.00171	0.45081	0.00167	0.25062
												0.00883	0.000788805	0.00892	0.00054721	0.00834	0.00627	0.00837	0.00532	0.00871	0.00187	0.00885	0.000932332	0.00806	0.00752	0.00827	0.00644		0.00161	0.0026	0.00741	0.01391	0.00476	0.09875	0.00499	0.08795	0.00647	0.04267	0.00727	0.01666	0.00408	0.12343	0.00497	0.09387		0.00171	0.45215	0.00167	0.25126
												0.00885	0.000785169	0.00894	0.000549447	0.00834	0.00627	0.00838	0.00533	0.00873	0.00188	0.00885	0.000932611	0.00808	0.00754	0.00828	0.00646		0.00161	0.00262	0.00743	0.01393	0.00477	0.09907	0.005	0.08821	0.00649	0.04282	0.00729	0.01671	0.00409	0.12361	0.00497	0.09399		0.00172	0.45343	0.00168	0.2518
												0.00887	0.000778458	0.00897	0.000542176	0.00836	0.00629	0.00839	0.00533	0.00874	0.00188	0.00887	0.000941281	0.0081	0.00757	0.00831	0.00648		0.00162	0.00261	0.00745	0.01399	0.00478	0.09944	0.00501	0.08844	0.00651	0.04303	0.00731	0.01676	0.00409	0.12396	0.00499	0.09446		0.00172	0.45472	0.00168	0.2524
												0.00888	0.00077678	0.00899	0.000546651	0.00838	0.00633	0.0084	0.00534	0.00876	0.00187	0.00889	0.000934289	0.00813	0.00761	0.00833	0.0065		0.00162	0.00264	0.00747	0.01401	0.00478	0.09957	0.00502	0.08872	0.00653	0.04316	0.00733	0.01685	0.0041	0.12448	0.00499	0.09452		0.00172	0.45595	0.00169	0.25309
												0.0089	0.00078461	0.00899	0.000544414	0.0084	0.00636	0.00842	0.00536	0.00878	0.00188	0.00892	0.000937925	0.00815	0.00762	0.00836	0.00652		0.00162	0.00264	0.00749	0.01404	0.00479	0.10007	0.00503	0.08897	0.00653	0.04326	0.00735	0.01691	0.00411	0.12503	0.00501	0.09502		0.00173	0.45719	0.00169	0.25368
												0.00892	0.000787966	0.00901	0.000542456	0.00843	0.00637	0.00845	0.00538	0.0088	0.00189	0.00894	0.000933171	0.00818	0.00766	0.00838	0.00654		0.00162	0.00265	0.00751	0.0141	0.00481	0.1006	0.00504	0.08922	0.00655	0.04348	0.00735	0.01693	0.00412	0.12548	0.00501	0.09514		0.00173	0.45837	0.00169	0.25432
												0.00895	0.000791321	0.00904	0.000551125	0.00845	0.0064	0.00847	0.00539	0.00883	0.00189	0.00897	0.000930934	0.00819	0.00769	0.0084	0.00655		0.00163	0.00265	0.00753	0.01415	0.00481	0.10072	0.00505	0.08944	0.00657	0.04363	0.00737	0.01703	0.00413	0.12557	0.00502	0.09552		0.00174	0.4597	0.0017	0.25486
												0.00897	0.00078461	0.00906	0.000544693	0.00847	0.00642	0.0085	0.0054	0.00885	0.0019	0.00898	0.000938204	0.00819	0.00769	0.0084	0.00655		0.00163	0.00265	0.00755	0.01419	0.00483	0.10112	0.00506	0.08972	0.00657	0.04366	0.00739	0.01712	0.00414	0.1261	0.00503	0.09585		0.00174	0.46099	0.0017	0.25541
												0.00899	0.000786288	0.00909	0.000550845	0.00848	0.00643	0.00852	0.00542	0.00887	0.00189	0.00899	0.000941281	0.0082	0.0077	0.00843	0.00658		0.00164	0.00266	0.00755	0.0142	0.00483	0.10129	0.00507	0.08991	0.00659	0.04384	0.00741	0.01714	0.00414	0.12636	0.00504	0.09605		0.00174	0.46212	0.0017	0.25605
												0.009	0.000788805	0.00911	0.000548888	0.0085	0.00645	0.00852	0.00542	0.00888	0.00189	0.00901	0.000943797	0.00822	0.00774	0.00845	0.00661		0.00164	0.00266	0.00757	0.01422	0.00484	0.10165	0.00508	0.09022	0.00661	0.04399	0.00743	0.01724	0.00415	0.12662	0.00505	0.09654		0.00175	0.46336	0.00171	0.25664
												0.00902	0.000791321	0.00913	0.000539659	0.00852	0.00646	0.00854	0.00544	0.0089	0.00191	0.00904	0.000943518	0.00824	0.00777	0.00847	0.00664		0.00164	0.00267	0.00759	0.01425	0.00485	0.10196	0.00509	0.09046	0.00662	0.04404	0.00745	0.01731	0.00416	0.12715	0.00505	0.0966		0.00175	0.46454	0.00171	0.25719
												0.00904	0.000792999	0.00913	0.000543295	0.00855	0.00649	0.00857	0.00546	0.00891	0.00192	0.00906	0.000945196	0.00827	0.00781	0.0085	0.00666		0.00165	0.00268	0.00761	0.01429	0.00486	0.10214	0.0051	0.09075	0.00663	0.04418	0.00747	0.01739	0.00416	0.12733	0.00507	0.0971		0.00175	0.46558	0.00172	0.25773
												0.00907	0.000794118	0.00915	0.000548329	0.00857	0.00651	0.00859	0.00548	0.00892	0.00192	0.00908	0.000939882	0.00829	0.00785	0.00852	0.0067		0.00165	0.00268	0.00763	0.01432	0.00487	0.10258	0.00511	0.09101	0.00663	0.0442	0.00747	0.01741	0.00417	0.12769	0.00507	0.09716		0.00176	0.46662	0.00172	0.25832
												0.00909	0.000799431	0.00918	0.000553362	0.0086	0.00653	0.00861	0.0055	0.00895	0.00191	0.00911	0.000944077	0.0083	0.00787	0.00852	0.0067		0.00166	0.00269	0.00764	0.01436	0.00488	0.10269	0.00512	0.09128	0.00665	0.0444	0.00749	0.01741	0.00418	0.12822	0.00508	0.09759		0.00176	0.46765	0.00172	0.25891
												0.00911	0.000796914	0.0092	0.000562591	0.00861	0.00654	0.00864	0.00552	0.00897	0.00191	0.00912	0.000947712	0.00832	0.00789	0.00853	0.00671		0.00166	0.0027	0.00765	0.01436	0.00489	0.10322	0.00512	0.09133	0.00667	0.04461	0.00751	0.01749	0.00418	0.12831	0.00509	0.09784		0.00176	0.46884	0.00173	0.25936
												0.00914	0.000803346	0.00923	0.000566506	0.00862	0.00655	0.00866	0.00552	0.00899	0.00192	0.00913	0.000953865	0.00833	0.0079	0.00854	0.00672		0.00166	0.0027	0.00767	0.0144	0.00491	0.10372	0.00513	0.09153	0.00668	0.04468	0.00753	0.01756	0.00419	0.12877	0.0051	0.09815		0.00177	0.47007	0.00173	0.2599
												0.00914	0.000803066	0.00925	0.000562311	0.00864	0.00657	0.00866	0.00552	0.00901	0.00193	0.00915	0.000951068	0.00834	0.00792	0.00857	0.00675		0.00167	0.00272	0.00769	0.01443	0.00492	0.10391	0.00514	0.09182	0.00669	0.04477	0.00755	0.01763	0.0042	0.12932	0.00511	0.09844		0.00177	0.47136	0.00173	0.26044
												0.00916	0.000804465	0.00926	0.000568183	0.00866	0.00661	0.00868	0.00556	0.00902	0.00193	0.00918	0.000956102	0.00836	0.00796	0.00859	0.00678		0.00167	0.00272	0.0077	0.01446	0.00492	0.10421	0.00515	0.09207	0.00671	0.04494	0.00757	0.01771	0.0042	0.12941	0.00512	0.09869		0.00177	0.47249	0.00174	0.26099
												0.00918	0.000809778	0.00927	0.00057098	0.00867	0.00661	0.00871	0.00557	0.00904	0.00193	0.0092	0.000964771	0.00839	0.00799	0.00862	0.0068		0.00167	0.00272	0.00773	0.01452	0.00493	0.10449	0.00516	0.09235	0.00673	0.04512	0.00759	0.01777	0.00421	0.12984	0.00512	0.09875		0.00178	0.47368	0.00174	0.26163
												0.0092	0.000808659	0.0093	0.000562591	0.00869	0.00662	0.00873	0.00558	0.00906	0.00194	0.00923	0.000955543	0.00841	0.00802	0.00864	0.00681		0.00168	0.0027	0.00775	0.01457	0.00494	0.10472	0.00517	0.09254	0.00674	0.04518	0.00759	0.01779	0.00422	0.13031	0.00513	0.09912		0.00178	0.47486	0.00174	0.26217
												0.00923	0.000806982	0.00932	0.000557836	0.00871	0.00664	0.00875	0.0056	0.00909	0.00194	0.00925	0.000953305	0.00843	0.00805	0.00866	0.00683		0.00168	0.00273	0.00777	0.01461	0.00495	0.10515	0.00518	0.09286	0.00675	0.04531	0.00761	0.01783	0.00422	0.1304	0.00513	0.09918		0.00179	0.47615	0.00175	0.26267
												0.00925	0.000811176	0.00934	0.000562591	0.00874	0.00667	0.00878	0.00561	0.00911	0.00194	0.00927	0.000958619	0.00843	0.00807	0.00867	0.00684		0.00169	0.00272	0.00778	0.01462	0.00496	0.10522	0.00519	0.09306	0.00677	0.04552	0.00763	0.0179	0.00424	0.13099	0.00514	0.09971		0.00179	0.47748	0.00175	0.26321
												0.00927	0.000806143	0.00937	0.000566785	0.00874	0.00667	0.00879	0.00561	0.00914	0.00195	0.00929	0.000962254	0.00846	0.0081	0.00869	0.00686		0.00169	0.00274	0.00778	0.01462	0.00497	0.10566	0.0052	0.09336	0.00679	0.04568	0.00763	0.0179	0.00424	0.13127	0.00515	0.09978		0.00179	0.47877	0.00175	0.26375
												0.00928	0.000807261	0.00939	0.000569861	0.00876	0.00669	0.0088	0.00562	0.00915	0.00196	0.00932	0.000955263	0.00846	0.0081	0.0087	0.00688		0.00169	0.00275	0.00781	0.01466	0.00497	0.10572	0.00521	0.09356	0.00679	0.04569	0.00764	0.01797	0.00425	0.13155	0.00516	0.10027		0.0018	0.47995	0.00176	0.2644
												0.0093	0.000809219	0.0094	0.000569582	0.00878	0.00672	0.00883	0.00565	0.00916	0.00196	0.00934	0.000956661	0.00848	0.00813	0.00871	0.00689		0.0017	0.00278	0.00782	0.01473	0.00497	0.10579	0.00522	0.09389	0.00681	0.04588	0.00766	0.01804	0.00426	0.13211	0.00517	0.10045		0.0018	0.48114	0.00176	0.26494
												0.00932	0.000811735	0.00942	0.000578251	0.00881	0.00674	0.00885	0.00567	0.00918	0.00196	0.00937	0.000966449	0.0085	0.00817	0.00873	0.00691		0.0017	0.00279	0.00784	0.01472	0.00499	0.10626	0.00523	0.09407	0.00683	0.04604	0.00768	0.01808	0.00426	0.13231	0.00518	0.10082		0.0018	0.48237	0.00176	0.26553
												0.00935	0.000819845	0.00944	0.000586081	0.00883	0.00675	0.00886	0.00568	0.00921	0.00197	0.00938	0.000974279	0.00853	0.0082	0.00876	0.00694		0.00171	0.00279	0.00786	0.01476	0.00499	0.10643	0.00524	0.09443	0.00684	0.04609	0.0077	0.01816	0.00427	0.13267	0.00518	0.10107		0.00181	0.4836	0.00177	0.26617
												0.00937	0.000819006	0.00946	0.000586361	0.00885	0.00677	0.00887	0.00569	0.00923	0.00198	0.00939	0.000978474	0.00854	0.00823	0.00878	0.00695		0.00171	0.0028	0.00788	0.01482	0.005	0.10677	0.00524	0.09451	0.00685	0.04619	0.00772	0.01825	0.00428	0.13322	0.00519	0.10133		0.00181	0.48474	0.00177	0.26677
												0.0094	0.000827396	0.00949	0.000587479	0.00886	0.00679	0.0089	0.00571	0.00925	0.002	0.00941	0.000969245	0.00855	0.00824	0.0088	0.00698		0.00171	0.00281	0.0079	0.01485	0.00501	0.10701	0.00526	0.09496	0.00685	0.04623	0.00774	0.01834	0.00429	0.13375	0.00521	0.10178		0.00182	0.48593	0.00178	0.26736
												0.00941	0.000823201	0.00951	0.000585801	0.00888	0.0068	0.00892	0.00572	0.00928	0.00199	0.00944	0.000984346	0.00857	0.00826	0.00881	0.00698		0.00172	0.0028	0.00792	0.01489	0.00502	0.10731	0.00527	0.09501	0.00687	0.04641	0.00776	0.01836	0.0043	0.13419	0.00521	0.10184		0.00182	0.48716	0.00178	0.2679
												0.00942	0.000817608	0.00953	0.000593072	0.00888	0.00681	0.00892	0.00573	0.00928	0.00199	0.00946	0.000980152	0.0086	0.00829	0.00883	0.00701		0.00172	0.00281	0.00794	0.0149	0.00503	0.10768	0.00528	0.09545	0.00689	0.04655	0.00778	0.0184	0.0043	0.13428	0.00522	0.10239		0.00182	0.4884	0.00178	0.26854
												0.00944	0.000823481	0.00953	0.000594191	0.0089	0.00683	0.00894	0.00574	0.0093	0.002	0.00948	0.000968406	0.0086	0.00829	0.00885	0.00703		0.00173	0.00281	0.00796	0.01494	0.00504	0.10787	0.00529	0.09556	0.0069	0.04669	0.00778	0.01842	0.00431	0.13484	0.00523	0.10244		0.00182	0.48963	0.00179	0.26928
												0.00947	0.000829633	0.00956	0.000586361	0.00893	0.00685	0.00897	0.00576	0.00932	0.002	0.00951	0.000980711	0.00862	0.00833	0.00887	0.00706		0.00173	0.00282	0.00798	0.01498	0.00505	0.10835	0.0053	0.09598	0.00691	0.04673	0.0078	0.01852	0.00432	0.13514	0.00524	0.10292		0.00183	0.49086	0.00179	0.26993
												0.00949	0.000830472	0.00958	0.000595309	0.00895	0.00687	0.00899	0.00577	0.00935	0.00201	0.00952	0.000976237	0.00865	0.00835	0.00887	0.00706		0.00173	0.00283	0.008	0.01498	0.00505	0.10841	0.00531	0.09612	0.00693	0.04691	0.00782	0.01857	0.00432	0.13543	0.00525	0.10311		0.00183	0.4921	0.0018	0.27072
												0.00951	0.000840819	0.0096	0.000590555	0.00898	0.0069	0.00901	0.00578	0.00937	0.00203	0.00953	0.000983508	0.00867	0.00841	0.0089	0.00708		0.00174	0.00285	0.008	0.01499	0.00507	0.10896	0.00532	0.09649	0.00695	0.04709	0.00782	0.01857	0.00434	0.136	0.00526	0.10343		0.00184	0.49333	0.0018	0.27126
												0.00954	0.000842776	0.00963	0.000597546	0.009	0.00692	0.00904	0.0058	0.0094	0.00202	0.00955	0.0009891	0.00867	0.00841	0.00892	0.00711		0.00174	0.00286	0.00802	0.01504	0.00507	0.10902	0.00533	0.09671	0.00696	0.04719	0.00784	0.01867	0.00434	0.13617	0.00527	0.10382		0.00184	0.49462	0.0018	0.27195
												0.00954	0.000843056	0.00965	0.0006023	0.00901	0.00693	0.00906	0.00581	0.00942	0.00204	0.00958	0.000989939	0.00869	0.00845	0.00894	0.00713		0.00175	0.00285	0.00804	0.01505	0.00509	0.10946	0.00534	0.09701	0.00697	0.0473	0.00786	0.01873	0.00435	0.13657	0.00527	0.10395		0.00184	0.49585	0.00181	0.27249
												0.00954	0.000842497	0.00966	0.000605656	0.00902	0.00694	0.00906	0.00582	0.00942	0.00204	0.0096	0.000987423	0.00872	0.00848	0.00894	0.00713		0.00175	0.00285	0.00806	0.01507	0.00509	0.10963	0.00534	0.09715	0.00699	0.04749	0.00788	0.01879	0.00436	0.13712	0.00528	0.10445		0.00185	0.49704	0.00181	0.27314
												0.00956	0.00083998	0.00967	0.000605936	0.00904	0.00697	0.00909	0.00584	0.00944	0.00204	0.00962	0.00098938	0.00873	0.00851	0.00897	0.00716		0.00175	0.00287	0.00808	0.01509	0.0051	0.11	0.00535	0.09719	0.00701	0.04769	0.0079	0.01885	0.00437	0.13769	0.0053	0.105		0.00185	0.49822	0.00182	0.27363
												0.00958	0.000838861	0.0097	0.000605097	0.00905	0.00697	0.00911	0.00586	0.00947	0.00204	0.00965	0.000986304	0.00874	0.00853	0.00899	0.00717		0.00176	0.00287	0.0081	0.01514	0.00511	0.11029	0.00536	0.0975	0.00703	0.04786	0.00791	0.01889	0.00438	0.13815	0.0053	0.10521		0.00186	0.49946	0.00182	0.27422
												0.00961	0.000828514	0.00972	0.000607893	0.00907	0.007	0.00911	0.00586	0.00949	0.00205	0.00965	0.000987702	0.00876	0.00856	0.00902	0.0072		0.00176	0.00288	0.00812	0.0152	0.00512	0.11054	0.00537	0.09768	0.00705	0.04805	0.00792	0.01893	0.00438	0.13825	0.00532	0.10552		0.00186	0.50069	0.00182	0.27486
												0.00963	0.000847251	0.00975	0.000605377	0.00909	0.00701	0.00913	0.00588	0.00951	0.00205	0.00967	0.001	0.00879	0.00859	0.00904	0.00723		0.00177	0.00287	0.00814	0.01522	0.00513	0.11082	0.00538	0.098	0.00706	0.04817	0.00794	0.019	0.00439	0.13884	0.00532	0.10582		0.00186	0.50202	0.00183	0.27551
												0.00965	0.0008397	0.00977	0.000602021	0.00912	0.00704	0.00916	0.0059	0.00954	0.00206	0.0097	0.001	0.00879	0.00859	0.00905	0.00724		0.00177	0.00288	0.00816	0.01523	0.00514	0.11107	0.00538	0.09815	0.00706	0.04819	0.00796	0.01908	0.0044	0.13912	0.00533	0.10605		0.00187	0.50341	0.00183	0.2761
												0.00968	0.000841658	0.00979	0.000608453	0.00914	0.00707	0.00918	0.00592	0.00955	0.00206	0.00972	0.001	0.00881	0.00864	0.00906	0.00726		0.00177	0.00288	0.00818	0.01525	0.00515	0.11149	0.0054	0.0985	0.00707	0.04823	0.00798	0.01915	0.0044	0.1394	0.00534	0.10637		0.00187	0.50469	0.00183	0.27669
												0.0097	0.000843056	0.0098	0.000608453	0.00915	0.00708	0.00919	0.00594	0.00956	0.00206	0.00974	0.00101	0.00883	0.00866	0.00908	0.00728		0.00178	0.00289	0.0082	0.01531	0.00515	0.11162	0.0054	0.09871	0.00709	0.0484	0.008	0.01921	0.00441	0.13994	0.00534	0.1065		0.00187	0.50593	0.00184	0.27728
												0.00972	0.000846412	0.00982	0.000604817	0.00916	0.00709	0.0092	0.00594	0.00959	0.00207	0.00977	0.00101	0.00886	0.00869	0.00909	0.00728		0.00178	0.00289	0.00822	0.01534	0.00517	0.11213	0.00542	0.09901	0.00711	0.04862	0.00802	0.01925	0.00442	0.14013	0.00534	0.10656		0.00188	0.50716	0.00184	0.27788
												0.00975	0.000851446	0.00984	0.000603699	0.00919	0.00712	0.00923	0.00596	0.00961	0.00207	0.00978	0.001	0.00887	0.0087	0.00911	0.00729		0.00178	0.0029	0.00822	0.01534	0.00518	0.11264	0.00542	0.09919	0.00712	0.04869	0.00804	0.01933	0.00443	0.14052	0.00536	0.10708		0.00188	0.50844	0.00184	0.27857
												0.00977	0.00084809	0.00986	0.000606495	0.00921	0.00714	0.00925	0.00598	0.00963	0.00208	0.00979	0.001	0.00888	0.00871	0.00913	0.00732		0.00179	0.0029	0.00824	0.01538	0.00519	0.11283	0.00544	0.09954	0.00713	0.04877	0.00804	0.01934	0.00443	0.14061	0.00536	0.10714		0.00188	0.50978	0.00185	0.27916
												0.0098	0.000848929	0.00989	0.000616003	0.00922	0.00714	0.00928	0.006	0.00966	0.00209	0.00982	0.00101	0.00891	0.00875	0.00916	0.00735		0.00179	0.0029	0.00826	0.01542	0.00519	0.1129	0.00544	0.09975	0.00715	0.04896	0.00806	0.01938	0.00444	0.14108	0.00537	0.10758		0.00189	0.51111	0.00185	0.27985
												0.00981	0.000849208	0.00991	0.00060286	0.00924	0.00716	0.0093	0.00602	0.00967	0.00209	0.00984	0.00101	0.00892	0.00877	0.00918	0.00739		0.00179	0.00292	0.00828	0.01547	0.0052	0.11314	0.00545	0.10004	0.00716	0.04911	0.00806	0.01939	0.00445	0.14166	0.00538	0.10786		0.00189	0.51249	0.00186	0.28054
												0.00982	0.000847251	0.00993	0.000609571	0.00926	0.00718	0.00932	0.00603	0.00968	0.00211	0.00986	0.00101	0.00893	0.00879	0.0092	0.00741		0.0018	0.00292	0.00829	0.01548	0.00521	0.11341	0.00546	0.10027	0.00717	0.0492	0.00808	0.01944	0.00446	0.1421	0.00539	0.1081		0.0019	0.51378	0.00186	0.28114
												0.00985	0.000852844	0.00993	0.000611808	0.00928	0.00721	0.00933	0.00604	0.00968	0.00211	0.00986	0.00101	0.00895	0.00883	0.00921	0.00742		0.0018	0.00292	0.00832	0.01552	0.00522	0.11368	0.00548	0.10054	0.00718	0.04934	0.0081	0.01951	0.00446	0.14219	0.0054	0.10854		0.0019	0.51506	0.00186	0.28173
												0.00987	0.000856199	0.00996	0.000614046	0.0093	0.00723	0.00933	0.00604	0.0097	0.00211	0.00989	0.00101	0.00898	0.00885	0.00923	0.00744		0.0018	0.00292	0.00834	0.01556	0.00523	0.11405	0.00548	0.10079	0.00721	0.04952	0.00812	0.01957	0.00447	0.14273	0.0054	0.10861		0.0019	0.51649	0.00187	0.28247
												0.00989	0.000860394	0.00998	0.000609292	0.00933	0.00725	0.00935	0.00605	0.00972	0.00211	0.00991	0.000998609	0.009	0.0089	0.00925	0.00746		0.00181	0.00292	0.00836	0.01562	0.00524	0.11423	0.00549	0.10109	0.00722	0.0497	0.00814	0.01966	0.00448	0.14302	0.00542	0.10915		0.00191	0.51793	0.00187	0.28311
												0.00991	0.000857038	0.01	0.000614325	0.00935	0.00728	0.00937	0.00607	0.00975	0.00212	0.00992	0.001	0.00902	0.00895	0.00928	0.00748		0.00181	0.00294	0.00837	0.01565	0.00525	0.11469	0.0055	0.10127	0.00723	0.04973	0.00816	0.01971	0.00448	0.14324	0.00542	0.10927		0.00191	0.51916	0.00188	0.2837
												0.00994	0.000850606	0.01003	0.000611808	0.00938	0.0073	0.00939	0.00609	0.00977	0.00212	0.00993	0.001	0.00905	0.00898	0.0093	0.0075		0.00181	0.00294	0.0084	0.0157	0.00525	0.11476	0.00552	0.10159	0.00724	0.04988	0.00818	0.01982	0.00449	0.14375	0.00544	0.10969		0.00192	0.52035	0.00188	0.2844
												0.00994	0.000851446	0.01005	0.000600623	0.0094	0.00732	0.00942	0.00611	0.0098	0.00213	0.00996	0.00102	0.00907	0.00902	0.00932	0.00751		0.00182	0.00294	0.00841	0.01573	0.00527	0.1153	0.00552	0.10177	0.00726	0.05005	0.0082	0.01988	0.0045	0.14412	0.00544	0.10989		0.00192	0.52168	0.00188	0.28514
												0.00996	0.000854242	0.01007	0.000603139	0.0094	0.00732	0.00944	0.00612	0.00982	0.00214	0.00998	0.00101	0.0091	0.00905	0.00934	0.00753		0.00182	0.00296	0.00843	0.01576	0.00527	0.11543	0.00554	0.10213	0.00728	0.05021	0.0082	0.01989	0.0045	0.14431	0.00545	0.11018		0.00192	0.52291	0.00189	0.28583
												0.00999	0.000861233	0.01008	0.000605656	0.00941	0.00734	0.00947	0.00613	0.00984	0.00214	0.01001	0.00102	0.00912	0.0091	0.00937	0.00756		0.00182	0.00296	0.00845	0.0158	0.00528	0.11579	0.00554	0.10228	0.00728	0.05025	0.00822	0.01994	0.00451	0.14488	0.00546	0.11054		0.00193	0.52415	0.00189	0.28647
												0.01001	0.000862352	0.0101	0.000609292	0.00942	0.00735	0.00949	0.00616	0.00987	0.00215	0.01003	0.00101	0.00913	0.00912	0.00939	0.00758		0.00183	0.00296	0.00845	0.01581	0.00529	0.11611	0.00556	0.10267	0.00728	0.05027	0.00823	0.02001	0.00452	0.14508	0.00547	0.11074		0.00193	0.52538	0.00189	0.28711
												0.01004	0.000861233	0.01012	0.000607054	0.00945	0.00738	0.00951	0.00618	0.00989	0.00214	0.01005	0.00102	0.00914	0.00913	0.00941	0.00759		0.00183	0.00296	0.00847	0.01585	0.0053	0.11635	0.00556	0.10276	0.0073	0.05045	0.00825	0.02008	0.00452	0.14546	0.00548	0.11121		0.00194	0.52662	0.0019	0.2877
												0.01006	0.000856199	0.01015	0.000602021	0.00947	0.0074	0.00954	0.0062	0.00992	0.00214	0.01007	0.00103	0.00914	0.00913	0.00942	0.0076		0.00184	0.00297	0.00847	0.01585	0.00531	0.1167	0.00557	0.10289	0.00732	0.05062	0.00826	0.0201	0.00453	0.14604	0.00548	0.11128		0.00194	0.52785	0.0019	0.2884
												0.01008	0.000857877	0.01017	0.000611529	0.00949	0.00741	0.00956	0.00621	0.00994	0.00216	0.0101	0.00103	0.00917	0.00916	0.00944	0.00762		0.00184	0.00297	0.00849	0.0159	0.00532	0.1169	0.00558	0.10317	0.00733	0.05071	0.00828	0.02014	0.00454	0.14612	0.0055	0.11184		0.00194	0.52904	0.0019	0.28899
												0.01008	0.000856759	0.0102	0.000612368	0.00952	0.00743	0.00956	0.00622	0.00995	0.00216	0.01012	0.00103	0.00919	0.00919	0.00946	0.00764		0.00184	0.00297	0.00851	0.01593	0.00533	0.11736	0.00558	0.10321	0.00734	0.05079	0.00829	0.02021	0.00455	0.14659	0.0055	0.11199		0.00195	0.53022	0.00191	0.28958
												0.0101	0.000862352	0.0102	0.000616562	0.00954	0.00745	0.00958	0.00623	0.00996	0.00216	0.01015	0.00103	0.00921	0.00923	0.00948	0.00766		0.00185	0.00297	0.00853	0.01596	0.00533	0.11741	0.0056	0.10367	0.00736	0.05095	0.00831	0.02028	0.00456	0.14715	0.00551	0.11239		0.00195	0.53146	0.00191	0.29032
												0.01013	0.000869902	0.01022	0.000617961	0.00955	0.00746	0.0096	0.00623	0.00998	0.00218	0.01017	0.00104	0.00924	0.00926	0.00949	0.00768		0.00185	0.00297	0.00855	0.01604	0.00535	0.11794	0.0056	0.10378	0.00738	0.05113	0.00833	0.02036	0.00456	0.14764	0.00552	0.11268		0.00195	0.53269	0.00191	0.29106
												0.01015	0.00087186	0.01024	0.000623833	0.00957	0.00748	0.00961	0.00623	0.01001	0.00218	0.01019	0.00104	0.00926	0.00931	0.00951	0.0077		0.00186	0.00298	0.00857	0.01605	0.00537	0.11846	0.00561	0.10416	0.00739	0.05122	0.00834	0.02038	0.00457	0.14815	0.00553	0.11294		0.00196	0.53388	0.00192	0.2917
												0.01018	0.00086347	0.01027	0.00061852	0.00958	0.0075	0.00963	0.00624	0.01003	0.00218	0.01019	0.00103	0.00927	0.00932	0.00954	0.00775		0.00186	0.00299	0.00859	0.01607	0.00537	0.11858	0.00562	0.10431	0.0074	0.05136	0.00835	0.02043	0.00458	0.14824	0.00554	0.11334		0.00196	0.53506	0.00192	0.2924
												0.0102	0.000849488	0.01029	0.000619918	0.00959	0.00751	0.00965	0.00627	0.01006	0.00218	0.01022	0.00104	0.00929	0.00934	0.00956	0.00776		0.00186	0.003	0.00861	0.01612	0.00538	0.11901	0.00563	0.10468	0.00742	0.05155	0.00837	0.0205	0.00459	0.14873	0.00554	0.11347		0.00196	0.5363	0.00192	0.29309
												0.01022	0.00085592	0.01031	0.000624113	0.00961	0.00753	0.00968	0.00629	0.01008	0.00219	0.01024	0.00105	0.00931	0.00937	0.00957	0.00778		0.00187	0.00299	0.00863	0.01617	0.00539	0.11919	0.00564	0.10483	0.00744	0.05172	0.00839	0.02056	0.0046	0.1493	0.00556	0.11399		0.00197	0.53748	0.00193	0.29388
												0.01022	0.000860674	0.01034	0.000619918	0.00964	0.00756	0.0097	0.00631	0.01009	0.00219	0.01027	0.00105	0.00933	0.0094	0.00958	0.0078		0.00187	0.00301	0.00865	0.01623	0.0054	0.11957	0.00565	0.10519	0.00744	0.05175	0.00841	0.02064	0.00461	0.14987	0.00556	0.11417		0.00197	0.53867	0.00193	0.29442
												0.01025	0.000856479	0.01034	0.000621316	0.00966	0.00756	0.00972	0.00632	0.0101	0.0022	0.01029	0.00106	0.00936	0.00944	0.0096	0.00781		0.00188	0.00301	0.00867	0.01624	0.00541	0.11991	0.00566	0.10533	0.00746	0.05194	0.00843	0.0207	0.00461	0.15027	0.00557	0.11454		0.00197	0.5399	0.00194	0.29521
												0.01027	0.000861792	0.01036	0.000622435	0.00968	0.00758	0.00974	0.00633	0.01013	0.0022	0.01031	0.00106	0.00938	0.00948	0.00961	0.00782		0.00188	0.00303	0.00867	0.01625	0.00541	0.1201	0.00567	0.10569	0.00748	0.05209	0.00845	0.02078	0.00462	0.15037	0.00558	0.11468		0.00198	0.54109	0.00194	0.29605
												0.01029	0.00086403	0.01039	0.000623833	0.00969	0.00759	0.00975	0.00634	0.01015	0.00221	0.01032	0.00106	0.00939	0.00949	0.00963	0.00784		0.00188	0.00304	0.00869	0.01626	0.00543	0.12056	0.00568	0.10584	0.00749	0.05222	0.00847	0.02087	0.00463	0.15096	0.00559	0.11509		0.00198	0.54237	0.00194	0.29674
												0.01032	0.000866546	0.01041	0.00063418	0.00971	0.00761	0.00977	0.00635	0.01017	0.00221	0.01034	0.00106	0.0094	0.0095	0.00965	0.00787		0.00189	0.00304	0.00871	0.01632	0.00543	0.12061	0.00569	0.10619	0.0075	0.05227	0.00847	0.02088	0.00463	0.15134	0.0056	0.11544		0.00198	0.54365	0.00194	0.29743
												0.01034	0.000863191	0.01043	0.000630545	0.00973	0.00763	0.0098	0.00639	0.0102	0.00221	0.01036	0.00106	0.00942	0.00954	0.00968	0.00791		0.00189	0.00305	0.00872	0.01634	0.00545	0.12111	0.0057	0.1064	0.00751	0.05237	0.00849	0.02091	0.00464	0.15155	0.0056	0.11566		0.00199	0.54489	0.00195	0.29822
												0.01035	0.000862911	0.01046	0.000625511	0.00975	0.00766	0.0098	0.0064	0.01022	0.00221	0.01038	0.00106	0.00945	0.00957	0.0097	0.00794		0.0019	0.00306	0.00873	0.01637	0.00545	0.12122	0.00571	0.10671	0.00752	0.05251	0.00849	0.02092	0.00465	0.15214	0.00562	0.1162		0.00199	0.54622	0.00195	0.29896
												0.01036	0.000864309	0.01047	0.000629706	0.00978	0.00768	0.00982	0.0064	0.01023	0.00221	0.01041	0.00105	0.00947	0.00961	0.00972	0.00796		0.0019	0.00305	0.00875	0.01641	0.00546	0.12161	0.00572	0.10692	0.00754	0.05266	0.00851	0.02099	0.00465	0.15223	0.00563	0.11671		0.002	0.54746	0.00196	0.29975
												0.01039	0.000869063	0.01048	0.000630265	0.00978	0.00768	0.00984	0.00641	0.01024	0.00221	0.01043	0.00104	0.0095	0.00964	0.00973	0.00796		0.0019	0.00306	0.00877	0.01645	0.00547	0.12178	0.00573	0.10723	0.00754	0.05273	0.00853	0.02107	0.00465	0.15233	0.00564	0.11692		0.002	0.54869	0.00196	0.30064
												0.01041	0.000868783	0.0105	0.000635019	0.0098	0.00769	0.00986	0.00643	0.01027	0.00221	0.01045	0.00105	0.00952	0.00967	0.00975	0.00798		0.00191	0.00305	0.00879	0.01647	0.00548	0.12212	0.00574	0.10748	0.00756	0.05284	0.00855	0.02114	0.00466	0.15273	0.00565	0.11722		0.002	0.55002	0.00196	0.30153
												0.01044	0.000865148	0.01053	0.000632782	0.00982	0.00772	0.00987	0.00643	0.01029	0.00223	0.01046	0.00105	0.00952	0.00967	0.00977	0.008		0.00191	0.00306	0.00881	0.01652	0.00549	0.12243	0.00575	0.10776	0.00758	0.053	0.00857	0.0212	0.00467	0.15331	0.00566	0.11754		0.00201	0.55136	0.00197	0.30242
												0.01046	0.000876054	0.01055	0.000628308	0.00982	0.00772	0.00989	0.00644	0.01032	0.00223	0.01048	0.00105	0.00954	0.0097	0.00979	0.00803		0.00191	0.00307	0.00882	0.01656	0.00549	0.12262	0.00576	0.10794	0.0076	0.05321	0.00859	0.02126	0.00467	0.1534	0.00566	0.11774		0.00201	0.55264	0.00197	0.30321
												0.01048	0.000881927	0.01057	0.000624393	0.00985	0.00775	0.00991	0.00646	0.01034	0.00223	0.0105	0.00106	0.00955	0.00971	0.00982	0.00806		0.00192	0.00308	0.00884	0.01661	0.00551	0.12306	0.00577	0.10826	0.0076	0.05324	0.00861	0.02133	0.00468	0.15389	0.00568	0.11825		0.00202	0.55393	0.00198	0.3041
												0.01051	0.000885003	0.0106	0.000631943	0.00987	0.00777	0.00994	0.00648	0.01036	0.00224	0.01052	0.00107	0.00957	0.00975	0.00984	0.00808		0.00192	0.00308	0.00887	0.01663	0.00551	0.12312	0.00578	0.10844	0.00762	0.05338	0.00862	0.02138	0.00469	0.15439	0.00569	0.11881		0.00202	0.55516	0.00198	0.30494
												0.01053	0.000891994	0.01061	0.0006339	0.0099	0.00779	0.00996	0.00649	0.01036	0.00224	0.01055	0.00106	0.00959	0.00978	0.00987	0.0081		0.00193	0.0031	0.00889	0.0167	0.00552	0.12361	0.00579	0.10876	0.00764	0.05357	0.00863	0.02141	0.0047	0.15492	0.0057	0.11887		0.00202	0.5564	0.00198	0.30573
												0.01055	0.000880249	0.01062	0.000636697	0.00992	0.00783	0.00998	0.00651	0.01039	0.00225	0.01057	0.00106	0.00962	0.00982	0.00988	0.00812		0.00193	0.0031	0.00889	0.01671	0.00553	0.12374	0.0058	0.1089	0.00766	0.05374	0.00865	0.02152	0.00471	0.15551	0.00571	0.11937		0.00203	0.55763	0.00199	0.30652
												0.01058	0.000889757	0.01065	0.000640892	0.00994	0.00785	0.01	0.00652	0.01041	0.00225	0.01059	0.00107	0.00963	0.00985	0.00989	0.00813		0.00193	0.00311	0.0089	0.01671	0.00554	0.12417	0.00581	0.10929	0.00768	0.05391	0.00867	0.0216	0.00472	0.15609	0.00572	0.11964		0.00203	0.55877	0.00199	0.30731
												0.0106	0.000888918	0.01067	0.00063446	0.00995	0.00786	0.01001	0.00652	0.01043	0.00226	0.0106	0.00108	0.00964	0.00985	0.0099	0.00813		0.00194	0.00311	0.00892	0.01676	0.00555	0.12434	0.00582	0.10944	0.00769	0.05405	0.00869	0.02165	0.00473	0.15658	0.00572	0.1199		0.00203	0.56	0.002	0.3081
												0.01062	0.000893113	0.01069	0.000636417	0.00995	0.00786	0.01003	0.00653	0.01046	0.00226	0.01062	0.00107	0.00966	0.00987	0.00991	0.00816		0.00194	0.00313	0.00894	0.01678	0.00556	0.12468	0.00583	0.10983	0.00772	0.05423	0.00871	0.02171	0.00473	0.15668	0.00574	0.12028		0.00204	0.56128	0.002	0.30899
												0.01062	0.000892833	0.01071	0.000638655	0.00997	0.00788	0.01005	0.00655	0.01048	0.00227	0.01064	0.00107	0.00967	0.00989	0.00994	0.00819		0.00194	0.00313	0.00896	0.01682	0.00557	0.12499	0.00584	0.10997	0.00772	0.05424	0.00871	0.02172	0.00475	0.15727	0.00574	0.12041		0.00204	0.56272	0.002	0.30978
												0.01065	0.000897587	0.01074	0.000640612	0.00999	0.00791	0.01008	0.00657	0.0105	0.00226	0.01067	0.00107	0.00969	0.00992	0.00996	0.00822		0.00195	0.00314	0.00898	0.01684	0.00557	0.12523	0.00585	0.11036	0.00773	0.05437	0.00873	0.02179	0.00475	0.15764	0.00575	0.12096		0.00204	0.56395	0.00201	0.31057
												0.01067	0.00089535	0.01074	0.000641171	0.01001	0.00793	0.01008	0.00657	0.01051	0.00227	0.01069	0.00109	0.00971	0.00995	0.00999	0.00825		0.00195	0.00314	0.009	0.01687	0.00558	0.12558	0.00586	0.11045	0.00773	0.05439	0.00875	0.02186	0.00476	0.15781	0.00576	0.12103		0.00205	0.56514	0.00201	0.31131
												0.0107	0.00087913	0.01076	0.000641731	0.01004	0.00795	0.0101	0.00659	0.01051	0.00227	0.01071	0.00109	0.00973	0.01	0.01001	0.00826		0.00195	0.00314	0.00902	0.01691	0.00559	0.12576	0.00587	0.11087	0.00775	0.05459	0.00875	0.02188	0.00477	0.15837	0.00577	0.12146		0.00205	0.56647	0.00202	0.3122
												0.01072	0.000893672	0.01079	0.000649001	0.01006	0.00798	0.01012	0.00659	0.01053	0.00227	0.01072	0.0011	0.00975	0.01003	0.01002	0.00827		0.00196	0.00314	0.00904	0.01696	0.0056	0.12619	0.00588	0.11092	0.00777	0.05474	0.00877	0.02191	0.00477	0.15856	0.00577	0.1217		0.00206	0.56785	0.00202	0.31304
												0.01074	0.000905977	0.01081	0.000647883	0.01008	0.00801	0.01014	0.00661	0.01055	0.00227	0.01074	0.00109	0.00976	0.01004	0.01003	0.00829		0.00196	0.00316	0.00906	0.01697	0.00561	0.1263	0.00589	0.11137	0.00777	0.05478	0.00879	0.02201	0.00478	0.15895	0.00578	0.12196		0.00206	0.56914	0.00202	0.31393
												0.01075	0.000901502	0.01083	0.00064201	0.01009	0.00802	0.01015	0.00663	0.01057	0.00227	0.01076	0.00109	0.00978	0.01006	0.01005	0.00831		0.00197	0.00316	0.00908	0.01702	0.00563	0.12684	0.0059	0.11147	0.00779	0.05496	0.00881	0.02207	0.00479	0.15946	0.00579	0.12209		0.00206	0.57047	0.00203	0.31472
												0.01076	0.00089535	0.01086	0.000646485	0.0101	0.00804	0.01017	0.00663	0.0106	0.00229	0.01078	0.00109	0.0098	0.01008	0.01008	0.00834		0.00197	0.00317	0.0091	0.01705	0.00564	0.12725	0.00591	0.11192	0.00781	0.05515	0.00883	0.02214	0.00479	0.15965	0.0058	0.12242		0.00207	0.57195	0.00203	0.31556
												0.01079	0.000892274	0.01088	0.000650679	0.01011	0.00804	0.0102	0.00665	0.01062	0.00229	0.01081	0.00109	0.00981	0.01009	0.0101	0.00836		0.00197	0.00318	0.00912	0.01707	0.00564	0.12737	0.00592	0.11197	0.00783	0.05525	0.00885	0.02223	0.0048	0.15996	0.0058	0.12249		0.00207	0.57328	0.00203	0.31644
												0.01081	0.000905697	0.01088	0.000649281	0.01013	0.00807	0.01022	0.00667	0.01063	0.00229	0.01083	0.0011	0.00983	0.01012	0.01013	0.00838		0.00198	0.0032	0.00912	0.01709	0.00565	0.1275	0.00593	0.11243	0.00783	0.05532	0.00887	0.0223	0.00481	0.16048	0.00581	0.12299		0.00208	0.57462	0.00204	0.31738
												0.01084	0.000908493	0.0109	0.000648722	0.01015	0.00809	0.01024	0.00668	0.01065	0.0023	0.01085	0.0011	0.00985	0.01017	0.01015	0.00841		0.00198	0.0032	0.00914	0.01709	0.00566	0.12788	0.00594	0.11253	0.00785	0.05553	0.00889	0.02238	0.00481	0.16069	0.00581	0.12313		0.00208	0.57605	0.00204	0.31817
												0.01086	0.000908214	0.01093	0.000648442	0.01018	0.00811	0.01027	0.0067	0.01067	0.0023	0.01086	0.0011	0.00987	0.0102	0.01017	0.00844		0.00199	0.00321	0.00916	0.01715	0.00567	0.1282	0.00595	0.11296	0.00787	0.0557	0.00891	0.02244	0.00482	0.16101	0.00582	0.12354		0.00208	0.57738	0.00205	0.31901
												0.01088	0.000908773	0.01095	0.000644807	0.0102	0.00813	0.01027	0.00671	0.01069	0.00231	0.01088	0.0011	0.00988	0.01021	0.0102	0.00847		0.00199	0.00321	0.00918	0.01717	0.00567	0.12843	0.00595	0.113	0.00788	0.05575	0.00893	0.02253	0.00483	0.16154	0.00583	0.12388		0.00209	0.57867	0.00205	0.31985
												0.01089	0.000911569	0.01097	0.000645086	0.01022	0.00815	0.01029	0.00672	0.01072	0.00231	0.0109	0.00109	0.0099	0.01024	0.01022	0.00849		0.00199	0.00321	0.0092	0.0172	0.00568	0.12879	0.00597	0.11347	0.00789	0.05588	0.00893	0.02255	0.00483	0.16185	0.00584	0.12407		0.00209	0.58	0.00205	0.32059
												0.01091	0.000912408	0.011	0.00065012	0.01025	0.00817	0.01031	0.00674	0.01074	0.00231	0.01092	0.0011	0.00992	0.01027	0.01022	0.00849		0.002	0.00323	0.00922	0.01728	0.00569	0.12898	0.00597	0.11351	0.00791	0.05604	0.00895	0.02261	0.00483	0.16205	0.00585	0.12454		0.0021	0.58128	0.00206	0.32133
												0.01093	0.00090318	0.01101	0.000652637	0.01027	0.0082	0.01033	0.00676	0.01077	0.00232	0.01095	0.0011	0.00994	0.0103	0.01024	0.00852		0.002	0.00324	0.00924	0.01732	0.0057	0.12949	0.00599	0.11399	0.00793	0.05625	0.00897	0.02269	0.00484	0.16257	0.00586	0.12461		0.0021	0.58262	0.00206	0.32217
												0.01095	0.00090318	0.01102	0.000651798	0.01029	0.00822	0.01034	0.00676	0.01077	0.00232	0.01097	0.0011	0.00995	0.01031	0.01027	0.00853		0.002	0.00322	0.00924	0.01734	0.00572	0.13001	0.00601	0.11448	0.00793	0.05626	0.00898	0.02274	0.00485	0.16289	0.00587	0.12517		0.0021	0.58395	0.00206	0.32296
												0.01098	0.000912129	0.01105	0.000667178	0.0103	0.00822	0.01036	0.00677	0.01079	0.00232	0.01099	0.00109	0.00997	0.01035	0.01029	0.00855		0.00201	0.00325	0.00926	0.01735	0.00572	0.13012	0.00601	0.11452	0.00795	0.05645	0.00901	0.02281	0.00485	0.1631	0.00587	0.1253		0.00211	0.58519	0.00207	0.32375
												0.011	0.000912968	0.01107	0.000661865	0.01032	0.00824	0.01039	0.00679	0.01081	0.00232	0.01099	0.00109	0.00999	0.01038	0.01029	0.00855		0.00201	0.00325	0.00928	0.01739	0.00574	0.13054	0.00602	0.11457	0.00796	0.05651	0.00902	0.02287	0.00486	0.16361	0.00588	0.1257		0.00211	0.58647	0.00207	0.32454
												0.01102	0.000917162	0.01109	0.000669136	0.01035	0.00827	0.01041	0.0068	0.01084	0.00232	0.01102	0.00109	0.01	0.01039	0.01031	0.00857		0.00202	0.00326	0.0093	0.01742	0.00574	0.13073	0.00603	0.11498	0.00797	0.05661	0.00903	0.02291	0.00487	0.16402	0.00589	0.12595		0.00211	0.58775	0.00207	0.32528
												0.01105	0.00091101	0.01111	0.00064984	0.01036	0.00828	0.01041	0.0068	0.01086	0.00234	0.01104	0.00109	0.01002	0.01042	0.01034	0.00861		0.00202	0.00326	0.00932	0.01748	0.00575	0.13106	0.00603	0.11509	0.00799	0.05675	0.00905	0.02296	0.00487	0.16412	0.0059	0.12621		0.00212	0.58899	0.00208	0.32602
												0.01107	0.0009029	0.01114	0.000662145	0.01037	0.00828	0.01043	0.00683	0.01088	0.00234	0.01107	0.00109	0.01004	0.01045	0.01036	0.00863		0.00202	0.00326	0.00934	0.01747	0.00576	0.13138	0.00605	0.11551	0.00799	0.05677	0.00906	0.02301	0.00487	0.16422	0.00591	0.12667		0.00212	0.59017	0.00208	0.32681
												0.0111	0.000913247	0.01115	0.00066606	0.01039	0.00831	0.01045	0.00684	0.0109	0.00235	0.01109	0.00109	0.01006	0.01049	0.01039	0.00866		0.00203	0.00328	0.00934	0.01747	0.00577	0.13158	0.00605	0.11567	0.00801	0.05693	0.00908	0.02306	0.00488	0.16471	0.00591	0.12673		0.00212	0.59146	0.00208	0.3276
												0.01112	0.000916323	0.01116	0.000660747	0.01042	0.00832	0.01048	0.00685	0.01091	0.00236	0.01111	0.00109	0.01008	0.01051	0.01041	0.00867		0.00203	0.00329	0.00936	0.01752	0.00578	0.13209	0.00607	0.11601	0.00803	0.05711	0.0091	0.02312	0.00489	0.165	0.00593	0.12725		0.00213	0.59264	0.00209	0.3284
												0.01114	0.000917442	0.01119	0.000662425	0.01044	0.00835	0.0105	0.00686	0.01093	0.00236	0.01113	0.00109	0.01009	0.01052	0.01041	0.00868		0.00203	0.00329	0.00938	0.01757	0.0058	0.13263	0.00607	0.1162	0.00804	0.05725	0.00912	0.02319	0.00489	0.1653	0.00593	0.12739		0.00213	0.59383	0.00209	0.32909
												0.01116	0.000916883	0.01121	0.00066606	0.01046	0.00838	0.01053	0.00688	0.01096	0.00237	0.01114	0.00109	0.01011	0.01056	0.01042	0.00869		0.00204	0.0033	0.0094	0.01762	0.0058	0.13275	0.00609	0.11651	0.00805	0.05732	0.00914	0.02327	0.0049	0.16588	0.00594	0.12774		0.00214	0.59516	0.0021	0.32983
												0.01117	0.000916323	0.01124	0.000670814	0.01048	0.0084	0.01054	0.00689	0.01098	0.00237	0.01116	0.00111	0.01011	0.01057	0.01043	0.0087		0.00204	0.00329	0.00942	0.01766	0.00582	0.13317	0.00609	0.11666	0.00807	0.05751	0.00916	0.02334	0.00491	0.16609	0.00595	0.12814		0.00214	0.5964	0.0021	0.33067
												0.01119	0.000912688	0.01126	0.000671094	0.01049	0.0084	0.01055	0.0069	0.011	0.00237	0.01118	0.0011	0.01013	0.0106	0.01046	0.00872		0.00204	0.00329	0.00944	0.01768	0.00582	0.1334	0.00611	0.11703	0.00809	0.0577	0.00916	0.02335	0.00491	0.1664	0.00596	0.12828		0.00214	0.59748	0.0021	0.33151
												0.01121	0.000917162	0.01128	0.00066634	0.01049	0.0084	0.01057	0.00692	0.01103	0.00238	0.01121	0.00111	0.01016	0.01064	0.01048	0.00875		0.00205	0.00329	0.00946	0.01774	0.00583	0.13371	0.00611	0.11723	0.0081	0.05776	0.00917	0.02337	0.00492	0.16692	0.00597	0.12881		0.00214	0.59857	0.0021	0.3323
												0.01124	0.000927509	0.0113	0.000663823	0.01051	0.00843	0.0106	0.00693	0.01103	0.00238	0.01123	0.0011	0.01018	0.01069	0.0105	0.00878		0.00205	0.00329	0.00948	0.01777	0.00584	0.13403	0.00613	0.11755	0.00811	0.05784	0.00918	0.02341	0.00493	0.16722	0.00597	0.12887		0.00215	0.59985	0.00211	0.33304
												0.01126	0.000923874	0.01133	0.000661306	0.01054	0.00845	0.01061	0.00693	0.01105	0.00238	0.01126	0.00111	0.01021	0.01073	0.01053	0.00882		0.00206	0.00331	0.0095	0.01779	0.00585	0.13425	0.00613	0.11768	0.00813	0.05803	0.0092	0.02353	0.00493	0.16743	0.00598	0.12933		0.00215	0.60114	0.00211	0.33378
												0.01128	0.000928628	0.01135	0.000664102	0.01056	0.00846	0.01062	0.00694	0.01107	0.00238	0.01126	0.00111	0.01021	0.01074	0.01055	0.00885		0.00206	0.0033	0.00951	0.01783	0.00586	0.13458	0.00615	0.11807	0.00815	0.0582	0.00922	0.02361	0.00494	0.16794	0.00599	0.1296		0.00216	0.60237	0.00212	0.33452
												0.01129	0.000927509	0.01138	0.000670814	0.01058	0.0085	0.01065	0.00696	0.0111	0.00239	0.01128	0.0011	0.01022	0.01074	0.01056	0.00886		0.00206	0.00333	0.00952	0.01783	0.00586	0.13463	0.00615	0.11819	0.00815	0.05827	0.00924	0.02367	0.00495	0.16833	0.006	0.12987		0.00216	0.60356	0.00212	0.33551
												0.01131	0.000930306	0.0114	0.000667178	0.0106	0.00852	0.01067	0.00698	0.01112	0.00239	0.0113	0.00111	0.01023	0.01076	0.01058	0.00888		0.00207	0.00333	0.00953	0.01785	0.00587	0.13476	0.00617	0.11861	0.00817	0.05839	0.00926	0.02376	0.00495	0.16853	0.00601	0.1302		0.00216	0.60489	0.00212	0.33635
												0.01133	0.000924993	0.01141	0.000669975	0.01063	0.00854	0.01067	0.00698	0.01114	0.0024	0.01133	0.0011	0.01025	0.01079	0.0106	0.00892		0.00207	0.00332	0.00955	0.01791	0.00588	0.13528	0.00617	0.11866	0.00818	0.05853	0.00928	0.02382	0.00496	0.16904	0.00601	0.13032		0.00217	0.60607	0.00213	0.33714
												0.01136	0.000929746	0.01142	0.000669416	0.01065	0.00856	0.01069	0.007	0.01117	0.00239	0.01135	0.00111	0.01027	0.01083	0.01062	0.00894		0.00208	0.00334	0.00956	0.01792	0.0059	0.1358	0.00619	0.11913	0.00819	0.0586	0.0093	0.02388	0.00497	0.16944	0.00601	0.13039		0.00217	0.60741	0.00213	0.33798
												0.01138	0.000940093	0.01145	0.000669695	0.01066	0.00857	0.01072	0.00702	0.01117	0.00239	0.01137	0.00111	0.0103	0.01087	0.01064	0.00897		0.00208	0.00334	0.00957	0.01792	0.0059	0.13599	0.00619	0.11917	0.00821	0.05877	0.0093	0.02391	0.00497	0.16954	0.00603	0.13095		0.00217	0.60874	0.00213	0.33881
												0.0114	0.000946805	0.01147	0.000698779	0.01068	0.00859	0.01074	0.00704	0.01119	0.0024	0.0114	0.00112	0.01032	0.0109	0.01067	0.009		0.00208	0.00335	0.00959	0.01795	0.00591	0.13635	0.00621	0.11965	0.00823	0.05894	0.00932	0.02399	0.00498	0.17004	0.00603	0.13101		0.00218	0.61007	0.00214	0.33975
												0.01143	0.000944009	0.0115	0.000698499	0.0107	0.0086	0.01076	0.00706	0.01122	0.0024	0.0114	0.00112	0.01033	0.01093	0.01069	0.00903		0.00209	0.00335	0.00961	0.01799	0.00592	0.13659	0.00621	0.11975	0.00824	0.05912	0.00934	0.02404	0.00499	0.17046	0.00604	0.1315		0.00218	0.61131	0.00214	0.34064
												0.01143	0.000945127	0.01152	0.000696542	0.01072	0.00864	0.01079	0.00708	0.01124	0.00241	0.01142	0.00113	0.01034	0.01094	0.0107	0.00903		0.00209	0.00335	0.00963	0.01803	0.00593	0.13687	0.00623	0.12017	0.00826	0.05928	0.00936	0.02411	0.00499	0.17055	0.00605	0.13179		0.00219	0.61254	0.00214	0.34148
												0.01145	0.000943729	0.01154	0.000701855	0.01075	0.00865	0.01081	0.00708	0.01126	0.00241	0.01145	0.00113	0.01035	0.01094	0.01072	0.00906		0.00209	0.00337	0.00965	0.01807	0.00594	0.13731	0.00623	0.12031	0.00826	0.05932	0.00938	0.0242	0.005	0.17107	0.00606	0.13205		0.00219	0.61393	0.00215	0.34237
												0.01147	0.000944568	0.01155	0.000702973	0.01076	0.00867	0.01081	0.00709	0.01128	0.00242	0.01147	0.00114	0.01037	0.01097	0.01074	0.00909		0.0021	0.00336	0.00967	0.0181	0.00594	0.13737	0.00624	0.1205	0.00828	0.0595	0.00938	0.0242	0.00501	0.17157	0.00607	0.13246		0.00219	0.61521	0.00215	0.34326
												0.0115	0.000941771	0.01157	0.00069794	0.01077	0.00868	0.01084	0.00711	0.0113	0.00243	0.01149	0.00114	0.01039	0.01102	0.01076	0.00911		0.0021	0.00338	0.00969	0.01814	0.00596	0.1379	0.00625	0.1207	0.0083	0.0597	0.0094	0.02425	0.00502	0.17215	0.00607	0.1326		0.0022	0.61644	0.00216	0.34415
												0.01152	0.000952118	0.01159	0.000694304	0.0108	0.0087	0.01084	0.00711	0.01131	0.00244	0.01152	0.00115	0.01042	0.01106	0.01079	0.00913		0.00211	0.00339	0.00971	0.01818	0.00598	0.13844	0.00625	0.12081	0.00831	0.05978	0.00942	0.02435	0.00503	0.17256	0.00609	0.13316		0.0022	0.61773	0.00216	0.34509
												0.01155	0.000960787	0.01161	0.000693465	0.01082	0.00872	0.01086	0.00712	0.01133	0.00243	0.01153	0.00115	0.01044	0.0111	0.01081	0.00915		0.00211	0.0034	0.00973	0.01821	0.00598	0.13857	0.00627	0.12123	0.00832	0.05989	0.00942	0.02438	0.00503	0.17266	0.00609	0.13323		0.0022	0.61901	0.00216	0.34598
												0.01156	0.000955754	0.01164	0.000701016	0.01084	0.00875	0.01088	0.00713	0.01136	0.00243	0.01154	0.00115	0.01045	0.0111	0.01082	0.00917		0.00211	0.0034	0.00975	0.01824	0.00599	0.13894	0.00627	0.12132	0.00834	0.06009	0.00944	0.02442	0.00504	0.17315	0.0061	0.13368		0.00221	0.62025	0.00217	0.34701
												0.01157	0.000955474	0.01166	0.000700457	0.01085	0.00875	0.01091	0.00714	0.01138	0.00244	0.01157	0.00115	0.01047	0.01113	0.01084	0.00918		0.00212	0.00341	0.00977	0.01829	0.006	0.13926	0.00629	0.12175	0.00836	0.06025	0.00946	0.02452	0.00505	0.17364	0.00611	0.13389		0.00221	0.62148	0.00217	0.348
												0.01159	0.000959389	0.01168	0.000692347	0.01086	0.00876	0.01093	0.00716	0.0114	0.00245	0.01159	0.00116	0.01048	0.01115	0.01086	0.0092		0.00212	0.00342	0.00979	0.01832	0.006	0.13945	0.00629	0.12179	0.00836	0.06028	0.00948	0.02461	0.00505	0.17373	0.00612	0.13423		0.00222	0.62286	0.00218	0.34889
												0.01162	0.000960787	0.01169	0.000687872	0.01089	0.00878	0.01095	0.00717	0.0114	0.00245	0.01161	0.00116	0.01049	0.01117	0.01087	0.00921		0.00213	0.00342	0.00979	0.01832	0.00602	0.13995	0.00631	0.12228	0.00838	0.06043	0.0095	0.02467	0.00506	0.17431	0.00613	0.13461		0.00222	0.62415	0.00218	0.34973
												0.01164	0.000954635	0.01171	0.000665221	0.0109	0.00879	0.01095	0.00718	0.01143	0.00244	0.01163	0.00115	0.01051	0.0112	0.01088	0.00923		0.00213	0.00342	0.0098	0.01833	0.00603	0.14046	0.00631	0.12233	0.0084	0.06059	0.00952	0.02469	0.00507	0.17461	0.00613	0.13475		0.00222	0.62543	0.00218	0.35067
												0.01166	0.000959389	0.01173	0.000699058	0.01091	0.00882	0.01098	0.00719	0.01144	0.00245	0.01166	0.00116	0.01054	0.01123	0.0109	0.00925		0.00213	0.00343	0.00981	0.01837	0.00604	0.14066	0.00633	0.12278	0.00842	0.06078	0.00954	0.02477	0.00507	0.17482	0.00615	0.13526		0.00223	0.62667	0.00219	0.35151
												0.01169	0.000959669	0.01175	0.000717235	0.01094	0.00884	0.011	0.0072	0.01145	0.00246	0.01167	0.00116	0.01056	0.01126	0.01093	0.00928		0.00214	0.00343	0.00983	0.0184	0.00605	0.14096	0.00633	0.12283	0.00842	0.06079	0.00956	0.02485	0.00508	0.17533	0.00615	0.13541		0.00223	0.6281	0.00219	0.35235
												0.0117	0.000961906	0.01178	0.000708846	0.01096	0.00886	0.01102	0.00724	0.01147	0.00247	0.01168	0.00116	0.01057	0.01128	0.01095	0.00929		0.00214	0.00343	0.00985	0.01845	0.00606	0.14126	0.00634	0.12329	0.00844	0.06092	0.00956	0.02487	0.00509	0.17573	0.00616	0.13579		0.00224	0.62948	0.0022	0.35328
												0.01171	0.00095827	0.0118	0.000707727	0.01098	0.00889	0.01105	0.00724	0.0115	0.00248	0.01171	0.00116	0.01059	0.0113	0.01096	0.00931		0.00215	0.00343	0.00987	0.01848	0.00607	0.14151	0.00635	0.12339	0.00846	0.06113	0.00958	0.02493	0.00509	0.17584	0.00617	0.13617		0.00224	0.63077	0.0022	0.35412
												0.01173	0.000951839	0.01182	0.000707448	0.01101	0.00892	0.01107	0.00726	0.01152	0.00248	0.01173	0.00116	0.01061	0.01134	0.01097	0.00932		0.00215	0.00344	0.00989	0.01852	0.00608	0.14194	0.00636	0.12379	0.00848	0.06129	0.0096	0.02499	0.0051	0.17634	0.00617	0.13629		0.00224	0.63205	0.0022	0.35506
												0.01176	0.000961346	0.01183	0.000709405	0.01102	0.00893	0.01108	0.00726	0.01154	0.00249	0.01175	0.00116	0.01061	0.01134	0.011	0.00933		0.00215	0.00344	0.00991	0.01856	0.00608	0.14206	0.00637	0.12389	0.00848	0.06131	0.00961	0.02502	0.00511	0.17683	0.00619	0.13684		0.00225	0.63328	0.00221	0.3559
												0.01178	0.000960787	0.01185	0.000708566	0.01103	0.00894	0.0111	0.00728	0.01157	0.00249	0.01178	0.00116	0.01063	0.01138	0.01102	0.00935		0.00216	0.00343	0.00993	0.0186	0.00608	0.14211	0.00638	0.12433	0.0085	0.06147	0.00962	0.02506	0.00511	0.17693	0.0062	0.13733		0.00225	0.63457	0.00221	0.35674
												0.01181	0.00098232	0.01187	0.000699338	0.01103	0.00894	0.01111	0.00729	0.01157	0.00249	0.0118	0.00116	0.01066	0.01144	0.01105	0.00938		0.00216	0.00345	0.00995	0.01863	0.0061	0.14253	0.00639	0.12443	0.00852	0.06165	0.00964	0.02513	0.00512	0.1775	0.00621	0.1376		0.00225	0.63595	0.00222	0.35753
												0.01183	0.000993506	0.0119	0.000710244	0.01105	0.00896	0.01112	0.00729	0.01159	0.00249	0.0118	0.00116	0.01067	0.01146	0.01106	0.00939		0.00216	0.00345	0.00997	0.01868	0.0061	0.14259	0.0064	0.12486	0.00854	0.06179	0.00965	0.02519	0.00513	0.17791	0.00622	0.13787		0.00226	0.63728	0.00222	0.35837
												0.01185	0.00099015	0.01192	0.00071388	0.01108	0.00899	0.01114	0.00731	0.01161	0.0025	0.01182	0.00117	0.01068	0.01147	0.01107	0.00941		0.00217	0.00346	0.00999	0.01871	0.00611	0.14309	0.00641	0.12502	0.00854	0.06185	0.00968	0.0253	0.00513	0.17802	0.00623	0.13827		0.00226	0.63862	0.00222	0.35921
												0.01188	0.000994904	0.01195	0.000707168	0.0111	0.00902	0.01117	0.00734	0.01164	0.0025	0.01185	0.00117	0.0107	0.01149	0.01109	0.00943		0.00217	0.00347	0.01001	0.01873	0.00612	0.14322	0.00642	0.1254	0.00856	0.06202	0.00969	0.02536	0.00514	0.17855	0.00623	0.13841		0.00226	0.64	0.00223	0.3601
												0.0119	0.000995463	0.01195	0.00070549	0.01112	0.00905	0.01119	0.00735	0.01166	0.00251	0.01187	0.00117	0.01073	0.01154	0.01112	0.00946		0.00218	0.00347	0.01001	0.01873	0.00613	0.14361	0.00643	0.12553	0.00858	0.06219	0.0097	0.02538	0.00515	0.179	0.00623	0.13848		0.00227	0.64123	0.00223	0.36099
												0.01192	0.00101	0.01197	0.000703812	0.01115	0.00908	0.01121	0.00735	0.01169	0.00251	0.01189	0.00118	0.01075	0.01156	0.01114	0.00949		0.00218	0.00348	0.01003	0.01876	0.00614	0.14386	0.00644	0.1259	0.00859	0.0623	0.00971	0.02546	0.00515	0.1791	0.00624	0.13893		0.00227	0.64252	0.00223	0.36193
												0.01195	0.000999378	0.01199	0.000712761	0.01117	0.0091	0.01121	0.00736	0.01171	0.00251	0.01192	0.00118	0.01075	0.01157	0.01116	0.00952		0.00218	0.00349	0.01005	0.01879	0.00614	0.14411	0.00645	0.12612	0.0086	0.06238	0.00973	0.02552	0.00516	0.17961	0.00625	0.13908		0.00228	0.64385	0.00224	0.36281
												0.01197	0.001	0.01201	0.000709405	0.01117	0.00911	0.01124	0.00737	0.01171	0.00251	0.01194	0.00118	0.01077	0.0116	0.01119	0.00955		0.00219	0.00349	0.01007	0.01881	0.00616	0.14456	0.00646	0.12641	0.00862	0.06253	0.00975	0.0256	0.00517	0.18007	0.00626	0.13943		0.00228	0.64514	0.00224	0.36365
												0.01197	0.001	0.01204	0.000709126	0.01118	0.00911	0.01126	0.00739	0.01173	0.00252	0.01194	0.00118	0.0108	0.01163	0.0112	0.00957		0.00219	0.00349	0.01008	0.01882	0.00616	0.14463	0.00646	0.12645	0.00863	0.0626	0.00977	0.02565	0.00517	0.18017	0.00627	0.13976		0.00228	0.64647	0.00224	0.36454
												0.01199	0.00101	0.01206	0.000711083	0.0112	0.00913	0.01128	0.0074	0.01176	0.00253	0.01197	0.00118	0.01081	0.01164	0.01121	0.00958		0.0022	0.00349	0.01009	0.01885	0.00617	0.14517	0.00647	0.12654	0.00864	0.06272	0.00979	0.02574	0.00518	0.18068	0.00627	0.13997		0.00229	0.6478	0.00225	0.36543
												0.01202	0.00101	0.01209	0.000708846	0.01122	0.00915	0.01131	0.00741	0.01178	0.00253	0.01199	0.00119	0.01082	0.01167	0.01123	0.0096		0.0022	0.0035	0.01011	0.0189	0.00618	0.14523	0.00648	0.12693	0.00865	0.0628	0.00981	0.02581	0.00518	0.18109	0.00629	0.14051		0.00229	0.64909	0.00225	0.36612
												0.01204	0.00101	0.01209	0.000708007	0.01124	0.00917	0.01133	0.00743	0.0118	0.00253	0.01201	0.00118	0.01085	0.01171	0.01124	0.0096		0.00221	0.00351	0.01013	0.01893	0.00619	0.14568	0.00649	0.12709	0.00866	0.06291	0.00983	0.02587	0.00519	0.18118	0.0063	0.14103		0.0023	0.65037	0.00226	0.36696
												0.01207	0.001	0.01211	0.000704092	0.01126	0.0092	0.01135	0.00745	0.01183	0.00254	0.01204	0.00118	0.01087	0.01175	0.01126	0.00963		0.00221	0.0035	0.01015	0.01895	0.0062	0.14591	0.0065	0.12745	0.00868	0.06307	0.00983	0.02587	0.0052	0.18174	0.00631	0.14116		0.0023	0.65156	0.00226	0.36785
												0.01209	0.000999378	0.01213	0.000709685	0.01129	0.00922	0.01135	0.00744	0.01184	0.00254	0.01206	0.00118	0.01088	0.01177	0.01129	0.00967		0.00221	0.00352	0.01017	0.01898	0.00621	0.14622	0.0065	0.12761	0.0087	0.06329	0.00983	0.0259	0.0052	0.18215	0.00631	0.14154		0.0023	0.65279	0.00226	0.36864
												0.0121	0.000997701	0.01216	0.000710803	0.01131	0.00924	0.01138	0.00745	0.01185	0.00254	0.01207	0.00119	0.01089	0.01178	0.01131	0.0097		0.00222	0.00352	0.01019	0.01903	0.00622	0.14651	0.00652	0.12795	0.0087	0.06331	0.00985	0.02595	0.00521	0.18225	0.00633	0.14198		0.00231	0.65398	0.00227	0.36948
												0.01211	0.001	0.01218	0.000708007	0.01131	0.00924	0.0114	0.00747	0.01187	0.00255	0.01208	0.00118	0.01091	0.01182	0.01133	0.00972		0.00222	0.00353	0.01021	0.01909	0.00622	0.14675	0.00652	0.12821	0.00872	0.06351	0.00987	0.02602	0.00521	0.18277	0.00633	0.14205		0.00231	0.65511	0.00227	0.37027
												0.01214	0.00101	0.0122	0.000708846	0.01134	0.00927	0.0114	0.00747	0.0119	0.00255	0.01211	0.00118	0.01092	0.01183	0.01136	0.00973		0.00222	0.00353	0.01023	0.01912	0.00624	0.14717	0.00653	0.12845	0.00874	0.06367	0.00989	0.02609	0.00522	0.18319	0.00634	0.14257		0.00231	0.6562	0.00227	0.37106
												0.01216	0.00101	0.01222	0.000722549	0.01136	0.00929	0.01142	0.00748	0.01192	0.00256	0.01213	0.00119	0.01094	0.01187	0.01136	0.00974		0.00223	0.00354	0.01023	0.01913	0.00624	0.14729	0.00654	0.1287	0.00875	0.06381	0.00991	0.02617	0.00522	0.1833	0.00635	0.14271		0.00232	0.65728	0.00228	0.37185
												0.01218	0.00101	0.01223	0.000724786	0.01136	0.00929	0.01145	0.0075	0.01195	0.00256	0.01213	0.00119	0.01096	0.01192	0.01138	0.00975		0.00223	0.00354	0.01025	0.01912	0.00625	0.14783	0.00655	0.12896	0.00876	0.06386	0.00993	0.02623	0.00523	0.18382	0.00636	0.14308		0.00232	0.65842	0.00228	0.37269
												0.01221	0.00102	0.01225	0.000721989	0.01138	0.00932	0.01147	0.00752	0.01197	0.00257	0.01216	0.0012	0.01098	0.01195	0.01138	0.00975		0.00223	0.00355	0.01027	0.01917	0.00627	0.14837	0.00656	0.12925	0.00878	0.06401	0.00995	0.02631	0.00524	0.18433	0.00637	0.1435		0.00232	0.65956	0.00228	0.37348
												0.01223	0.00101	0.01227	0.000727023	0.01141	0.00934	0.01148	0.00752	0.01198	0.00257	0.01218	0.0012	0.01101	0.01199	0.0114	0.00976		0.00224	0.00357	0.01029	0.01918	0.00627	0.1485	0.00657	0.12948	0.0088	0.06418	0.00996	0.02637	0.00525	0.18484	0.00637	0.14363		0.00233	0.66064	0.00229	0.37427
												0.01224	0.00101	0.0123	0.000718634	0.01143	0.00936	0.0115	0.00752	0.01199	0.00257	0.0122	0.00121	0.01101	0.012	0.01143	0.00979		0.00224	0.00357	0.01031	0.01921	0.00629	0.14887	0.00658	0.12977	0.00881	0.06431	0.00997	0.0264	0.00526	0.18534	0.00639	0.1442		0.00233	0.66188	0.00229	0.37511
												0.01225	0.00099826	0.01232	0.000731218	0.01144	0.00937	0.01152	0.00754	0.01201	0.00258	0.01221	0.00121	0.01102	0.01201	0.01145	0.00983		0.00225	0.00357	0.01032	0.01927	0.00629	0.14911	0.00659	0.13002	0.00882	0.06438	0.00999	0.02645	0.00527	0.18592	0.00639	0.14427		0.00233	0.66326	0.00229	0.376
												0.01228	0.000988752	0.01234	0.000730099	0.01145	0.00939	0.01154	0.00756	0.01204	0.00258	0.01222	0.00121	0.01103	0.01204	0.01147	0.00985		0.00225	0.00358	0.01034	0.0193	0.0063	0.14941	0.0066	0.1303	0.00884	0.06457	0.01001	0.02654	0.00528	0.18644	0.0064	0.14476		0.00234	0.66444	0.0023	0.37689
												0.0123	0.000992947	0.01236	0.000730938	0.01148	0.00939	0.01157	0.00757	0.01206	0.00258	0.01225	0.00119	0.01106	0.01207	0.0115	0.00988		0.00226	0.00358	0.01036	0.01931	0.00631	0.14959	0.00661	0.13053	0.00885	0.06471	0.01003	0.02658	0.00529	0.18695	0.00641	0.14497		0.00234	0.66563	0.0023	0.37768
												0.01232	0.001	0.01237	0.000734294	0.0115	0.00942	0.01159	0.00759	0.01209	0.00258	0.01227	0.00119	0.01108	0.01211	0.01152	0.0099		0.00226	0.00358	0.01037	0.01932	0.00631	0.14976	0.00662	0.13078	0.00885	0.06477	0.01005	0.02667	0.0053	0.18754	0.00641	0.1453		0.00234	0.66686	0.0023	0.37852
												0.01235	0.00101	0.01239	0.000727303	0.01152	0.00944	0.01161	0.00761	0.01211	0.00259	0.01229	0.00119	0.0111	0.01215	0.01154	0.00993		0.00226	0.00359	0.01038	0.01938	0.00632	0.14994	0.00663	0.13106	0.00886	0.0648	0.01005	0.02668	0.00531	0.18813	0.00643	0.14575		0.00235	0.6682	0.00231	0.37931
												0.01237	0.00101	0.01242	0.00072982	0.01155	0.00946	0.01162	0.00761	0.01211	0.00259	0.01232	0.0012	0.01112	0.01218	0.01154	0.00993		0.00226	0.0036	0.0104	0.01943	0.00633	0.15037	0.00664	0.13139	0.00888	0.06493	0.01007	0.02671	0.00532	0.18855	0.00643	0.14582		0.00235	0.66948	0.00231	0.3803
												0.01237	0.00102	0.01244	0.000730658	0.01155	0.00947	0.01164	0.00763	0.01214	0.0026	0.01234	0.0012	0.01113	0.01219	0.01157	0.00997		0.00227	0.00361	0.01042	0.01945	0.00633	0.15043	0.00665	0.1316	0.00889	0.06512	0.01009	0.02685	0.00532	0.18865	0.00644	0.14634		0.00236	0.67072	0.00232	0.38104
												0.01239	0.00101	0.01246	0.000740166	0.01157	0.00949	0.01166	0.00765	0.01216	0.0026	0.01237	0.00121	0.01115	0.01222	0.01159	0.00999		0.00227	0.00362	0.01044	0.01947	0.00635	0.15096	0.00666	0.13192	0.00891	0.0653	0.01009	0.02688	0.00533	0.18923	0.00644	0.1464		0.00236	0.6721	0.00232	0.38193
												0.01242	0.00101	0.01249	0.000727303	0.01158	0.00949	0.01166	0.00765	0.01218	0.00261	0.01239	0.00121	0.01117	0.01225	0.01162	0.01001		0.00227	0.00363	0.01046	0.01952	0.00635	0.15109	0.00667	0.13211	0.00894	0.0655	0.0101	0.02694	0.00534	0.18971	0.00646	0.14678		0.00236	0.67343	0.00232	0.38286
												0.01244	0.00102	0.01249	0.00072115	0.0116	0.00951	0.01168	0.00767	0.01221	0.00261	0.01242	0.00121	0.0112	0.01228	0.01163	0.01002		0.00228	0.00363	0.01046	0.01953	0.00636	0.15148	0.00668	0.13243	0.00895	0.06566	0.01013	0.02697	0.00535	0.18982	0.00646	0.14685		0.00237	0.67472	0.00233	0.38385
												0.01245	0.00102	0.01251	0.000724786	0.01162	0.00956	0.01171	0.00768	0.01223	0.00262	0.01244	0.00122	0.01122	0.01232	0.01164	0.01003		0.00228	0.00362	0.01048	0.01955	0.00637	0.15181	0.00669	0.13253	0.00897	0.06581	0.01015	0.02705	0.00536	0.19034	0.00646	0.14714		0.00237	0.676	0.00233	0.38474
												0.01247	0.00103	0.01253	0.000731777	0.01164	0.00959	0.01173	0.0077	0.01225	0.00263	0.01246	0.00122	0.01124	0.01235	0.01166	0.01005		0.00228	0.00361	0.0105	0.01961	0.00638	0.152	0.00669	0.13264	0.00897	0.06584	0.01017	0.02711	0.00536	0.19075	0.00647	0.14736		0.00237	0.67733	0.00234	0.38573
												0.01249	0.00102	0.01256	0.000739607	0.01167	0.0096	0.01175	0.00772	0.01225	0.00263	0.01247	0.00122	0.01125	0.01236	0.01169	0.01008		0.00229	0.00361	0.01052	0.01965	0.00639	0.15247	0.0067	0.13296	0.00899	0.06601	0.01018	0.02716	0.00536	0.19085	0.00648	0.14788		0.00238	0.67872	0.00234	0.38662
												0.0125	0.00102	0.01258	0.000740166	0.01169	0.00963	0.01175	0.00773	0.01225	0.00263	0.01248	0.00123	0.01127	0.01239	0.01171	0.01011		0.00229	0.00363	0.01054	0.01969	0.00639	0.15253	0.00671	0.13317	0.00901	0.06619	0.01021	0.02726	0.00537	0.19137	0.0065	0.14843		0.00238	0.6801	0.00234	0.38741
												0.01251	0.00102	0.0126	0.000739887	0.0117	0.00965	0.01178	0.00774	0.01228	0.00263	0.01251	0.00123	0.01128	0.01241	0.01171	0.01011		0.00229	0.00365	0.01056	0.01972	0.00641	0.15309	0.00672	0.13352	0.00903	0.06631	0.01022	0.02738	0.00538	0.19188	0.0065	0.14865		0.00239	0.68133	0.00235	0.38844
												0.01254	0.00102	0.01263	0.000735412	0.01171	0.00965	0.0118	0.00775	0.0123	0.00263	0.01253	0.00123	0.01129	0.01243	0.01173	0.01012		0.0023	0.00366	0.01058	0.01975	0.00641	0.15321	0.00673	0.13368	0.00903	0.06637	0.01024	0.02744	0.00539	0.19246	0.00651	0.14895		0.00239	0.68267	0.00235	0.38948
												0.01256	0.00102	0.01265	0.000731497	0.01171	0.00965	0.01183	0.00777	0.01233	0.00263	0.01255	0.00123	0.01132	0.01248	0.01176	0.01015		0.0023	0.00367	0.0106	0.01976	0.00642	0.15358	0.00674	0.13403	0.00905	0.06655	0.01026	0.02751	0.0054	0.19285	0.00652	0.14943		0.00239	0.6839	0.00236	0.39042
												0.01258	0.00103	0.01268	0.00073765	0.01174	0.00968	0.01185	0.00779	0.01235	0.00264	0.01258	0.00123	0.01134	0.01252	0.01177	0.01017		0.00231	0.00368	0.01062	0.01981	0.00643	0.15383	0.00674	0.13418	0.00907	0.06671	0.01027	0.02754	0.0054	0.19295	0.00653	0.1495		0.0024	0.68514	0.00236	0.39136
												0.01261	0.00103	0.0127	0.000742404	0.01176	0.00969	0.01187	0.00781	0.01237	0.00263	0.0126	0.00123	0.01135	0.01254	0.01178	0.01019		0.00231	0.00368	0.01062	0.01982	0.00644	0.15412	0.00676	0.13457	0.00907	0.06673	0.01028	0.02757	0.00541	0.19353	0.00654	0.15001		0.0024	0.68632	0.00236	0.39225
												0.01263	0.00103	0.01272	0.000736531	0.01179	0.00972	0.01189	0.00782	0.01238	0.00263	0.01261	0.00123	0.01136	0.01256	0.0118	0.0102		0.00231	0.00369	0.01064	0.01986	0.00645	0.15447	0.00677	0.1347	0.00908	0.06681	0.0103	0.02764	0.00542	0.1939	0.00655	0.15023		0.0024	0.68751	0.00237	0.39323
												0.01264	0.00103	0.01274	0.000743802	0.01181	0.00975	0.01189	0.00783	0.0124	0.00264	0.01263	0.00124	0.01139	0.0126	0.01183	0.01023		0.00232	0.00368	0.01066	0.01988	0.00646	0.15467	0.00678	0.13511	0.00909	0.06693	0.01032	0.02768	0.00543	0.19412	0.00655	0.15053		0.00241	0.68884	0.00237	0.39422
												0.01266	0.00103	0.01276	0.000736531	0.01183	0.00978	0.01192	0.00785	0.01242	0.00265	0.01265	0.00123	0.01141	0.01264	0.01185	0.01026		0.00232	0.00371	0.01068	0.01994	0.00647	0.15514	0.00678	0.13522	0.00911	0.0671	0.01034	0.0278	0.00543	0.19465	0.00656	0.15096		0.00241	0.69007	0.00237	0.39511
												0.01268	0.00104	0.01277	0.000732896	0.01184	0.00979	0.01194	0.00785	0.01244	0.00266	0.01267	0.00123	0.01142	0.01265	0.01187	0.01029		0.00233	0.0037	0.0107	0.01995	0.00647	0.1552	0.0068	0.13571	0.00913	0.06731	0.01036	0.02787	0.00544	0.19498	0.00657	0.15103		0.00242	0.69136	0.00238	0.39595
												0.0127	0.00104	0.01279	0.000736531	0.01186	0.00979	0.01197	0.00788	0.01247	0.00264	0.0127	0.00123	0.01143	0.01267	0.0119	0.01031		0.00233	0.00371	0.01072	0.02001	0.00649	0.15572	0.0068	0.13576	0.00915	0.06748	0.01036	0.02788	0.00544	0.19519	0.00658	0.15159		0.00242	0.69269	0.00238	0.39689
												0.01273	0.00104	0.01282	0.000740726	0.01188	0.00982	0.01199	0.00789	0.01249	0.00265	0.01272	0.00124	0.01145	0.01272	0.0119	0.01032		0.00233	0.00372	0.01074	0.02005	0.00649	0.15585	0.00682	0.13623	0.00917	0.06769	0.01038	0.02796	0.00546	0.19577	0.00659	0.15174		0.00242	0.69388	0.00239	0.39788
												0.01275	0.00104	0.01284	0.000742683	0.01188	0.00983	0.01201	0.00791	0.01251	0.00266	0.01274	0.00124	0.01146	0.01272	0.01192	0.01034		0.00234	0.00373	0.01076	0.02008	0.0065	0.15623	0.00682	0.13629	0.00919	0.06781	0.0104	0.02804	0.00546	0.19608	0.00659	0.1521		0.00243	0.69511	0.00239	0.39877
												0.01277	0.00104	0.01286	0.00072898	0.0119	0.00985	0.01202	0.00792	0.01254	0.00266	0.01274	0.00124	0.01148	0.01273	0.01195	0.01036		0.00234	0.00374	0.01078	0.0201	0.00651	0.1565	0.00684	0.13676	0.00919	0.06787	0.01042	0.0281	0.00546	0.19629	0.0066	0.15245		0.00243	0.6963	0.00239	0.39975
												0.0128	0.00104	0.01289	0.000738209	0.01193	0.00987	0.01204	0.00793	0.01256	0.00267	0.01277	0.00124	0.01151	0.01278	0.01197	0.01039		0.00235	0.00373	0.0108	0.02013	0.00652	0.15675	0.00684	0.1368	0.00921	0.06807	0.01044	0.02818	0.00547	0.19681	0.00661	0.1526		0.00243	0.69758	0.0024	0.40059
												0.01282	0.00104	0.0129	0.000742963	0.01195	0.0099	0.01206	0.00794	0.01258	0.00268	0.01279	0.00124	0.01153	0.01282	0.01199	0.01041		0.00235	0.00374	0.01082	0.02017	0.00653	0.15717	0.00686	0.13732	0.00923	0.06824	0.01046	0.02825	0.00548	0.19721	0.00662	0.15316		0.00244	0.69896	0.0024	0.40148
												0.01284	0.00104	0.01291	0.000747158	0.01198	0.00992	0.01209	0.00796	0.01261	0.00268	0.01282	0.00124	0.01155	0.01286	0.01202	0.01044		0.00235	0.00375	0.01084	0.02023	0.00653	0.15723	0.00688	0.13781	0.00924	0.06832	0.01048	0.02835	0.00548	0.1974	0.00662	0.15323		0.00244	0.70015	0.0024	0.40242
												0.01287	0.00104	0.01294	0.000743242	0.01198	0.00992	0.01211	0.00797	0.01263	0.00268	0.01284	0.00127	0.01155	0.01286	0.01204	0.01046		0.00236	0.00375	0.01085	0.02026	0.00653	0.15729	0.00688	0.13785	0.00925	0.06843	0.01049	0.02838	0.00549	0.19793	0.00664	0.1537		0.00245	0.70148	0.00241	0.40331
												0.01289	0.00104	0.01296	0.000739607	0.012	0.00994	0.01213	0.00799	0.01265	0.00269	0.01287	0.00125	0.01157	0.01289	0.01204	0.01047		0.00236	0.00375	0.01087	0.0203	0.00655	0.15781	0.0069	0.13837	0.00927	0.06862	0.0105	0.0284	0.0055	0.19833	0.00664	0.15391		0.00245	0.70286	0.00241	0.4042
												0.01291	0.00104	0.01298	0.000747996	0.01202	0.00996	0.01215	0.008	0.01266	0.00269	0.01288	0.00125	0.01158	0.0129	0.01204	0.01047		0.00237	0.00375	0.01088	0.02031	0.00655	0.15787	0.00691	0.1387	0.00929	0.06881	0.0105	0.02841	0.0055	0.19843	0.00665	0.15427		0.00245	0.70415	0.00242	0.40499
												0.01292	0.00104	0.01301	0.000741565	0.01205	0.00999	0.01216	0.00801	0.01268	0.00269	0.01289	0.00124	0.0116	0.01294	0.01206	0.01049		0.00237	0.00376	0.01089	0.02036	0.00656	0.15832	0.00691	0.13889	0.00929	0.06883	0.01052	0.02848	0.00551	0.199	0.00666	0.15471		0.00246	0.70548	0.00242	0.40588
												0.01294	0.00104	0.01303	0.000740446	0.01206	0.01	0.01218	0.00802	0.0127	0.0027	0.01291	0.00125	0.01162	0.01297	0.01209	0.01051		0.00237	0.00377	0.0109	0.02037	0.00657	0.15849	0.00692	0.13896	0.00931	0.06903	0.01054	0.02858	0.00552	0.19929	0.00667	0.1548		0.00246	0.70686	0.00242	0.40677
												0.01296	0.00104	0.01305	0.000748835	0.01207	0.01002	0.01221	0.00803	0.01273	0.0027	0.01294	0.00125	0.01165	0.01301	0.01211	0.01054		0.00238	0.00379	0.01091	0.0204	0.00658	0.15883	0.00693	0.1394	0.00933	0.06923	0.01056	0.02862	0.00552	0.1995	0.00668	0.1553		0.00247	0.70805	0.00243	0.40765
												0.01299	0.00104	0.01308	0.000758623	0.01209	0.01004	0.01223	0.00805	0.01275	0.00271	0.01296	0.00126	0.01167	0.01304	0.01213	0.01057		0.00238	0.0038	0.01093	0.02043	0.00659	0.15915	0.00694	0.13954	0.00934	0.06934	0.01058	0.02871	0.00553	0.20004	0.00668	0.15538		0.00247	0.70914	0.00243	0.40854
												0.01301	0.00105	0.0131	0.000760301	0.01211	0.01006	0.01225	0.00807	0.01277	0.00272	0.01298	0.00127	0.01169	0.01307	0.01216	0.01061		0.00238	0.00381	0.01095	0.02047	0.00659	0.15934	0.00695	0.1399	0.00935	0.06943	0.0106	0.02876	0.00554	0.20044	0.00668	0.15544		0.00247	0.71037	0.00243	0.40933
												0.01304	0.00106	0.01313	0.000758064	0.01212	0.01006	0.01228	0.00809	0.01278	0.00272	0.01301	0.00126	0.01169	0.01307	0.01217	0.01062		0.00239	0.00383	0.01097	0.02051	0.00661	0.15987	0.00696	0.1401	0.00937	0.0696	0.01062	0.02883	0.00554	0.20054	0.00669	0.15585		0.00248	0.71165	0.00244	0.41007
												0.01304	0.00106	0.01315	0.000756666	0.01214	0.01008	0.01229	0.0081	0.0128	0.00273	0.01301	0.00126	0.01169	0.01308	0.01218	0.01063		0.00239	0.00383	0.01099	0.02053	0.00662	0.16038	0.00697	0.14041	0.00939	0.06978	0.01063	0.02888	0.00554	0.20065	0.0067	0.15619		0.00248	0.71289	0.00244	0.41091
												0.01306	0.00106	0.01317	0.000760301	0.01216	0.0101	0.0123	0.00811	0.01282	0.00273	0.01303	0.00126	0.01172	0.01312	0.0122	0.01065		0.0024	0.00383	0.01101	0.02056	0.00663	0.16051	0.00698	0.14069	0.0094	0.06984	0.01064	0.0289	0.00555	0.20113	0.00671	0.15641		0.00248	0.71402	0.00244	0.41185
												0.01308	0.00106	0.01317	0.000759742	0.01219	0.01012	0.01232	0.00812	0.01284	0.00272	0.01305	0.00127	0.01174	0.01316	0.0122	0.01065		0.0024	0.00383	0.01103	0.0206	0.00664	0.1609	0.00699	0.14092	0.00941	0.06992	0.01066	0.02899	0.00556	0.20144	0.00672	0.15694		0.00249	0.71506	0.00245	0.41269
												0.01311	0.00106	0.01319	0.000754988	0.01221	0.01013	0.01235	0.00814	0.01287	0.00273	0.01308	0.00128	0.01177	0.0132	0.01223	0.01068		0.0024	0.00382	0.01105	0.02063	0.00665	0.16121	0.007	0.14123	0.00943	0.0701	0.01067	0.02906	0.00556	0.20164	0.00672	0.15701		0.00249	0.71605	0.00245	0.41358
												0.01313	0.00106	0.01322	0.00076086	0.01224	0.01017	0.01237	0.00815	0.01289	0.00275	0.0131	0.00128	0.01179	0.01323	0.01225	0.01071		0.00241	0.00385	0.01107	0.02068	0.00665	0.16144	0.007	0.14142	0.00945	0.07028	0.0107	0.02914	0.00557	0.20216	0.00673	0.15747		0.00249	0.71704	0.00246	0.41442
												0.01315	0.00106	0.01324	0.000773165	0.01225	0.01018	0.01239	0.00817	0.01291	0.00275	0.01312	0.00127	0.0118	0.01325	0.01227	0.01074		0.00241	0.00387	0.01109	0.0207	0.00667	0.16181	0.00702	0.14178	0.00945	0.07034	0.01072	0.02919	0.00558	0.20256	0.00674	0.15783		0.0025	0.71812	0.00246	0.41531
												0.01318	0.00106	0.01327	0.000774563	0.01225	0.01018	0.01242	0.00817	0.01292	0.00275	0.01315	0.00127	0.01181	0.01326	0.0123	0.01076		0.00241	0.00387	0.01111	0.02075	0.00667	0.16194	0.00702	0.14193	0.00947	0.07049	0.01072	0.02921	0.00558	0.20267	0.00675	0.15796		0.0025	0.71936	0.00246	0.4162
												0.0132	0.00108	0.01329	0.000770368	0.01226	0.01019	0.01242	0.00818	0.01294	0.00278	0.01315	0.00127	0.01182	0.01328	0.01231	0.01077		0.00242	0.00388	0.01113	0.02076	0.00668	0.16245	0.00703	0.14227	0.00949	0.07067	0.01074	0.02928	0.00559	0.20317	0.00676	0.15846		0.0025	0.7204	0.00246	0.41689
												0.01322	0.00107	0.0133	0.000763377	0.01228	0.01022	0.01243	0.00819	0.01296	0.00276	0.01317	0.00128	0.01184	0.01329	0.01232	0.01079		0.00242	0.00386	0.01113	0.02077	0.00669	0.16251	0.00704	0.14246	0.00951	0.07084	0.01075	0.02937	0.0056	0.20357	0.00676	0.15861		0.00251	0.72148	0.00247	0.41763
												0.01325	0.00106	0.01331	0.000758343	0.01231	0.01025	0.01244	0.00821	0.01299	0.00278	0.01319	0.00128	0.01186	0.01333	0.01235	0.01082		0.00242	0.00387	0.01115	0.02079	0.0067	0.16297	0.00706	0.14283	0.00951	0.07086	0.01076	0.02938	0.0056	0.20368	0.00677	0.15897		0.00251	0.72257	0.00247	0.41842
												0.01327	0.00106	0.01334	0.000769809	0.01233	0.01027	0.01247	0.00822	0.01301	0.00278	0.01322	0.00127	0.01188	0.01336	0.01235	0.01083		0.00243	0.00388	0.01116	0.02081	0.0067	0.16316	0.00706	0.14298	0.00952	0.07096	0.01077	0.02945	0.00561	0.20418	0.00678	0.15933		0.00252	0.72365	0.00248	0.41926
												0.01329	0.00106	0.01336	0.000775961	0.01235	0.01029	0.01249	0.00823	0.01303	0.00278	0.01324	0.00128	0.01191	0.0134	0.01237	0.01085		0.00243	0.0039	0.01117	0.02082	0.00671	0.1635	0.00707	0.14333	0.00953	0.07104	0.01079	0.02951	0.00562	0.20469	0.00679	0.15948		0.00252	0.72474	0.00248	0.42015
												0.01331	0.00107	0.01339	0.0007768	0.01238	0.0103	0.01251	0.00825	0.01305	0.00279	0.01327	0.00128	0.01192	0.01343	0.01239	0.01087		0.00244	0.00389	0.01119	0.02086	0.00672	0.16387	0.00708	0.14349	0.00955	0.07123	0.01081	0.02961	0.00563	0.20527	0.0068	0.15998		0.00252	0.72583	0.00248	0.42104
												0.01332	0.00108	0.01341	0.000793859	0.01238	0.01031	0.01254	0.00826	0.01306	0.00278	0.01328	0.00128	0.01193	0.01344	0.01242	0.01091		0.00244	0.00389	0.01121	0.02089	0.00673	0.16404	0.00709	0.14393	0.00956	0.07133	0.01083	0.0297	0.00564	0.20568	0.0068	0.16011		0.00252	0.72701	0.00249	0.42183
												0.01334	0.00107	0.01343	0.000779876	0.0124	0.01033	0.01256	0.00828	0.01308	0.00279	0.01329	0.00128	0.01196	0.01348	0.01244	0.01092		0.00244	0.00391	0.01123	0.02094	0.00674	0.16458	0.0071	0.14399	0.00957	0.07139	0.01085	0.02974	0.00564	0.20578	0.00681	0.16048		0.00253	0.7282	0.00249	0.42262
												0.01337	0.00107	0.01343	0.000778478	0.01242	0.01035	0.01258	0.00829	0.0131	0.00281	0.01331	0.00128	0.01198	0.01352	0.01244	0.01092		0.00245	0.00392	0.01125	0.02099	0.00675	0.16492	0.00711	0.14444	0.00959	0.07159	0.01087	0.02982	0.00565	0.20631	0.00682	0.16083		0.00253	0.72943	0.00249	0.42356
												0.01339	0.00108	0.01346	0.000771487	0.01244	0.01036	0.01261	0.00831	0.01313	0.0028	0.01334	0.00128	0.012	0.01357	0.01246	0.01095		0.00245	0.00393	0.01127	0.021	0.00676	0.1651	0.00711	0.14449	0.0096	0.07173	0.01089	0.02987	0.00566	0.20685	0.00683	0.16103		0.00254	0.73052	0.0025	0.42449
												0.01341	0.00108	0.01348	0.000773444	0.01245	0.01037	0.01263	0.00832	0.01315	0.0028	0.01336	0.00128	0.01203	0.01361	0.01249	0.01098		0.00246	0.00393	0.01129	0.02105	0.00676	0.16529	0.00713	0.14499	0.00962	0.07184	0.01089	0.0299	0.00567	0.20736	0.00684	0.16157		0.00254	0.73165	0.0025	0.42538
												0.01344	0.00109	0.0135	0.000779876	0.01247	0.01038	0.01265	0.00833	0.01317	0.0028	0.01338	0.00129	0.01203	0.01361	0.01251	0.011		0.00246	0.00393	0.01131	0.0211	0.00677	0.16561	0.00713	0.14504	0.00963	0.07192	0.01091	0.02996	0.00568	0.20787	0.00686	0.16207		0.00254	0.73284	0.0025	0.42632
												0.01345	0.00109	0.01353	0.000782113	0.01249	0.0104	0.01268	0.00834	0.01319	0.0028	0.01341	0.00129	0.01205	0.01364	0.01251	0.01101		0.00246	0.00392	0.01133	0.02113	0.00679	0.16601	0.00715	0.14549	0.00965	0.07212	0.01093	0.03002	0.00568	0.20797	0.00686	0.16229		0.00255	0.73402	0.00251	0.42726
												0.01346	0.00109	0.01355	0.000776241	0.01252	0.01042	0.01269	0.00835	0.0132	0.00281	0.01342	0.0013	0.01207	0.01368	0.01253	0.01103		0.00247	0.00395	0.01135	0.02116	0.00679	0.16613	0.00715	0.14559	0.00967	0.07233	0.01094	0.03007	0.00569	0.20839	0.00687	0.16259		0.00255	0.73526	0.00251	0.42815
												0.01348	0.00108	0.01357	0.000771487	0.01254	0.01044	0.0127	0.00835	0.01322	0.00282	0.01343	0.0013	0.01209	0.01372	0.01256	0.01105		0.00247	0.00394	0.01135	0.02117	0.0068	0.16664	0.00717	0.14601	0.00967	0.07235	0.01095	0.03009	0.0057	0.20897	0.00688	0.16312		0.00256	0.73649	0.00252	0.42919
												0.01351	0.00109	0.01357	0.000772046	0.01257	0.01049	0.01272	0.00837	0.01325	0.00283	0.01345	0.0013	0.0121	0.01373	0.01258	0.01107		0.00248	0.00396	0.01137	0.02122	0.00682	0.16716	0.00717	0.14616	0.00969	0.07253	0.01097	0.03014	0.0057	0.20907	0.00689	0.16366		0.00256	0.73773	0.00252	0.43017
												0.01353	0.0011	0.0136	0.000773724	0.01259	0.0105	0.01272	0.00837	0.01327	0.00284	0.01348	0.0013	0.01212	0.01376	0.01258	0.01108		0.00248	0.00396	0.01139	0.02125	0.00682	0.16735	0.00719	0.14654	0.0097	0.07268	0.01099	0.03022	0.00571	0.20957	0.0069	0.16394		0.00256	0.73886	0.00252	0.43116
												0.01355	0.0011	0.01362	0.000767012	0.01261	0.01053	0.01275	0.00839	0.01329	0.00284	0.0135	0.00131	0.01214	0.01379	0.01261	0.01111		0.00248	0.00396	0.0114	0.02129	0.00683	0.16767	0.00719	0.14666	0.00972	0.07285	0.01101	0.0303	0.00572	0.21011	0.0069	0.16402		0.00257	0.74	0.00253	0.4322
												0.01358	0.0011	0.01364	0.000782952	0.01262	0.01054	0.01277	0.0084	0.01331	0.00284	0.01352	0.0013	0.01217	0.01384	0.01263	0.01113		0.00248	0.00398	0.01141	0.0213	0.00684	0.16801	0.00721	0.14707	0.00973	0.07289	0.01103	0.03036	0.00572	0.21022	0.00691	0.16417		0.00257	0.74133	0.00253	0.43299
												0.01358	0.0011	0.01367	0.000778478	0.01264	0.01055	0.01279	0.00842	0.01332	0.00285	0.01355	0.0013	0.01219	0.01388	0.01265	0.01116		0.00249	0.00396	0.01142	0.02131	0.00685	0.16821	0.00721	0.14718	0.00974	0.07307	0.01103	0.03038	0.00573	0.21068	0.00692	0.16467		0.00258	0.74252	0.00254	0.43393
												0.0136	0.0011	0.01369	0.000779876	0.01265	0.01057	0.01282	0.00843	0.01334	0.00286	0.01355	0.0013	0.01222	0.01392	0.01267	0.01119		0.00249	0.00398	0.01144	0.02133	0.00686	0.16872	0.00723	0.14762	0.00974	0.07308	0.01105	0.03046	0.00574	0.21123	0.00692	0.16474		0.00258	0.7436	0.00254	0.43477
												0.01362	0.00111	0.0137	0.000776241	0.01266	0.01058	0.01283	0.00843	0.01336	0.00285	0.01357	0.0013	0.01223	0.01393	0.01268	0.01119		0.00249	0.00399	0.01146	0.02138	0.00688	0.16927	0.00723	0.14779	0.00976	0.07325	0.01107	0.03053	0.00574	0.21134	0.00693	0.16516		0.00258	0.74469	0.00254	0.4358
												0.01365	0.0011	0.01372	0.000773444	0.01268	0.0106	0.01284	0.00845	0.01339	0.00286	0.01359	0.0013	0.01224	0.01395	0.0127	0.01121		0.0025	0.004	0.01148	0.02144	0.00688	0.16933	0.00725	0.14815	0.00978	0.07337	0.01109	0.03061	0.00575	0.21174	0.00694	0.16547		0.00259	0.74583	0.00255	0.43674
												0.01367	0.00111	0.01374	0.000778758	0.01271	0.01062	0.01287	0.00845	0.01341	0.00287	0.01362	0.00131	0.01225	0.01398	0.01271	0.01122		0.0025	0.004	0.0115	0.02146	0.00689	0.16978	0.00725	0.14831	0.00978	0.07344	0.01111	0.03067	0.00576	0.21225	0.00694	0.16569		0.00259	0.74711	0.00255	0.43783
												0.01369	0.00111	0.01376	0.000771487	0.01273	0.01066	0.01289	0.00847	0.01343	0.00286	0.01364	0.00132	0.01226	0.014	0.01273	0.01124		0.00251	0.00402	0.01152	0.0215	0.0069	0.17003	0.00727	0.14868	0.0098	0.07361	0.01113	0.03076	0.00576	0.21244	0.00696	0.16619		0.00259	0.7483	0.00256	0.43877
												0.01372	0.0011	0.01379	0.000770368	0.01275	0.01069	0.01291	0.00848	0.01346	0.00286	0.01366	0.00132	0.01229	0.01403	0.01275	0.01126		0.00251	0.00402	0.01154	0.02156	0.00691	0.17031	0.00727	0.1489	0.00982	0.07378	0.01115	0.03083	0.00577	0.21282	0.00696	0.16628		0.0026	0.74948	0.00256	0.4396
												0.01374	0.00109	0.01381	0.000772885	0.01277	0.01072	0.01294	0.00849	0.01346	0.00286	0.01369	0.00132	0.01231	0.01407	0.01277	0.01129		0.00251	0.00403	0.01156	0.02159	0.00692	0.17079	0.00728	0.14921	0.00983	0.07386	0.01117	0.03085	0.00578	0.2134	0.00697	0.16673		0.0026	0.75072	0.00256	0.44054
												0.01376	0.0011	0.01383	0.000779597	0.01278	0.01072	0.01296	0.0085	0.01348	0.00287	0.01369	0.00132	0.01233	0.01411	0.0128	0.01132		0.00252	0.00402	0.01157	0.02161	0.00692	0.17086	0.00729	0.14941	0.00984	0.07397	0.01117	0.03087	0.00579	0.21389	0.00698	0.16702		0.0026	0.7519	0.00257	0.44148
												0.01379	0.0011	0.01384	0.000782952	0.01279	0.01072	0.01296	0.0085	0.01351	0.00287	0.01371	0.00132	0.01236	0.01415	0.01282	0.01134		0.00252	0.00404	0.01158	0.02162	0.00694	0.17136	0.0073	0.14973	0.00986	0.07415	0.01117	0.03088	0.0058	0.21441	0.00698	0.16722		0.00261	0.75304	0.00257	0.44232
												0.01381	0.00111	0.01386	0.000788825	0.0128	0.01073	0.01298	0.00852	0.01353	0.00287	0.01374	0.00133	0.01236	0.01415	0.01284	0.01137		0.00253	0.00404	0.0116	0.02166	0.00694	0.17148	0.00731	0.14998	0.00988	0.07433	0.01119	0.03092	0.0058	0.21451	0.007	0.16779		0.00261	0.75422	0.00258	0.44316
												0.01384	0.00111	0.01388	0.000777359	0.01282	0.01076	0.01301	0.00853	0.01355	0.00288	0.01376	0.00133	0.01236	0.01416	0.01287	0.01139		0.00253	0.00407	0.01162	0.02169	0.00695	0.17186	0.00732	0.15023	0.00989	0.07437	0.01121	0.031	0.00581	0.21496	0.00701	0.16828		0.00262	0.75541	0.00258	0.444
												0.01385	0.00111	0.0139	0.000782952	0.01285	0.01078	0.01303	0.00855	0.01357	0.00289	0.01378	0.00134	0.01238	0.01418	0.01289	0.01142		0.00253	0.00408	0.01164	0.02172	0.00696	0.17212	0.00733	0.15055	0.0099	0.0745	0.01123	0.03106	0.00581	0.21549	0.00702	0.16851		0.00262	0.75649	0.00258	0.44494
												0.01386	0.00111	0.01393	0.000784351	0.01287	0.0108	0.01303	0.00855	0.01359	0.00289	0.01381	0.00135	0.01241	0.01422	0.01291	0.01145		0.00254	0.00407	0.01166	0.02173	0.00697	0.17239	0.00734	0.15078	0.00992	0.07467	0.01125	0.03117	0.00582	0.21559	0.00702	0.16881		0.00262	0.75763	0.00259	0.44578
												0.01388	0.00111	0.01395	0.000780436	0.01289	0.01083	0.01305	0.00857	0.0136	0.0029	0.01382	0.00135	0.01243	0.01425	0.01294	0.01147		0.00254	0.00407	0.01168	0.02174	0.00698	0.17272	0.00735	0.15115	0.00994	0.07485	0.01127	0.03121	0.00583	0.21608	0.00704	0.16932		0.00263	0.75877	0.00259	0.44667
												0.01391	0.00111	0.01397	0.0007768	0.01292	0.01086	0.01308	0.00859	0.01362	0.0029	0.01383	0.00134	0.01245	0.0143	0.01296	0.0115		0.00255	0.00407	0.0117	0.02178	0.00698	0.17285	0.00735	0.15121	0.00994	0.07487	0.01129	0.03129	0.00584	0.21658	0.00705	0.16988		0.00263	0.76	0.00259	0.44751
												0.01393	0.00112	0.01397	0.000776241	0.01292	0.01087	0.0131	0.0086	0.01365	0.0029	0.01385	0.00135	0.01247	0.01434	0.01298	0.01152		0.00255	0.00411	0.01171	0.0218	0.00698	0.17291	0.00736	0.15131	0.00996	0.07505	0.01131	0.03135	0.00584	0.21668	0.00706	0.17001		0.00264	0.76123	0.0026	0.4483
												0.01395	0.00112	0.014	0.000779597	0.01294	0.01089	0.0131	0.0086	0.01367	0.00291	0.01388	0.00136	0.01249	0.01436	0.01298	0.01153		0.00255	0.00409	0.01172	0.02182	0.007	0.1734	0.00737	0.15168	0.00996	0.07511	0.01132	0.03138	0.00585	0.21717	0.00707	0.17038		0.00264	0.76237	0.0026	0.44919
												0.01398	0.00112	0.01402	0.000774563	0.01296	0.0109	0.01313	0.00863	0.0137	0.0029	0.0139	0.00136	0.0125	0.01437	0.013	0.01155		0.00256	0.00407	0.01174	0.02186	0.007	0.17346	0.00738	0.15184	0.00998	0.07523	0.01133	0.03146	0.00586	0.21768	0.00708	0.17084		0.00264	0.7636	0.0026	0.45012
												0.01399	0.00112	0.01404	0.000781834	0.01297	0.01091	0.01315	0.00863	0.01372	0.00292	0.01393	0.00136	0.01252	0.01441	0.01301	0.01156		0.00256	0.00409	0.01176	0.02186	0.00701	0.1739	0.00739	0.15223	0.00999	0.07538	0.01135	0.03152	0.00586	0.21778	0.00708	0.17092		0.00265	0.76464	0.00261	0.45091
												0.014	0.00111	0.01407	0.000790783	0.01299	0.01094	0.01317	0.00865	0.01373	0.00292	0.01395	0.00135	0.01254	0.01444	0.01303	0.01158		0.00257	0.0041	0.01178	0.02189	0.00702	0.17413	0.00739	0.15234	0.01	0.07544	0.01137	0.03161	0.00586	0.21819	0.00709	0.17144		0.00265	0.76573	0.00261	0.45175
												0.01403	0.00112	0.01409	0.000794418	0.01301	0.01096	0.01319	0.00866	0.01374	0.00292	0.01396	0.00135	0.01257	0.01448	0.01306	0.01161		0.00257	0.00411	0.0118	0.02192	0.00703	0.17447	0.00741	0.15278	0.01002	0.07564	0.01139	0.0317	0.00587	0.21868	0.0071	0.17166		0.00266	0.76686	0.00262	0.45274
												0.01405	0.00112	0.01411	0.000784071	0.01304	0.01099	0.01322	0.00867	0.01377	0.00292	0.01397	0.00136	0.01258	0.01451	0.01308	0.01162		0.00257	0.00412	0.0118	0.02192	0.00704	0.17484	0.00741	0.15283	0.01004	0.0758	0.01139	0.03171	0.00588	0.21889	0.0071	0.17196		0.00266	0.76795	0.00262	0.45368
												0.01407	0.00112	0.01411	0.000786029	0.01306	0.01101	0.01323	0.00868	0.01379	0.00293	0.014	0.00136	0.01259	0.01453	0.0131	0.01166		0.00257	0.00413	0.01182	0.02196	0.00705	0.17502	0.00743	0.15333	0.01005	0.07589	0.01141	0.03177	0.00588	0.2192	0.00712	0.17248		0.00266	0.76904	0.00262	0.45457
												0.0141	0.00112	0.01414	0.000779037	0.01306	0.01102	0.01324	0.00869	0.01381	0.00294	0.01401	0.00137	0.01262	0.01457	0.01311	0.01168		0.00258	0.00414	0.01184	0.02196	0.00706	0.17555	0.00745	0.15386	0.01006	0.07601	0.01143	0.03184	0.00589	0.21974	0.00713	0.17284		0.00266	0.77012	0.00263	0.4556
												0.01412	0.00113	0.01416	0.000765614	0.01308	0.01105	0.01327	0.00871	0.01384	0.00294	0.01402	0.00138	0.01263	0.01459	0.01313	0.0117		0.00258	0.00414	0.01186	0.02205	0.00707	0.17605	0.00747	0.15441	0.01008	0.07616	0.01143	0.03188	0.0059	0.21996	0.00713	0.17298		0.00267	0.77126	0.00263	0.45644
												0.01412	0.00113	0.01419	0.000771207	0.01311	0.01106	0.01329	0.00872	0.01386	0.00295	0.01404	0.00137	0.01264	0.01461	0.01315	0.01173		0.00259	0.00414	0.01188	0.02208	0.00708	0.17618	0.00749	0.15495	0.0101	0.07635	0.01145	0.03193	0.0059	0.22027	0.00714	0.17328		0.00267	0.77235	0.00263	0.45728
												0.01414	0.00113	0.01421	0.00076925	0.01313	0.01107	0.0133	0.00873	0.01388	0.00295	0.01407	0.00137	0.01266	0.01465	0.01318	0.01176		0.00259	0.00415	0.0119	0.0221	0.00709	0.17655	0.00751	0.15546	0.0101	0.07639	0.01147	0.032	0.00591	0.22081	0.00714	0.1735		0.00268	0.77338	0.00264	0.45807
												0.01417	0.00113	0.01423	0.000771767	0.01314	0.01108	0.01331	0.00875	0.01391	0.00296	0.01409	0.00136	0.01269	0.01469	0.0132	0.01179		0.00259	0.00416	0.01192	0.02216	0.0071	0.17686	0.00751	0.15552	0.01012	0.07651	0.01149	0.03207	0.00592	0.2211	0.00716	0.174		0.00268	0.77437	0.00264	0.45886
												0.01419	0.00112	0.01424	0.00076869	0.01316	0.01109	0.01334	0.00876	0.01393	0.00296	0.01411	0.00136	0.01269	0.0147	0.01322	0.01182		0.0026	0.00416	0.01194	0.02218	0.0071	0.17705	0.00752	0.156	0.01014	0.07667	0.01151	0.03214	0.00592	0.22139	0.00717	0.17453		0.00268	0.77531	0.00264	0.45975
												0.01421	0.00112	0.01426	0.000762538	0.01318	0.01112	0.01336	0.00878	0.01396	0.00296	0.01414	0.00137	0.01271	0.01474	0.01325	0.01185		0.0026	0.00416	0.01196	0.02223	0.00712	0.17757	0.00753	0.1561	0.01016	0.07684	0.01153	0.03223	0.00593	0.22197	0.00718	0.17482		0.00269	0.7762	0.00265	0.46074
												0.01424	0.00113	0.01428	0.000764216	0.01319	0.01114	0.01337	0.00878	0.01398	0.00298	0.01416	0.00138	0.01273	0.01478	0.01325	0.01186		0.00261	0.00418	0.01198	0.02228	0.00713	0.17812	0.00754	0.1565	0.01016	0.0769	0.01155	0.03232	0.00594	0.22207	0.00718	0.17503		0.00269	0.77723	0.00265	0.46153
												0.01426	0.00113	0.0143	0.000765894	0.0132	0.01115	0.01339	0.00879	0.014	0.00298	0.01419	0.00137	0.01276	0.01483	0.01327	0.01188		0.00261	0.00417	0.01199	0.02228	0.00714	0.17825	0.00755	0.15666	0.01018	0.07705	0.01156	0.03237	0.00594	0.22247	0.0072	0.17554		0.00269	0.77822	0.00265	0.46237
												0.01426	0.00113	0.01433	0.000770368	0.01323	0.01118	0.01341	0.00881	0.014	0.00297	0.01421	0.00138	0.01276	0.01483	0.01329	0.0119		0.00261	0.00419	0.012	0.02229	0.00715	0.17865	0.00756	0.15702	0.01019	0.07719	0.01157	0.03237	0.00595	0.22301	0.00721	0.17609		0.0027	0.77926	0.00266	0.46316
												0.01429	0.00114	0.01435	0.000763097	0.01325	0.0112	0.01343	0.00882	0.01403	0.00297	0.01422	0.00139	0.01278	0.01485	0.0133	0.0119		0.00262	0.0042	0.01201	0.02231	0.00716	0.17901	0.00757	0.15728	0.0102	0.07726	0.01159	0.03243	0.00596	0.22323	0.00722	0.17632		0.0027	0.7803	0.00266	0.464
												0.01431	0.00113	0.01438	0.000776521	0.01327	0.01122	0.01345	0.00883	0.01405	0.00298	0.01423	0.00139	0.0128	0.01488	0.01332	0.01193		0.00262	0.0042	0.01202	0.02232	0.00716	0.17916	0.00758	0.15749	0.01021	0.07741	0.0116	0.0325	0.00596	0.22357	0.00722	0.17662		0.0027	0.78133	0.00266	0.46484
												0.01433	0.00114	0.01438	0.000777639	0.0133	0.01124	0.01348	0.00885	0.01405	0.00298	0.01426	0.0014	0.0128	0.01489	0.01334	0.01196		0.00263	0.00419	0.01203	0.02234	0.00718	0.1797	0.00758	0.15754	0.01022	0.07745	0.01161	0.03253	0.00597	0.22409	0.00723	0.17702		0.00271	0.78247	0.00267	0.46568
												0.01436	0.00114	0.0144	0.000784351	0.01331	0.01126	0.0135	0.00886	0.01407	0.00299	0.01428	0.0014	0.01283	0.01494	0.01336	0.01198		0.00263	0.0042	0.01205	0.02239	0.00719	0.18022	0.00759	0.1578	0.01023	0.07757	0.01162	0.03256	0.00597	0.2243	0.00724	0.17716		0.00271	0.78351	0.00267	0.46657
												0.01438	0.00114	0.01442	0.000800011	0.01332	0.01127	0.0135	0.00887	0.0141	0.00299	0.0143	0.0014	0.01285	0.01497	0.01338	0.012		0.00263	0.0042	0.01207	0.02241	0.0072	0.18036	0.0076	0.15804	0.01025	0.07775	0.01164	0.03264	0.00598	0.22461	0.00725	0.17768		0.00271	0.78459	0.00268	0.46746
												0.01439	0.00114	0.01445	0.0008084	0.01333	0.01127	0.01353	0.00889	0.01412	0.00299	0.01433	0.0014	0.01287	0.01501	0.01339	0.01201		0.00264	0.00423	0.0121	0.02245	0.0072	0.1805	0.00761	0.15834	0.01027	0.07792	0.01167	0.03274	0.00599	0.22513	0.00725	0.17784		0.00272	0.78568	0.00268	0.46835
												0.0144	0.00114	0.01447	0.000807561	0.01334	0.01129	0.01355	0.0089	0.01413	0.00299	0.01435	0.0014	0.0129	0.01505	0.01341	0.01203		0.00264	0.00423	0.01211	0.02248	0.00721	0.18076	0.00762	0.15856	0.01027	0.07793	0.01168	0.03282	0.006	0.22544	0.00726	0.1782		0.00272	0.78677	0.00268	0.46923
												0.01443	0.00115	0.01449	0.000803926	0.01337	0.0113	0.01356	0.00891	0.01414	0.00299	0.01436	0.0014	0.0129	0.01506	0.01343	0.01205		0.00264	0.00424	0.01213	0.0225	0.00722	0.18102	0.00763	0.1589	0.01029	0.07812	0.0117	0.03287	0.006	0.22564	0.00727	0.17869		0.00272	0.7879	0.00269	0.47017
												0.01445	0.00116	0.01451	0.000796655	0.01339	0.01133	0.01358	0.00892	0.01417	0.00301	0.01438	0.0014	0.01292	0.01508	0.01346	0.01207		0.00265	0.00425	0.01215	0.02256	0.00722	0.18127	0.00763	0.15906	0.01031	0.07829	0.0117	0.03288	0.00601	0.22615	0.00728	0.17877		0.00273	0.78894	0.00269	0.47111
												0.01448	0.00115	0.01452	0.000797494	0.01342	0.01135	0.0136	0.00893	0.01419	0.00302	0.0144	0.00141	0.01295	0.01512	0.01347	0.01208		0.00265	0.00425	0.01217	0.02257	0.00724	0.1817	0.00765	0.15948	0.01033	0.07843	0.01172	0.03292	0.00601	0.22646	0.00729	0.17932		0.00273	0.79007	0.00269	0.4721
												0.0145	0.00116	0.01454	0.000800011	0.01344	0.01138	0.01362	0.00895	0.01421	0.00302	0.01442	0.0014	0.01297	0.01515	0.01348	0.01209		0.00266	0.00425	0.01219	0.02264	0.00724	0.18177	0.00765	0.15959	0.01033	0.07844	0.01174	0.03301	0.00602	0.22667	0.0073	0.17954		0.00274	0.79121	0.0027	0.47309
												0.01452	0.00116	0.01456	0.000801129	0.01346	0.0114	0.01364	0.00896	0.01424	0.00301	0.01445	0.00141	0.01299	0.0152	0.0135	0.01212		0.00266	0.00426	0.01221	0.02266	0.00725	0.18227	0.00767	0.16003	0.01035	0.0786	0.01176	0.03309	0.00603	0.22719	0.0073	0.17985		0.00274	0.79235	0.0027	0.47402
												0.01453	0.00116	0.01459	0.000799731	0.01346	0.01141	0.01365	0.00896	0.01426	0.00303	0.01447	0.0014	0.01301	0.01523	0.01352	0.01214		0.00266	0.00427	0.01223	0.0227	0.00726	0.18234	0.00767	0.16013	0.01037	0.07878	0.01178	0.03314	0.00603	0.22761	0.00731	0.18029		0.00274	0.79353	0.00271	0.47501
												0.01455	0.00116	0.01461	0.000799731	0.01349	0.01143	0.01367	0.00898	0.01427	0.00303	0.01449	0.0014	0.01302	0.01524	0.01353	0.01215		0.00267	0.00428	0.01224	0.02271	0.00727	0.1828	0.00769	0.16064	0.01039	0.07892	0.0118	0.03322	0.00604	0.2277	0.00731	0.18037		0.00275	0.79477	0.00271	0.4759
												0.01457	0.00116	0.01464	0.000803087	0.0135	0.01144	0.01369	0.009	0.01428	0.00304	0.01449	0.00141	0.01303	0.01527	0.01355	0.01217		0.00267	0.00428	0.01225	0.02272	0.00728	0.18306	0.00771	0.16116	0.01039	0.07898	0.01182	0.03329	0.00604	0.22823	0.00733	0.18091		0.00275	0.79595	0.00271	0.47684
												0.01459	0.00116	0.01465	0.000802807	0.01351	0.01145	0.01372	0.00902	0.01431	0.00303	0.01452	0.00142	0.01304	0.01528	0.01358	0.01219		0.00268	0.0043	0.01227	0.02275	0.00728	0.18333	0.00771	0.1612	0.01041	0.07917	0.01183	0.03336	0.00605	0.22876	0.00733	0.18114		0.00276	0.79719	0.00272	0.47788
												0.01462	0.00115	0.01466	0.000808121	0.01354	0.01147	0.01374	0.00904	0.01433	0.00304	0.01454	0.00141	0.01306	0.01532	0.0136	0.01222		0.00268	0.00431	0.01229	0.02279	0.0073	0.18377	0.00772	0.16167	0.01043	0.07936	0.01184	0.03337	0.00606	0.22925	0.00734	0.18143		0.00276	0.79832	0.00272	0.47891
												0.01464	0.00115	0.01469	0.000809239	0.01356	0.0115	0.01377	0.00905	0.01436	0.00304	0.01456	0.00142	0.01309	0.01537	0.01362	0.01223		0.00268	0.00432	0.01229	0.02278	0.0073	0.18384	0.00773	0.16178	0.01044	0.07942	0.01184	0.03339	0.00607	0.22985	0.00735	0.1818		0.00276	0.79951	0.00273	0.48
												0.01466	0.00117	0.01471	0.00080868	0.01358	0.01152	0.01377	0.00906	0.01438	0.00304	0.01459	0.00143	0.01311	0.0154	0.01364	0.01226		0.00269	0.00432	0.01231	0.02281	0.00731	0.18435	0.00774	0.1622	0.01045	0.07955	0.01186	0.03349	0.00608	0.23037	0.00735	0.18187		0.00277	0.80069	0.00273	0.48099
												0.01466	0.00116	0.01473	0.000815951	0.01359	0.01153	0.01379	0.00907	0.0144	0.00305	0.01461	0.00142	0.01312	0.01542	0.01365	0.01228		0.00269	0.00432	0.01233	0.02286	0.00732	0.1845	0.00775	0.1623	0.01047	0.07972	0.01188	0.03355	0.00609	0.23094	0.00735	0.18195		0.00277	0.80178	0.00273	0.48193
												0.01469	0.00117	0.01475	0.000822942	0.01361	0.01154	0.01381	0.00909	0.0144	0.00305	0.01463	0.00143	0.01313	0.01545	0.01367	0.0123		0.0027	0.00433	0.01235	0.0229	0.00733	0.18491	0.00776	0.16275	0.01049	0.07989	0.0119	0.03364	0.0061	0.23106	0.00737	0.18246		0.00278	0.80296	0.00274	0.48301
												0.01471	0.00116	0.01478	0.00081679	0.01363	0.01156	0.01384	0.0091	0.01443	0.00304	0.01464	0.00142	0.01316	0.01549	0.01369	0.01232		0.0027	0.00433	0.01237	0.02293	0.00734	0.18518	0.00777	0.16299	0.01049	0.07991	0.01192	0.0337	0.0061	0.2315	0.00737	0.18268		0.00278	0.8041	0.00274	0.484
												0.01474	0.00116	0.01478	0.000817908	0.01365	0.01157	0.01386	0.00911	0.01445	0.00305	0.01466	0.00142	0.01317	0.0155	0.01372	0.01235		0.0027	0.00433	0.01239	0.02294	0.00734	0.18545	0.00778	0.16329	0.01051	0.08009	0.01194	0.03377	0.00611	0.23202	0.00738	0.18298		0.00278	0.80533	0.00275	0.48484
												0.01476	0.00116	0.0148	0.000819866	0.01368	0.01159	0.01388	0.00913	0.01447	0.00305	0.01468	0.00143	0.01318	0.01552	0.01374	0.01238		0.0027	0.00434	0.01241	0.02299	0.00736	0.18588	0.00779	0.1635	0.01053	0.08027	0.01196	0.03385	0.00611	0.23213	0.00739	0.18343		0.00279	0.80647	0.00275	0.48573
												0.01478	0.00117	0.01483	0.000818468	0.0137	0.01161	0.01391	0.00914	0.0145	0.00307	0.01471	0.00144	0.01321	0.01556	0.01376	0.01241		0.00271	0.00433	0.01243	0.02303	0.00736	0.18595	0.0078	0.16379	0.01054	0.08041	0.01196	0.03386	0.00612	0.23254	0.00739	0.18351		0.00279	0.80751	0.00275	0.48662
												0.01479	0.00117	0.01485	0.000812036	0.0137	0.01162	0.01393	0.00916	0.01452	0.00307	0.01473	0.00143	0.01323	0.0156	0.01379	0.01244		0.00271	0.00435	0.01245	0.02308	0.00737	0.18647	0.0078	0.1639	0.01055	0.08047	0.01198	0.03392	0.00613	0.23304	0.00741	0.18403		0.0028	0.80859	0.00276	0.48746
												0.01481	0.00117	0.01487	0.000808121	0.01372	0.01165	0.01395	0.00919	0.01454	0.00308	0.01475	0.00143	0.01323	0.0156	0.01379	0.01244		0.00271	0.00436	0.01246	0.02309	0.00738	0.18653	0.00781	0.16413	0.01057	0.08063	0.012	0.03401	0.00613	0.23325	0.00741	0.18426		0.0028	0.80968	0.00276	0.4883
												0.01483	0.00117	0.0149	0.000820425	0.01373	0.01166	0.01398	0.00921	0.01455	0.00308	0.01476	0.00144	0.01325	0.01564	0.0138	0.01244		0.00272	0.00436	0.01247	0.0231	0.00739	0.18697	0.00781	0.16429	0.01059	0.08083	0.01202	0.03405	0.00614	0.23356	0.00742	0.18457		0.0028	0.81077	0.00276	0.48919
												0.01485	0.00117	0.01492	0.000815391	0.01375	0.01167	0.014	0.00921	0.01457	0.00309	0.01478	0.00144	0.01328	0.01567	0.01381	0.01246		0.00272	0.00437	0.01249	0.02315	0.00739	0.18725	0.00783	0.16466	0.0106	0.08092	0.01204	0.03412	0.00615	0.23413	0.00743	0.18503		0.00281	0.8119	0.00277	0.49012
												0.01488	0.00116	0.01492	0.000814832	0.01377	0.0117	0.01402	0.00923	0.01459	0.0031	0.0148	0.00144	0.0133	0.01571	0.01383	0.01248		0.00272	0.00437	0.01251	0.02321	0.0074	0.18752	0.00783	0.16483	0.01061	0.08102	0.01206	0.0342	0.00615	0.23436	0.00743	0.1851		0.00281	0.81299	0.00277	0.49101
												0.0149	0.00118	0.01494	0.00081651	0.01379	0.01172	0.01404	0.00924	0.01461	0.00311	0.01483	0.00144	0.01332	0.01575	0.01386	0.01251		0.00273	0.00438	0.01253	0.0232	0.00741	0.18791	0.00784	0.16522	0.01063	0.08121	0.01208	0.03427	0.00616	0.2347	0.00744	0.18561		0.00281	0.81412	0.00277	0.49175
												0.01493	0.00117	0.01497	0.000805883	0.01382	0.01174	0.01405	0.00924	0.01464	0.00311	0.01485	0.00145	0.01335	0.01577	0.01388	0.01253		0.00273	0.00438	0.01255	0.02324	0.00742	0.18803	0.00785	0.16532	0.01063	0.08126	0.0121	0.03435	0.00617	0.23524	0.00745	0.18583		0.00282	0.81531	0.00278	0.49264
												0.01493	0.00117	0.01499	0.000819586	0.01384	0.01178	0.01407	0.00926	0.01466	0.00311	0.01487	0.00145	0.01335	0.01578	0.0139	0.01255		0.00274	0.00438	0.01256	0.02329	0.00743	0.18836	0.00786	0.16577	0.01065	0.08137	0.0121	0.03437	0.00617	0.23557	0.00746	0.18613		0.00282	0.81635	0.00278	0.49358
												0.01495	0.00117	0.01501	0.000825179	0.01385	0.01179	0.01409	0.00927	0.01467	0.00312	0.0149	0.00146	0.01337	0.01582	0.01392	0.01258		0.00274	0.00439	0.01257	0.0233	0.00743	0.18856	0.00787	0.16582	0.01065	0.08142	0.01212	0.03445	0.00618	0.23579	0.00747	0.18667		0.00282	0.81748	0.00278	0.49447
												0.01497	0.00118	0.01504	0.000819866	0.01386	0.01181	0.01412	0.00928	0.01469	0.00312	0.0149	0.00146	0.0134	0.01587	0.01393	0.01258		0.00274	0.0044	0.01259	0.02331	0.00743	0.18863	0.00788	0.16633	0.01067	0.08156	0.01213	0.03452	0.00619	0.23632	0.00748	0.1872		0.00283	0.81857	0.00279	0.49526
												0.01499	0.00118	0.01505	0.000820425	0.01387	0.01181	0.01414	0.00929	0.01471	0.00312	0.01492	0.00145	0.01342	0.0159	0.01395	0.01261		0.00275	0.00441	0.01261	0.02335	0.00745	0.18911	0.0079	0.16684	0.01068	0.08174	0.01215	0.03459	0.00619	0.23663	0.00749	0.18749		0.00283	0.81956	0.00279	0.49615
												0.01502	0.00118	0.01506	0.000822942	0.01389	0.01182	0.01416	0.00931	0.01473	0.00312	0.01494	0.00145	0.01343	0.01594	0.01396	0.01262		0.00275	0.00442	0.01263	0.0234	0.00745	0.18924	0.0079	0.16694	0.01071	0.0819	0.01217	0.03467	0.00619	0.23685	0.0075	0.18771		0.00284	0.82054	0.0028	0.49714
												0.01504	0.00118	0.01509	0.000826018	0.01391	0.01184	0.01418	0.00931	0.01476	0.00313	0.01496	0.00145	0.01344	0.01595	0.01398	0.01264		0.00275	0.00442	0.01265	0.02346	0.00746	0.18963	0.00792	0.16737	0.01071	0.08192	0.01219	0.03473	0.0062	0.23737	0.00751	0.18825		0.00284	0.82168	0.0028	0.49807
												0.01506	0.00117	0.01511	0.000829933	0.01394	0.01186	0.01419	0.00932	0.01478	0.00313	0.01499	0.00145	0.01344	0.01595	0.014	0.01266		0.00276	0.00443	0.01267	0.02349	0.00747	0.18994	0.00792	0.16754	0.01072	0.08208	0.01221	0.03482	0.00621	0.23776	0.00751	0.18832		0.00284	0.82267	0.0028	0.49896
												0.01509	0.00117	0.01513	0.000820984	0.01396	0.01188	0.01421	0.00933	0.01481	0.00314	0.01501	0.00145	0.01346	0.01599	0.01402	0.0127		0.00276	0.00444	0.01269	0.02354	0.00748	0.19013	0.00794	0.16788	0.01074	0.08229	0.01223	0.03486	0.00621	0.23786	0.00752	0.18875		0.00285	0.82365	0.00281	0.4999
												0.01511	0.00117	0.01516	0.000819586	0.01398	0.01189	0.01424	0.00934	0.01481	0.00314	0.01503	0.00145	0.01349	0.01603	0.01405	0.01271		0.00277	0.00445	0.01271	0.02355	0.00749	0.19067	0.00795	0.16814	0.01076	0.08241	0.01223	0.0349	0.00622	0.23795	0.00753	0.18905		0.00285	0.82459	0.00281	0.50079
												0.01514	0.00118	0.01518	0.000818188	0.014	0.01192	0.01426	0.00935	0.01483	0.00314	0.01504	0.00145	0.01351	0.01607	0.01406	0.01273		0.00277	0.00445	0.01272	0.02357	0.00751	0.19116	0.00795	0.16839	0.01076	0.08249	0.01225	0.03498	0.00622	0.2385	0.00754	0.18926		0.00285	0.82573	0.00282	0.50168
												0.01516	0.00118	0.01519	0.000817349	0.01401	0.01193	0.01428	0.00937	0.01485	0.00315	0.01506	0.00146	0.01354	0.0161	0.01407	0.01275		0.00277	0.00445	0.01275	0.02362	0.00751	0.19134	0.00796	0.16868	0.01078	0.08264	0.01227	0.03502	0.00623	0.23894	0.00755	0.18976		0.00286	0.82677	0.00282	0.50257
												0.01518	0.00118	0.0152	0.000820984	0.01403	0.01194	0.01431	0.00938	0.01487	0.00316	0.01508	0.00145	0.01356	0.01613	0.01409	0.01277		0.00278	0.00446	0.01277	0.02367	0.00752	0.19167	0.00797	0.1689	0.01081	0.08283	0.01228	0.03507	0.00623	0.23905	0.00755	0.18984		0.00286	0.8277	0.00282	0.50341
												0.0152	0.00118	0.01523	0.000827696	0.01405	0.01197	0.01431	0.00938	0.01488	0.00316	0.01511	0.00146	0.01356	0.01614	0.01412	0.0128		0.00278	0.00448	0.01279	0.02371	0.00753	0.19204	0.00798	0.16927	0.01081	0.08293	0.01229	0.03511	0.00624	0.23958	0.00756	0.19028		0.00286	0.82869	0.00282	0.50435
												0.01521	0.00118	0.01525	0.000829933	0.01406	0.01197	0.01433	0.0094	0.0149	0.00317	0.01513	0.00146	0.01357	0.01615	0.01412	0.0128		0.00279	0.00448	0.01281	0.02373	0.00754	0.19217	0.00799	0.16943	0.01082	0.08305	0.01231	0.03518	0.00625	0.24014	0.00757	0.19059		0.00287	0.82963	0.00283	0.50523
												0.01523	0.00118	0.01528	0.000831052	0.01408	0.01199	0.01435	0.00941	0.01492	0.00317	0.01516	0.00146	0.01359	0.01618	0.01414	0.01283		0.00279	0.00448	0.01283	0.02377	0.00755	0.1927	0.008	0.1698	0.01084	0.08325	0.01233	0.03524	0.00626	0.24067	0.00757	0.19082		0.00287	0.83062	0.00283	0.50612
												0.01525	0.00119	0.0153	0.000827975	0.0141	0.01201	0.01438	0.00943	0.01494	0.00318	0.01517	0.00146	0.01361	0.01622	0.01417	0.01286		0.00279	0.00448	0.01283	0.02378	0.00757	0.19321	0.00801	0.16996	0.01086	0.08339	0.01235	0.03532	0.00627	0.24119	0.00759	0.19134		0.00287	0.83156	0.00284	0.50706
												0.01528	0.00118	0.01532	0.000828815	0.01412	0.01205	0.0144	0.00944	0.01495	0.00319	0.01518	0.00146	0.01363	0.01626	0.01419	0.01288		0.0028	0.00449	0.01285	0.02382	0.00757	0.19339	0.00802	0.17036	0.01086	0.08342	0.01236	0.03537	0.00628	0.24175	0.00759	0.19142		0.00288	0.83249	0.00284	0.5079
												0.0153	0.00119	0.01534	0.000824899	0.01413	0.01207	0.01442	0.00944	0.01497	0.00321	0.0152	0.00147	0.01366	0.01629	0.01419	0.01288		0.0028	0.0045	0.01286	0.02383	0.00758	0.19376	0.00803	0.17048	0.01086	0.08344	0.01237	0.0354	0.00629	0.2423	0.0076	0.19189		0.00288	0.83353	0.00284	0.50874
												0.01532	0.00117	0.01537	0.000819027	0.01415	0.01209	0.01443	0.00945	0.01499	0.0032	0.01522	0.00147	0.01367	0.01632	0.01421	0.01291		0.00281	0.00449	0.01288	0.02386	0.00759	0.19401	0.00804	0.17092	0.01088	0.08364	0.01239	0.03547	0.00629	0.24241	0.00761	0.1922		0.00288	0.83457	0.00285	0.50953
												0.01533	0.00118	0.01539	0.000819866	0.01417	0.0121	0.01444	0.00946	0.01502	0.00321	0.01525	0.00147	0.01368	0.01633	0.01424	0.01293		0.00281	0.00449	0.0129	0.02393	0.0076	0.19428	0.00804	0.17097	0.0109	0.08382	0.01241	0.03555	0.0063	0.24285	0.00761	0.19243		0.00289	0.83556	0.00285	0.51047
												0.01535	0.00118	0.01542	0.000811476	0.01419	0.01211	0.01445	0.00946	0.01504	0.00322	0.01527	0.00147	0.0137	0.01637	0.01426	0.01294		0.00281	0.00451	0.01291	0.02395	0.00761	0.19479	0.00806	0.17148	0.01091	0.08393	0.01243	0.03565	0.00631	0.24339	0.00763	0.19292		0.00289	0.83649	0.00285	0.51131
												0.01537	0.00119	0.01544	0.000791901	0.01422	0.01214	0.01447	0.00949	0.01506	0.00323	0.0153	0.00148	0.01373	0.01642	0.01428	0.01298		0.00282	0.00452	0.01292	0.02396	0.00763	0.19533	0.00806	0.17153	0.01092	0.08404	0.01245	0.03573	0.00631	0.24351	0.00763	0.193		0.00289	0.83748	0.00286	0.51215
												0.0154	0.00119	0.01546	0.000793299	0.01422	0.01215	0.01449	0.0095	0.01508	0.00323	0.0153	0.00148	0.01375	0.01645	0.01429	0.01298		0.00282	0.00451	0.01294	0.024	0.00763	0.19546	0.00808	0.172	0.01094	0.08422	0.01247	0.0358	0.00632	0.24394	0.00764	0.19343		0.0029	0.83857	0.00286	0.51304
												0.01542	0.00119	0.01546	0.000795816	0.01424	0.01216	0.01452	0.00952	0.01509	0.00323	0.01532	0.00147	0.01377	0.01648	0.01431	0.013		0.00283	0.00453	0.01296	0.02404	0.00764	0.19584	0.00808	0.17212	0.01096	0.08443	0.01248	0.03587	0.00633	0.24447	0.00765	0.19379		0.0029	0.8396	0.00286	0.51388
												0.01543	0.0012	0.01549	0.000796375	0.01426	0.01218	0.01454	0.00953	0.01511	0.00324	0.01534	0.00147	0.01378	0.0165	0.01433	0.01302		0.00283	0.00454	0.01298	0.02406	0.00765	0.1961	0.0081	0.1725	0.01098	0.08459	0.01249	0.03589	0.00633	0.24468	0.00765	0.19393		0.00291	0.84079	0.00287	0.51472
												0.01544	0.0012	0.01551	0.000801689	0.01427	0.01218	0.01457	0.00954	0.01514	0.00324	0.01537	0.00148	0.0138	0.01653	0.01433	0.01303		0.00283	0.00455	0.013	0.02409	0.00765	0.19617	0.0081	0.17273	0.011	0.08476	0.0125	0.03596	0.00634	0.24499	0.00766	0.19447		0.00291	0.84198	0.00287	0.51575
												0.01547	0.00119	0.01553	0.000810358	0.01429	0.0122	0.01458	0.00955	0.01516	0.00324	0.01539	0.00147	0.01382	0.01657	0.01436	0.01305		0.00284	0.00456	0.01302	0.02414	0.00766	0.19637	0.00811	0.173	0.01102	0.08492	0.01251	0.03598	0.00634	0.24551	0.00767	0.19463		0.00291	0.84306	0.00288	0.51684
												0.01547	0.00119	0.01556	0.000810637	0.01431	0.01221	0.01459	0.00955	0.01518	0.00323	0.01541	0.00148	0.01384	0.0166	0.01438	0.01309		0.00284	0.00456	0.01304	0.02418	0.00767	0.19689	0.00812	0.17325	0.01102	0.08494	0.01253	0.03601	0.00635	0.2457	0.00768	0.19501		0.00292	0.84425	0.00288	0.51788
												0.01549	0.0012	0.01558	0.000803926	0.01434	0.01224	0.01461	0.00957	0.01521	0.00325	0.01543	0.00148	0.01385	0.01662	0.0144	0.0131		0.00285	0.00457	0.01306	0.02423	0.00769	0.19744	0.00813	0.17351	0.01104	0.08512	0.01255	0.03609	0.00635	0.24602	0.00769	0.19541		0.00292	0.84543	0.00288	0.51881
												0.01551	0.0012	0.01559	0.000796935	0.01436	0.01225	0.01464	0.00959	0.01521	0.00324	0.01544	0.00148	0.01387	0.01665	0.01443	0.01313		0.00285	0.00457	0.01308	0.02425	0.00769	0.19757	0.00814	0.17382	0.01106	0.08527	0.01257	0.03616	0.00636	0.24658	0.00769	0.19556		0.00292	0.84662	0.00289	0.5197
												0.01554	0.0012	0.0156	0.000799731	0.01438	0.01226	0.01466	0.00962	0.01523	0.00326	0.01546	0.00149	0.01388	0.01668	0.01445	0.01316		0.00285	0.00459	0.01309	0.02428	0.0077	0.19796	0.00815	0.17402	0.01108	0.08544	0.01259	0.03627	0.00637	0.24692	0.0077	0.19608		0.00293	0.8477	0.00289	0.52069
												0.01556	0.00121	0.01563	0.000795537	0.0144	0.01227	0.01467	0.00962	0.01526	0.00326	0.01548	0.00149	0.01389	0.01669	0.01445	0.01316		0.00286	0.00459	0.0131	0.02429	0.00771	0.19822	0.00816	0.17435	0.01108	0.08548	0.01261	0.03632	0.00637	0.24714	0.00771	0.19623		0.00293	0.84889	0.0029	0.52178
												0.01558	0.00121	0.01565	0.00080057	0.01441	0.01228	0.01469	0.00963	0.01528	0.00325	0.01551	0.00149	0.01391	0.01673	0.01446	0.01317		0.00286	0.0046	0.01312	0.02432	0.00772	0.1985	0.00817	0.17453	0.01108	0.08549	0.01261	0.03637	0.00638	0.24769	0.00772	0.19659		0.00294	0.85007	0.0029	0.52281
												0.0156	0.00121	0.01568	0.00080868	0.01443	0.0123	0.01471	0.00964	0.0153	0.00327	0.01553	0.00149	0.01394	0.01677	0.01448	0.01319		0.00286	0.0046	0.01313	0.02436	0.00773	0.19899	0.00818	0.17499	0.0111	0.08563	0.01263	0.03642	0.00639	0.24803	0.00773	0.19696		0.00294	0.85121	0.0029	0.5237
												0.01561	0.00121	0.0157	0.000807561	0.01445	0.01232	0.01471	0.00964	0.01533	0.00326	0.01556	0.0015	0.01396	0.01682	0.0145	0.01321		0.00287	0.00461	0.01314	0.02437	0.00773	0.19905	0.00818	0.17504	0.01112	0.0858	0.01265	0.03648	0.00639	0.24825	0.00773	0.19711		0.00294	0.85235	0.00291	0.52469
												0.01563	0.00121	0.01572	0.000817908	0.01446	0.01233	0.01473	0.00965	0.01535	0.00328	0.01557	0.00149	0.01397	0.01684	0.01452	0.01324		0.00287	0.00461	0.01316	0.0244	0.00775	0.19955	0.0082	0.17552	0.01114	0.08594	0.01267	0.03655	0.0064	0.24879	0.00774	0.19762		0.00295	0.85353	0.00291	0.52573
												0.01566	0.00122	0.01573	0.000817069	0.01448	0.01234	0.01475	0.00966	0.01535	0.00328	0.01558	0.00149	0.01399	0.01686	0.01454	0.01326		0.00287	0.00462	0.01318	0.02444	0.00775	0.19961	0.0082	0.17558	0.01114	0.08597	0.01268	0.03663	0.00641	0.24919	0.00775	0.19776		0.00295	0.85462	0.00292	0.52672
												0.01568	0.00121	0.01575	0.000815671	0.0145	0.01235	0.01478	0.00968	0.01537	0.00329	0.0156	0.00149	0.01401	0.01691	0.01457	0.01328		0.00288	0.00463	0.0132	0.02444	0.00776	0.20005	0.00822	0.17608	0.01116	0.08618	0.01271	0.0367	0.00641	0.2493	0.00775	0.19815		0.00296	0.85575	0.00292	0.52775
												0.0157	0.00121	0.01577	0.000817349	0.01453	0.01238	0.0148	0.0097	0.0154	0.00329	0.01563	0.00149	0.01403	0.01694	0.01459	0.01331		0.00288	0.00464	0.01322	0.02451	0.00777	0.20033	0.00822	0.17613	0.01118	0.08637	0.01272	0.03678	0.00642	0.24985	0.00776	0.19855		0.00296	0.85694	0.00292	0.52879
												0.01573	0.00122	0.01579	0.000813993	0.01454	0.01238	0.01483	0.00971	0.01542	0.0033	0.01565	0.0015	0.01406	0.01698	0.0146	0.01332		0.00289	0.00466	0.01324	0.02457	0.00778	0.2006	0.00824	0.17659	0.01119	0.08645	0.01273	0.03679	0.00643	0.2504	0.00777	0.1987		0.00296	0.85802	0.00293	0.52973
												0.01574	0.00123	0.01582	0.000818468	0.01455	0.01238	0.01485	0.00972	0.01545	0.0033	0.01567	0.00149	0.01408	0.01702	0.01461	0.01334		0.00289	0.00466	0.01326	0.0246	0.00779	0.20098	0.00824	0.17665	0.0112	0.08654	0.01274	0.03687	0.00644	0.25092	0.00778	0.1992		0.00297	0.85916	0.00293	0.53072
												0.01575	0.00122	0.01584	0.000819866	0.01457	0.01239	0.01485	0.00972	0.01547	0.0033	0.0157	0.0015	0.01409	0.01704	0.01462	0.01335		0.00289	0.00467	0.01328	0.02468	0.0078	0.20115	0.00825	0.17686	0.01122	0.08668	0.01276	0.03693	0.00645	0.25146	0.00778	0.19937		0.00297	0.8602	0.00294	0.53175
												0.01577	0.00122	0.01586	0.000823501	0.0146	0.01241	0.01487	0.00973	0.01548	0.00332	0.0157	0.0015	0.0141	0.01706	0.01464	0.01337		0.0029	0.00467	0.0133	0.02471	0.00781	0.20164	0.00825	0.17709	0.01124	0.08683	0.01278	0.037	0.00645	0.25157	0.00779	0.19972		0.00298	0.86133	0.00294	0.53279
												0.0158	0.00123	0.01586	0.000822942	0.01462	0.01243	0.0149	0.00974	0.01549	0.00332	0.01572	0.0015	0.01411	0.01707	0.01466	0.01339		0.0029	0.00466	0.01331	0.02475	0.00783	0.20215	0.00826	0.17725	0.01125	0.08694	0.0128	0.03708	0.00646	0.25198	0.0078	0.19987		0.00298	0.86242	0.00294	0.53383
												0.01582	0.00122	0.01589	0.000815671	0.01464	0.01245	0.01492	0.00976	0.01551	0.00333	0.01575	0.0015	0.01413	0.0171	0.01469	0.01341		0.0029	0.00469	0.01333	0.02477	0.00783	0.20229	0.00827	0.17763	0.01126	0.08702	0.01282	0.03714	0.00646	0.2525	0.0078	0.20007		0.00298	0.86356	0.00295	0.53472
												0.01585	0.00123	0.01591	0.00081623	0.01467	0.01247	0.01494	0.00976	0.01553	0.00334	0.01577	0.0015	0.01415	0.01715	0.01471	0.01345		0.00291	0.00468	0.01334	0.02478	0.00784	0.20267	0.00828	0.17783	0.01128	0.0872	0.01284	0.03719	0.00647	0.25272	0.00781	0.20028		0.00299	0.86459	0.00295	0.5357
												0.01587	0.00123	0.01593	0.000812315	0.01467	0.01248	0.01497	0.00978	0.01554	0.00335	0.01579	0.0015	0.01418	0.0172	0.01473	0.01347		0.00291	0.00469	0.01336	0.02482	0.00785	0.20309	0.00829	0.17814	0.0113	0.08739	0.01286	0.03727	0.00647	0.25304	0.00782	0.20078		0.00299	0.86568	0.00295	0.53649
												0.01587	0.00123	0.01596	0.000813993	0.01469	0.0125	0.01498	0.00979	0.01556	0.00334	0.01582	0.0015	0.01419	0.01722	0.01473	0.01347		0.00292	0.00468	0.01336	0.02482	0.00785	0.20321	0.0083	0.17841	0.0113	0.08746	0.01288	0.03731	0.00648	0.25357	0.00782	0.20086		0.00299	0.86672	0.00296	0.53733
												0.01589	0.00123	0.01598	0.000815391	0.01469	0.01251	0.01499	0.0098	0.01559	0.00334	0.01584	0.00151	0.0142	0.01723	0.01476	0.0135		0.00292	0.00471	0.01338	0.02484	0.00787	0.20371	0.00831	0.17864	0.01131	0.08751	0.0129	0.03737	0.00649	0.25377	0.00784	0.20135		0.003	0.8678	0.00296	0.53807
												0.01592	0.00122	0.016	0.000818188	0.01471	0.01252	0.01501	0.0098	0.01561	0.00335	0.01584	0.00151	0.01422	0.01726	0.01477	0.01352		0.00292	0.00471	0.01339	0.02488	0.00787	0.20377	0.00832	0.17905	0.01132	0.08762	0.0129	0.03739	0.00649	0.25408	0.00784	0.20166		0.003	0.86889	0.00296	0.53896
												0.01594	0.0012	0.01601	0.00081623	0.01474	0.01254	0.01501	0.00981	0.01562	0.00336	0.01586	0.00152	0.01424	0.01729	0.01478	0.01352		0.00293	0.00471	0.01341	0.02491	0.00787	0.20383	0.00832	0.17915	0.01134	0.08784	0.01292	0.03749	0.0065	0.25464	0.00785	0.20188		0.003	0.86993	0.00297	0.5399
												0.01596	0.00123	0.01603	0.000822662	0.01476	0.01255	0.01504	0.00982	0.01563	0.00335	0.01589	0.00152	0.01425	0.0173	0.0148	0.01356		0.00293	0.00472	0.01343	0.02493	0.00788	0.20422	0.00834	0.17959	0.01135	0.08795	0.01294	0.03758	0.00651	0.25499	0.00786	0.20243		0.00301	0.87111	0.00297	0.54074
												0.01599	0.00123	0.01605	0.000833009	0.01479	0.01257	0.01506	0.00985	0.01566	0.00336	0.01591	0.00153	0.01427	0.01733	0.01483	0.01358		0.00293	0.00472	0.01345	0.02498	0.00789	0.20451	0.00834	0.17965	0.01136	0.088	0.01295	0.03763	0.00651	0.25521	0.00786	0.20252		0.00301	0.87225	0.00298	0.54163
												0.01601	0.00124	0.01608	0.000820425	0.01481	0.01258	0.01509	0.00986	0.01568	0.00338	0.01593	0.00151	0.01429	0.01737	0.01485	0.01361		0.00294	0.00473	0.01347	0.025	0.0079	0.20477	0.00836	0.18018	0.01138	0.08823	0.01296	0.03768	0.00652	0.25577	0.00787	0.20297		0.00302	0.87328	0.00298	0.54247
												0.01601	0.00124	0.0161	0.000822103	0.01481	0.01258	0.01511	0.00988	0.0157	0.00338	0.01596	0.00153	0.01431	0.01739	0.01487	0.01362		0.00294	0.00473	0.01349	0.02506	0.00791	0.2052	0.00838	0.18069	0.01139	0.0884	0.01298	0.03773	0.00653	0.25609	0.00788	0.20337		0.00302	0.87427	0.00298	0.54331
												0.01603	0.00124	0.01613	0.000822383	0.01483	0.01259	0.01512	0.00989	0.01573	0.00337	0.01597	0.00153	0.01432	0.01741	0.01488	0.01363		0.00294	0.00473	0.01351	0.02511	0.00791	0.20533	0.00838	0.18075	0.0114	0.08845	0.013	0.0378	0.00653	0.2563	0.00789	0.20353		0.00302	0.87531	0.00298	0.54415
												0.01606	0.00124	0.01613	0.000823222	0.01486	0.01261	0.01514	0.0099	0.01575	0.00338	0.01598	0.00153	0.01434	0.01745	0.0149	0.01366		0.00295	0.00474	0.01353	0.02513	0.00793	0.20583	0.00839	0.1812	0.01142	0.08855	0.01302	0.03786	0.00654	0.25681	0.0079	0.20407		0.00303	0.87635	0.00299	0.54504
												0.01608	0.00124	0.01615	0.000828815	0.01488	0.01263	0.01516	0.00992	0.01575	0.00338	0.01601	0.00153	0.01436	0.01747	0.01492	0.01369		0.00295	0.00475	0.01355	0.02518	0.00795	0.20637	0.0084	0.18131	0.01143	0.08869	0.01302	0.03787	0.00655	0.25723	0.0079	0.20414		0.00303	0.87733	0.00299	0.54602
												0.01611	0.00124	0.01617	0.000826298	0.0149	0.01265	0.01518	0.00993	0.01577	0.00338	0.01603	0.00153	0.01438	0.01751	0.01494	0.0137		0.00296	0.00475	0.01357	0.02521	0.00795	0.20652	0.00841	0.18176	0.01145	0.08891	0.01304	0.03792	0.00655	0.25733	0.00791	0.20459		0.00304	0.87832	0.003	0.54696
												0.01613	0.00124	0.0162	0.000829094	0.01493	0.01268	0.01521	0.00995	0.0158	0.0034	0.01605	0.00153	0.01439	0.01752	0.01494	0.0137		0.00296	0.00477	0.01358	0.02523	0.00796	0.20692	0.00842	0.18186	0.01146	0.08894	0.01306	0.03799	0.00656	0.25789	0.00792	0.20494		0.00304	0.87926	0.003	0.5479
												0.01614	0.00124	0.01622	0.00083217	0.01494	0.01269	0.01523	0.00996	0.01582	0.0034	0.01608	0.00153	0.01441	0.01755	0.01497	0.01373		0.00296	0.00478	0.01359	0.02526	0.00797	0.20717	0.00843	0.18229	0.01147	0.08905	0.01308	0.03807	0.00656	0.25835	0.00793	0.20509		0.00304	0.8802	0.003	0.54874
												0.01615	0.00124	0.01624	0.000833848	0.01494	0.01269	0.01525	0.00997	0.01584	0.0034	0.0161	0.00153	0.01443	0.01757	0.01499	0.01376		0.00297	0.00479	0.0136	0.02528	0.00798	0.20744	0.00844	0.18246	0.01149	0.08927	0.0131	0.03815	0.00657	0.25847	0.00794	0.20559		0.00304	0.88123	0.00301	0.54963
												0.01618	0.00124	0.01627	0.000829094	0.01495	0.01269	0.01528	0.00998	0.01587	0.00341	0.01611	0.00154	0.01443	0.0176	0.015	0.01377		0.00297	0.00479	0.01361	0.02532	0.00799	0.20792	0.00845	0.18279	0.01151	0.08945	0.01312	0.03823	0.00658	0.25905	0.00794	0.20567		0.00305	0.88227	0.00301	0.55052
												0.0162	0.00125	0.01627	0.000828535	0.01498	0.01271	0.0153	0.00998	0.01589	0.00341	0.01612	0.00154	0.01446	0.01764	0.01502	0.01379		0.00298	0.00479	0.01363	0.02534	0.00799	0.20799	0.00846	0.18305	0.01151	0.08947	0.01314	0.03831	0.00658	0.25958	0.00795	0.20614		0.00305	0.88316	0.00301	0.55141
												0.01622	0.00125	0.01629	0.00083245	0.015	0.01273	0.0153	0.00998	0.01589	0.00341	0.01615	0.00154	0.01448	0.01769	0.01504	0.01382		0.00298	0.0048	0.01365	0.02536	0.00801	0.20852	0.00847	0.18332	0.01153	0.0896	0.01315	0.03836	0.00659	0.26012	0.00796	0.20655		0.00306	0.88415	0.00302	0.5524
												0.01625	0.00125	0.01631	0.000821823	0.01502	0.01276	0.01532	0.01	0.01591	0.0034	0.01617	0.00155	0.01451	0.01774	0.01506	0.01383		0.00298	0.0048	0.01367	0.02541	0.00801	0.20859	0.00847	0.18344	0.01153	0.08965	0.01316	0.03839	0.0066	0.26066	0.00797	0.20671		0.00306	0.88514	0.00302	0.55333
												0.01627	0.00125	0.01634	0.000820145	0.01505	0.01278	0.01535	0.01002	0.01594	0.00342	0.0162	0.00155	0.01451	0.01775	0.01509	0.01385		0.00299	0.00483	0.01369	0.02545	0.00802	0.20904	0.00848	0.18366	0.01155	0.08982	0.01317	0.03844	0.00661	0.26077	0.00798	0.20729		0.00306	0.88607	0.00302	0.55422
												0.01628	0.00125	0.01636	0.000827696	0.01507	0.01279	0.01537	0.01003	0.01596	0.00342	0.01621	0.00155	0.01452	0.01775	0.01511	0.01387		0.00299	0.00482	0.01371	0.02548	0.00803	0.2093	0.00848	0.18384	0.01157	0.08994	0.01318	0.03845	0.00661	0.26118	0.00798	0.20736		0.00307	0.88706	0.00303	0.55511
												0.01629	0.00125	0.01639	0.000823222	0.01508	0.0128	0.01539	0.01004	0.01599	0.00343	0.01622	0.00155	0.01453	0.01777	0.01511	0.01388		0.003	0.00484	0.01373	0.02554	0.00803	0.20954	0.0085	0.18421	0.01157	0.09	0.0132	0.03853	0.00662	0.26168	0.00799	0.20779		0.00307	0.8881	0.00303	0.55595
												0.01632	0.00126	0.0164	0.000827696	0.01509	0.01281	0.01539	0.01004	0.01601	0.00343	0.01624	0.00155	0.01455	0.01781	0.01513	0.01391		0.003	0.00485	0.01375	0.02557	0.00805	0.21002	0.0085	0.18437	0.01159	0.09019	0.01322	0.03859	0.00663	0.26189	0.008	0.20813		0.00307	0.88904	0.00304	0.55684
												0.01634	0.00125	0.01641	0.000829653	0.01512	0.01281	0.01542	0.01005	0.01602	0.00343	0.01627	0.00156	0.01457	0.01786	0.01514	0.01391		0.003	0.00485	0.01377	0.0256	0.00805	0.21009	0.00851	0.18483	0.01161	0.09034	0.01324	0.03866	0.00663	0.2622	0.008	0.20829		0.00308	0.89007	0.00304	0.55763
												0.01637	0.00126	0.01643	0.00083245	0.01514	0.01283	0.01544	0.01007	0.01603	0.00343	0.01629	0.00156	0.0146	0.0179	0.01516	0.01392		0.003	0.00487	0.01379	0.02567	0.00806	0.21059	0.00852	0.18488	0.01162	0.09044	0.01325	0.03873	0.00664	0.26275	0.00802	0.20884		0.00308	0.89106	0.00304	0.55852
												0.01639	0.00126	0.01646	0.000827416	0.01516	0.01284	0.01547	0.01008	0.01605	0.00346	0.01631	0.00157	0.01462	0.01792	0.01518	0.01396		0.00301	0.00487	0.0138	0.02568	0.00807	0.21081	0.00853	0.18534	0.01163	0.09051	0.01327	0.03881	0.00664	0.26295	0.00802	0.209		0.00308	0.89225	0.00304	0.55956
												0.01641	0.00126	0.01648	0.000822103	0.01519	0.01285	0.01549	0.0101	0.01608	0.00346	0.01634	0.00157	0.01463	0.01793	0.0152	0.01399		0.00301	0.00488	0.01381	0.02568	0.00808	0.21108	0.00854	0.18539	0.01165	0.09069	0.01329	0.03885	0.00665	0.26328	0.00803	0.20939		0.00309	0.89333	0.00305	0.56054
												0.01641	0.00126	0.0165	0.000821264	0.0152	0.01286	0.01551	0.01011	0.0161	0.00346	0.01636	0.00157	0.01465	0.01797	0.01523	0.01401		0.00302	0.00488	0.01383	0.0257	0.00809	0.21149	0.00855	0.18594	0.01167	0.09086	0.0133	0.03886	0.00666	0.2638	0.00804	0.20983		0.00309	0.89447	0.00305	0.56148
												0.01643	0.00126	0.01653	0.000827137	0.01521	0.01287	0.01552	0.01012	0.01613	0.00346	0.01638	0.00156	0.01467	0.01801	0.01525	0.01405		0.00302	0.00488	0.01384	0.02573	0.00809	0.21162	0.00857	0.18643	0.01168	0.09094	0.01331	0.03889	0.00666	0.26391	0.00804	0.20991		0.0031	0.89556	0.00306	0.56242
												0.01646	0.00127	0.01654	0.000827975	0.01524	0.0129	0.01554	0.01013	0.01615	0.00346	0.01638	0.00156	0.01469	0.01805	0.01525	0.01406		0.00302	0.00488	0.01386	0.02578	0.0081	0.2118	0.00859	0.18698	0.01169	0.09108	0.01333	0.03899	0.00666	0.26413	0.00806	0.21045		0.0031	0.89669	0.00306	0.56341
												0.01648	0.00127	0.01655	0.000821823	0.01526	0.01292	0.01556	0.01014	0.01616	0.00347	0.01641	0.00157	0.01472	0.01808	0.01527	0.01408		0.00303	0.00489	0.01388	0.02583	0.00811	0.21212	0.00859	0.1871	0.01171	0.09128	0.01335	0.03906	0.00667	0.26434	0.00806	0.21061		0.0031	0.89783	0.00306	0.5643
												0.01651	0.00127	0.01657	0.000822662	0.01528	0.01293	0.01558	0.01016	0.01617	0.00347	0.01643	0.00156	0.01474	0.01811	0.01528	0.01409		0.00303	0.0049	0.0139	0.02588	0.00811	0.21219	0.00861	0.18751	0.01173	0.09144	0.01337	0.03915	0.00668	0.26487	0.00807	0.21102		0.00311	0.89886	0.00307	0.56523
												0.01653	0.00128	0.0166	0.000819866	0.01531	0.01294	0.01558	0.01016	0.0162	0.00347	0.01646	0.00157	0.01474	0.01812	0.0153	0.01411		0.00304	0.00491	0.01392	0.0259	0.00812	0.21265	0.00861	0.18762	0.01175	0.0916	0.01339	0.03923	0.00668	0.2652	0.00808	0.21151		0.00311	0.9	0.00307	0.56627
												0.01654	0.00127	0.01662	0.000825459	0.01533	0.01296	0.01561	0.01018	0.01622	0.00348	0.01648	0.00156	0.01476	0.01816	0.01532	0.01414		0.00304	0.00492	0.01394	0.02594	0.00812	0.21283	0.00862	0.18803	0.01175	0.09162	0.0134	0.03923	0.00669	0.26541	0.00808	0.21159		0.00312	0.90123	0.00308	0.56726
												0.01655	0.00127	0.01665	0.00082462	0.01535	0.01296	0.01563	0.0102	0.01625	0.00348	0.0165	0.00157	0.01478	0.01819	0.01535	0.01416		0.00304	0.00493	0.01396	0.02598	0.00814	0.21319	0.00863	0.18824	0.01177	0.09182	0.01341	0.03932	0.0067	0.26596	0.00809	0.21212		0.00312	0.90237	0.00308	0.5682
												0.01658	0.00127	0.01667	0.000834967	0.01535	0.01297	0.01565	0.01021	0.01627	0.00348	0.01651	0.00158	0.01479	0.0182	0.01537	0.01419		0.00305	0.00491	0.01398	0.02602	0.00814	0.21354	0.00864	0.18856	0.01178	0.09194	0.01342	0.03936	0.0067	0.26639	0.0081	0.21227		0.00312	0.90356	0.00308	0.56919
												0.0166	0.00127	0.01667	0.000838322	0.01538	0.01299	0.01566	0.01021	0.01629	0.00349	0.01652	0.00158	0.01481	0.01824	0.01539	0.0142		0.00305	0.00494	0.014	0.02603	0.00815	0.21372	0.00865	0.18882	0.01179	0.092	0.01343	0.0394	0.0067	0.2665	0.00811	0.21263		0.00313	0.90474	0.00309	0.57027
												0.01663	0.00128	0.01669	0.000841958	0.0154	0.01301	0.01568	0.01022	0.01632	0.0035	0.01655	0.00158	0.01483	0.01828	0.0154	0.01422		0.00305	0.00493	0.01402	0.02606	0.00816	0.21412	0.00866	0.18906	0.01181	0.09214	0.01345	0.03948	0.00671	0.26704	0.00812	0.2131		0.00313	0.90588	0.00309	0.57136
												0.01665	0.00128	0.01672	0.000842797	0.01543	0.01302	0.0157	0.01023	0.01634	0.0035	0.01657	0.00158	0.01484	0.01829	0.01541	0.01424		0.00306	0.00495	0.01403	0.02608	0.00817	0.21425	0.00867	0.18938	0.01183	0.09234	0.01347	0.03956	0.00672	0.26748	0.00812	0.21318		0.00314	0.90706	0.0031	0.5724
												0.01667	0.00128	0.01674	0.000860974	0.01545	0.01303	0.01572	0.01025	0.01636	0.0035	0.0166	0.00157	0.01486	0.01833	0.01542	0.01424		0.00306	0.00494	0.01404	0.02609	0.00818	0.21481	0.00868	0.18961	0.01184	0.09244	0.01349	0.03963	0.00672	0.26759	0.00813	0.21371		0.00314	0.90815	0.0031	0.57343
												0.01668	0.00128	0.01676	0.000852585	0.01546	0.01304	0.01575	0.01027	0.01639	0.00351	0.01662	0.00158	0.01488	0.01837	0.01544	0.01426		0.00307	0.00496	0.01406	0.02613	0.00819	0.21487	0.00869	0.19	0.01185	0.09248	0.01351	0.0397	0.00673	0.26811	0.00814	0.21386		0.00314	0.90923	0.0031	0.57452
												0.0167	0.00129	0.01678	0.000853983	0.01547	0.01305	0.01577	0.01028	0.01641	0.00351	0.01664	0.00158	0.01491	0.0184	0.01546	0.01428		0.00307	0.00496	0.01408	0.02619	0.0082	0.21533	0.0087	0.19011	0.01187	0.09265	0.01353	0.03978	0.00674	0.26865	0.00815	0.21426		0.00315	0.91032	0.00311	0.57556
												0.01672	0.00128	0.01681	0.000859296	0.01548	0.01306	0.01579	0.0103	0.01643	0.00352	0.01665	0.00158	0.01492	0.01841	0.01549	0.0143		0.00307	0.00496	0.0141	0.02622	0.0082	0.21562	0.00871	0.19059	0.01189	0.09283	0.01355	0.03985	0.00675	0.26918	0.00816	0.21476		0.00315	0.91131	0.00311	0.57664
												0.01674	0.00128	0.01681	0.000857618	0.01549	0.01306	0.0158	0.0103	0.01643	0.00352	0.01667	0.00158	0.01493	0.01844	0.01551	0.01434		0.00308	0.00495	0.01412	0.02623	0.00821	0.21586	0.00871	0.19065	0.0119	0.09294	0.01355	0.03986	0.00676	0.2697	0.00817	0.21527		0.00315	0.91244	0.00312	0.57763
												0.01677	0.00128	0.01683	0.000851186	0.01552	0.01309	0.01582	0.01031	0.01645	0.00352	0.01669	0.00158	0.01496	0.01847	0.01554	0.01436		0.00308	0.00497	0.01414	0.02627	0.00822	0.21628	0.00873	0.19119	0.01191	0.09305	0.01357	0.03992	0.00677	0.27023	0.00818	0.21557		0.00316	0.91353	0.00312	0.57857
												0.01679	0.00129	0.01686	0.000861254	0.01554	0.01311	0.01584	0.01032	0.01646	0.00352	0.01671	0.00159	0.01496	0.01847	0.01554	0.01436		0.00309	0.00498	0.01415	0.02628	0.00823	0.21641	0.00875	0.19169	0.01193	0.09322	0.01359	0.03999	0.00678	0.27078	0.00818	0.21581		0.00316	0.91457	0.00312	0.57956
												0.01681	0.0013	0.01688	0.000866567	0.01556	0.01312	0.01586	0.01034	0.01648	0.00354	0.01674	0.00159	0.01498	0.01852	0.01556	0.01438		0.00309	0.00499	0.01416	0.02632	0.00824	0.21692	0.00875	0.19174	0.01195	0.09338	0.01361	0.04006	0.00678	0.27089	0.00819	0.21638		0.00316	0.9156	0.00313	0.58049
												0.01683	0.00129	0.0169	0.000865728	0.01559	0.01313	0.01587	0.01034	0.0165	0.00353	0.01676	0.00159	0.015	0.01855	0.01558	0.01441		0.00309	0.005	0.01418	0.02634	0.00824	0.21698	0.00877	0.19222	0.01196	0.09345	0.01362	0.04008	0.00679	0.27136	0.0082	0.21647		0.00317	0.91654	0.00313	0.58143
												0.01686	0.00129	0.01693	0.000869643	0.01561	0.01315	0.01589	0.01034	0.01653	0.00354	0.01678	0.00159	0.01503	0.0186	0.0156	0.01441		0.0031	0.005	0.0142	0.02642	0.00826	0.21745	0.00877	0.19234	0.01197	0.09355	0.01363	0.0401	0.0068	0.27193	0.00821	0.21692		0.00317	0.91758	0.00314	0.58232
												0.01688	0.00129	0.01694	0.000863211	0.01562	0.01315	0.01591	0.01036	0.01655	0.00355	0.01681	0.00159	0.01505	0.01864	0.01561	0.01443		0.0031	0.00501	0.01422	0.02643	0.00826	0.21773	0.00878	0.19276	0.01197	0.09358	0.01365	0.04019	0.0068	0.27215	0.00822	0.2173		0.00318	0.91862	0.00314	0.58316
												0.01691	0.00129	0.01695	0.000860135	0.01564	0.01315	0.01593	0.01037	0.01656	0.00355	0.01683	0.0016	0.01506	0.01865	0.01563	0.01446		0.00311	0.00501	0.01424	0.02646	0.00827	0.21799	0.00879	0.19292	0.01199	0.09369	0.01367	0.04028	0.00681	0.27247	0.00822	0.21746		0.00318	0.91975	0.00314	0.58395
												0.01693	0.00129	0.01698	0.000861254	0.01566	0.01316	0.01594	0.01037	0.01658	0.00354	0.01685	0.0016	0.01507	0.01868	0.01565	0.01448		0.00311	0.00501	0.01425	0.02647	0.00828	0.21846	0.0088	0.19327	0.01201	0.09388	0.01369	0.04034	0.00682	0.27304	0.00823	0.21801		0.00318	0.92084	0.00314	0.58489
												0.01695	0.00131	0.017	0.000860974	0.01568	0.01317	0.01596	0.01038	0.0166	0.00355	0.01688	0.0016	0.0151	0.01872	0.01567	0.01449		0.00311	0.00502	0.01426	0.02648	0.00829	0.21852	0.00881	0.19356	0.01202	0.09394	0.01369	0.04036	0.00682	0.27323	0.00824	0.21817		0.00319	0.92183	0.00315	0.58573
												0.01696	0.00131	0.01702	0.000866287	0.01571	0.01318	0.01598	0.0104	0.01662	0.00355	0.0169	0.0016	0.01512	0.01875	0.01568	0.0145		0.00312	0.00502	0.01428	0.02654	0.0083	0.21907	0.00882	0.1938	0.01203	0.09405	0.01371	0.04042	0.00683	0.27363	0.00825	0.21858		0.00319	0.92291	0.00315	0.58657
												0.01698	0.00131	0.01705	0.00087216	0.01573	0.01318	0.01601	0.01041	0.01665	0.00356	0.01692	0.00161	0.01515	0.0188	0.0157	0.01454		0.00312	0.00502	0.0143	0.02657	0.0083	0.21915	0.00883	0.1941	0.01205	0.09424	0.01373	0.04049	0.00684	0.27417	0.00826	0.21908		0.0032	0.92395	0.00316	0.58746
												0.017	0.0013	0.01707	0.000871041	0.01575	0.0132	0.01603	0.01042	0.01667	0.00356	0.01693	0.0016	0.01517	0.01883	0.01573	0.01456		0.00313	0.00503	0.01432	0.0266	0.00832	0.2196	0.00884	0.19433	0.01207	0.09441	0.01375	0.04058	0.00684	0.27438	0.00827	0.21958		0.0032	0.92509	0.00316	0.58835
												0.01703	0.00131	0.01708	0.000872719	0.01578	0.01321	0.01605	0.01044	0.01669	0.00358	0.01695	0.00161	0.01517	0.01883	0.01575	0.01459		0.00313	0.00504	0.01434	0.02664	0.00832	0.21967	0.00885	0.19474	0.01207	0.09444	0.01377	0.04065	0.00685	0.2747	0.00828	0.2199		0.0032	0.92612	0.00316	0.58923
												0.01705	0.00131	0.01709	0.000875516	0.0158	0.01322	0.01606	0.01044	0.0167	0.00358	0.01697	0.00161	0.01519	0.01886	0.01575	0.0146		0.00313	0.00504	0.01436	0.02666	0.00832	0.21986	0.00885	0.19486	0.01209	0.09457	0.01379	0.04075	0.00686	0.27522	0.00828	0.22015		0.00321	0.92721	0.00317	0.59012
												0.01707	0.00131	0.01712	0.000866567	0.0158	0.01323	0.01608	0.01046	0.01672	0.00358	0.017	0.00161	0.01519	0.01887	0.01578	0.01464		0.00314	0.00504	0.01438	0.02671	0.00833	0.22012	0.00887	0.19531	0.01211	0.09474	0.01381	0.04081	0.00686	0.27545	0.00829	0.22065		0.00321	0.9282	0.00317	0.59101
												0.01708	0.00131	0.01714	0.000872999	0.01582	0.01323	0.0161	0.01046	0.01674	0.00359	0.01702	0.00161	0.01521	0.01891	0.0158	0.01468		0.00314	0.00505	0.0144	0.02672	0.00834	0.2205	0.00887	0.19536	0.01213	0.09493	0.01382	0.04085	0.00686	0.27577	0.0083	0.22081		0.00321	0.92928	0.00317	0.59195
												0.0171	0.00131	0.01716	0.000873558	0.01585	0.01326	0.01613	0.01049	0.01677	0.00359	0.01704	0.00162	0.01524	0.01895	0.01581	0.01469		0.00315	0.00505	0.01442	0.02675	0.00835	0.22062	0.00889	0.1959	0.01213	0.09495	0.01383	0.04086	0.00687	0.27631	0.0083	0.22122		0.00322	0.93022	0.00318	0.59284
												0.01712	0.00131	0.01717	0.000877753	0.01587	0.01327	0.01615	0.0105	0.01679	0.0036	0.01705	0.00162	0.01526	0.01898	0.01582	0.01469		0.00315	0.00506	0.01443	0.02678	0.00836	0.22113	0.0089	0.19639	0.01215	0.0951	0.01384	0.04091	0.00688	0.27663	0.00831	0.22159		0.00322	0.93121	0.00318	0.59373
												0.01714	0.00131	0.01719	0.000880549	0.01589	0.01328	0.01617	0.01052	0.01681	0.0036	0.01707	0.00161	0.01528	0.01901	0.01584	0.01471		0.00315	0.00507	0.01444	0.02679	0.00836	0.22119	0.00891	0.19645	0.01217	0.0953	0.01385	0.04093	0.00688	0.27682	0.00832	0.22174		0.00322	0.93215	0.00318	0.59467
												0.01717	0.00132	0.01721	0.000886702	0.0159	0.01328	0.01618	0.01052	0.01683	0.0036	0.01709	0.00161	0.01529	0.01902	0.01587	0.01475		0.00315	0.00507	0.01446	0.02684	0.00838	0.22168	0.00892	0.19676	0.01218	0.09544	0.01387	0.04098	0.00689	0.27737	0.00833	0.22227		0.00323	0.93319	0.00319	0.59556
												0.01719	0.00131	0.01723	0.000889218	0.01592	0.0133	0.0162	0.01053	0.01684	0.0036	0.01711	0.00162	0.01531	0.01907	0.01589	0.01477		0.00316	0.00507	0.01447	0.02685	0.00838	0.2218	0.00892	0.19693	0.01219	0.09546	0.01389	0.04108	0.0069	0.2777	0.00834	0.22242		0.00323	0.93412	0.00319	0.59649
												0.01722	0.00132	0.01726	0.000878592	0.01594	0.01331	0.0162	0.01054	0.01686	0.00361	0.01714	0.00162	0.01532	0.01908	0.01589	0.01478		0.00316	0.00509	0.01448	0.02686	0.00839	0.22222	0.00893	0.19711	0.0122	0.09555	0.01391	0.04114	0.0069	0.27793	0.00834	0.22282		0.00323	0.93506	0.00319	0.59733
												0.01722	0.00132	0.01728	0.000885583	0.01597	0.01333	0.01622	0.01055	0.01689	0.00362	0.01716	0.00162	0.01533	0.01909	0.01591	0.0148		0.00316	0.0051	0.0145	0.0269	0.0084	0.22245	0.00894	0.19745	0.01221	0.09565	0.01393	0.04124	0.00691	0.27851	0.00835	0.22322		0.00324	0.936	0.0032	0.59822
												0.01724	0.00133	0.01731	0.000882786	0.01599	0.01335	0.01624	0.01055	0.01691	0.00362	0.01719	0.00162	0.01536	0.01913	0.01594	0.01482		0.00317	0.0051	0.01452	0.02693	0.00841	0.22271	0.00895	0.19765	0.01222	0.09583	0.01395	0.04132	0.00692	0.27896	0.00836	0.22339		0.00324	0.93689	0.0032	0.59921
												0.01726	0.00133	0.01733	0.000886702	0.01601	0.01336	0.01627	0.01057	0.01693	0.00362	0.01721	0.00163	0.01538	0.01918	0.01594	0.01483		0.00317	0.00511	0.01454	0.02695	0.00842	0.22321	0.00896	0.19798	0.01223	0.09594	0.01396	0.04135	0.00692	0.27907	0.00837	0.22395		0.00324	0.93773	0.0032	0.6002
												0.01729	0.00132	0.01735	0.0008881	0.01602	0.01337	0.01629	0.01058	0.01695	0.00363	0.01723	0.00163	0.01539	0.01919	0.01596	0.01485		0.00317	0.00513	0.01455	0.02701	0.00844	0.22375	0.00897	0.19826	0.01224	0.09604	0.01397	0.04138	0.00693	0.27961	0.00837	0.22412		0.00325	0.93872	0.00321	0.60114
												0.01731	0.00133	0.01735	0.000890057	0.01604	0.01338	0.01631	0.01059	0.01696	0.00364	0.01726	0.00163	0.01541	0.01922	0.01599	0.01488		0.00318	0.00515	0.01457	0.02707	0.00844	0.22395	0.00897	0.1985	0.01226	0.09618	0.01399	0.04147	0.00694	0.28001	0.00838	0.22446		0.00325	0.9398	0.00321	0.60202
												0.01733	0.00133	0.01738	0.000885303	0.01606	0.0134	0.01633	0.01062	0.01698	0.00364	0.01728	0.00163	0.01543	0.01926	0.01601	0.01491		0.00318	0.00517	0.01459	0.0271	0.00845	0.22426	0.00898	0.19886	0.01228	0.09639	0.01401	0.04152	0.00694	0.28012	0.00839	0.22495		0.00326	0.94074	0.00322	0.60296
												0.01735	0.00132	0.0174	0.000883625	0.01606	0.0134	0.01634	0.01062	0.017	0.00365	0.0173	0.00164	0.01545	0.01931	0.01603	0.01493		0.00318	0.00514	0.01461	0.02714	0.00846	0.22457	0.00899	0.19902	0.01229	0.09645	0.01402	0.04161	0.00695	0.28063	0.00839	0.22503		0.00326	0.94168	0.00322	0.60395
												0.01736	0.00132	0.01742	0.000879431	0.01608	0.01342	0.01636	0.01064	0.01703	0.00365	0.01732	0.00165	0.01545	0.01932	0.01605	0.01496		0.00319	0.00514	0.01463	0.02716	0.00847	0.22476	0.009	0.19947	0.0123	0.09659	0.01404	0.04169	0.00696	0.28117	0.00841	0.22551		0.00326	0.94267	0.00322	0.60489
												0.01738	0.00132	0.01745	0.000875795	0.01611	0.01343	0.01638	0.01066	0.01705	0.00365	0.01733	0.00165	0.01547	0.01935	0.01606	0.01496		0.00319	0.00514	0.01465	0.02719	0.00848	0.22529	0.00901	0.19953	0.01232	0.09673	0.01406	0.04176	0.00697	0.28175	0.00841	0.2259		0.00327	0.9438	0.00323	0.60588
												0.01741	0.00132	0.01747	0.000876075	0.01613	0.01346	0.01641	0.01068	0.01707	0.00366	0.01735	0.00165	0.01548	0.01937	0.01608	0.01497		0.0032	0.00516	0.01467	0.02722	0.0085	0.2258	0.00902	0.20006	0.01234	0.09692	0.01407	0.04177	0.00698	0.28231	0.00842	0.22606		0.00327	0.94489	0.00323	0.60677
												0.01743	0.00133	0.01748	0.000876634	0.01616	0.01347	0.01643	0.01067	0.0171	0.00366	0.01738	0.00165	0.0155	0.01939	0.01608	0.01498		0.0032	0.00514	0.01469	0.02727	0.0085	0.22594	0.00903	0.20012	0.01235	0.09695	0.01409	0.04184	0.00698	0.28242	0.00843	0.22656		0.00327	0.94598	0.00323	0.6077
												0.01745	0.00133	0.0175	0.000886422	0.01618	0.01349	0.01646	0.0107	0.01712	0.00367	0.0174	0.00165	0.01552	0.01943	0.0161	0.015		0.0032	0.00516	0.01469	0.0273	0.00851	0.22634	0.00904	0.20059	0.01236	0.0971	0.01409	0.04185	0.00699	0.28287	0.00843	0.22671		0.00328	0.94711	0.00324	0.60859
												0.01748	0.00133	0.01752	0.000881668	0.0162	0.01351	0.01647	0.01071	0.01714	0.00367	0.01742	0.00165	0.01555	0.01947	0.01613	0.01503		0.00321	0.00518	0.0147	0.02729	0.00852	0.22667	0.00905	0.20074	0.01238	0.09728	0.01411	0.04192	0.007	0.28342	0.00844	0.22713		0.00328	0.9482	0.00324	0.60953
												0.01749	0.00133	0.01754	0.00088782	0.01623	0.01353	0.01648	0.01072	0.01717	0.00367	0.01745	0.00166	0.01557	0.0195	0.01615	0.01505		0.00321	0.00519	0.01472	0.0273	0.00852	0.22688	0.00906	0.20112	0.0124	0.09745	0.01413	0.04198	0.007	0.28364	0.00845	0.22762		0.00328	0.94919	0.00324	0.61047
												0.0175	0.00133	0.01757	0.000891735	0.01625	0.01354	0.0165	0.01073	0.01719	0.00367	0.01745	0.00166	0.01559	0.01953	0.01617	0.01507		0.00322	0.0052	0.01473	0.02734	0.00854	0.22733	0.00907	0.20135	0.0124	0.09747	0.01414	0.04206	0.007	0.28396	0.00847	0.22816		0.00329	0.95032	0.00325	0.61146
												0.01752	0.00133	0.01759	0.000890896	0.01627	0.01356	0.01653	0.01075	0.01722	0.00368	0.01747	0.00166	0.01559	0.01954	0.0162	0.0151		0.00322	0.0052	0.01476	0.02739	0.00854	0.22739	0.00907	0.20162	0.01242	0.09761	0.01416	0.04211	0.00701	0.28451	0.00847	0.22824		0.00329	0.95151	0.00325	0.6124
												0.01755	0.00133	0.01762	0.000892854	0.01629	0.01357	0.01655	0.01076	0.01723	0.00369	0.01749	0.00167	0.0156	0.01955	0.01621	0.01511		0.00322	0.00521	0.01477	0.02745	0.00854	0.22746	0.00908	0.2019	0.01242	0.09763	0.01418	0.04217	0.00702	0.28473	0.00847	0.2284		0.0033	0.95264	0.00326	0.61348
												0.01757	0.00133	0.01764	0.000885862	0.0163	0.01357	0.01658	0.01078	0.01724	0.00369	0.01752	0.00167	0.01562	0.01958	0.01622	0.01512		0.00323	0.0052	0.01479	0.02748	0.00855	0.2279	0.00909	0.20212	0.01244	0.0978	0.0142	0.04224	0.00702	0.28504	0.00848	0.22871		0.0033	0.95378	0.00326	0.61452
												0.0176	0.00133	0.01766	0.0008881	0.01631	0.01358	0.0166	0.01079	0.01726	0.00369	0.01754	0.00168	0.01564	0.01961	0.01623	0.01514		0.00323	0.0052	0.01481	0.02751	0.00856	0.22804	0.0091	0.20254	0.01246	0.09794	0.01422	0.04231	0.00703	0.28557	0.00849	0.22928		0.0033	0.95486	0.00326	0.6156
												0.01762	0.00134	0.01768	0.000881947	0.01632	0.01359	0.0166	0.01079	0.01729	0.0037	0.01757	0.00167	0.01566	0.01965	0.01625	0.01515		0.00324	0.00521	0.01483	0.02756	0.00857	0.22844	0.00911	0.20265	0.01246	0.09797	0.01423	0.04234	0.00704	0.2859	0.00851	0.22979		0.00331	0.9559	0.00327	0.61659
												0.01764	0.00134	0.01771	0.000880549	0.01635	0.0136	0.01662	0.0108	0.0173	0.0037	0.01759	0.00168	0.01569	0.0197	0.01627	0.01518		0.00324	0.00523	0.01485	0.02756	0.00858	0.22868	0.00912	0.2031	0.01248	0.09814	0.01424	0.0424	0.00704	0.28613	0.00851	0.23002		0.00331	0.95709	0.00327	0.61758
												0.01767	0.00134	0.01773	0.000889778	0.01637	0.01362	0.01665	0.01082	0.01731	0.00369	0.01761	0.00168	0.01571	0.01973	0.01629	0.01519		0.00324	0.00523	0.01487	0.02767	0.00858	0.22894	0.00912	0.20315	0.0125	0.09836	0.01426	0.04248	0.00705	0.28667	0.00852	0.23034		0.00332	0.95827	0.00328	0.61862
												0.01769	0.00134	0.01775	0.000890337	0.01639	0.01363	0.01667	0.01082	0.01733	0.00371	0.01764	0.00167	0.01572	0.01975	0.01632	0.01522		0.00325	0.00523	0.01489	0.02768	0.0086	0.2294	0.00914	0.20361	0.01251	0.09844	0.01428	0.04255	0.00706	0.28698	0.00853	0.23084		0.00332	0.95941	0.00328	0.61965
												0.01771	0.00134	0.01776	0.000890057	0.01642	0.01364	0.01669	0.01084	0.01735	0.00371	0.01766	0.00168	0.01573	0.01976	0.01634	0.01525		0.00325	0.00525	0.01491	0.0277	0.0086	0.22947	0.00914	0.20367	0.01252	0.09852	0.01429	0.04256	0.00706	0.2872	0.00853	0.23093		0.00332	0.96054	0.00328	0.62069
												0.01774	0.00134	0.01778	0.000888939	0.01642	0.01364	0.01672	0.01086	0.01737	0.00371	0.01768	0.00168	0.01576	0.01981	0.01634	0.01525		0.00326	0.00526	0.01492	0.02771	0.00862	0.22997	0.00914	0.20373	0.01254	0.09869	0.0143	0.04264	0.00707	0.28775	0.00854	0.23138		0.00333	0.96163	0.00329	0.62163
												0.01775	0.00136	0.0178	0.000894532	0.01644	0.01365	0.01674	0.01086	0.01738	0.00371	0.01771	0.00169	0.01578	0.01985	0.01636	0.01528		0.00326	0.00526	0.01493	0.02772	0.00862	0.23002	0.00916	0.20418	0.01256	0.09887	0.01432	0.04271	0.00708	0.28818	0.00855	0.2318		0.00333	0.96272	0.00329	0.62267
												0.01776	0.00136	0.01783	0.000890337	0.01646	0.01367	0.01674	0.01086	0.0174	0.00372	0.01773	0.00168	0.01581	0.01989	0.01639	0.01532		0.00327	0.00527	0.01495	0.02776	0.00863	0.23048	0.00916	0.2043	0.01257	0.09895	0.01434	0.04279	0.00708	0.28828	0.00855	0.23188		0.00334	0.96385	0.0033	0.6237
												0.01778	0.00135	0.01785	0.000886981	0.01649	0.01369	0.01675	0.01088	0.01743	0.00372	0.01773	0.00168	0.01582	0.01991	0.01639	0.01532		0.00327	0.00528	0.01496	0.02777	0.00864	0.23075	0.00917	0.20471	0.01258	0.09908	0.01436	0.04284	0.00709	0.28879	0.00856	0.23245		0.00334	0.96489	0.0033	0.62479
												0.01781	0.00136	0.01788	0.000891735	0.01651	0.01371	0.01677	0.01089	0.01745	0.00372	0.01775	0.00169	0.01583	0.01993	0.01641	0.01534		0.00327	0.00528	0.01497	0.02781	0.00865	0.23102	0.00918	0.20493	0.0126	0.09926	0.01436	0.04287	0.00709	0.28924	0.00857	0.23269		0.00334	0.96593	0.0033	0.62588
												0.01783	0.00135	0.01788	0.000893693	0.01653	0.01372	0.01679	0.0109	0.01748	0.00373	0.01778	0.00169	0.01585	0.01997	0.01643	0.01537		0.00328	0.00528	0.01499	0.02783	0.00866	0.2315	0.00919	0.20524	0.01262	0.09944	0.01438	0.04295	0.00709	0.28935	0.00858	0.23301		0.00335	0.96701	0.00331	0.62681
												0.01785	0.00136	0.0179	0.000892015	0.01656	0.01374	0.01681	0.0109	0.0175	0.00375	0.0178	0.00168	0.01586	0.01998	0.01646	0.01539		0.00328	0.00529	0.01501	0.02788	0.00866	0.23157	0.0092	0.20554	0.01262	0.09946	0.0144	0.04298	0.0071	0.28992	0.00859	0.23359		0.00335	0.96815	0.00331	0.6278
												0.01788	0.00136	0.01792	0.000893133	0.01658	0.01376	0.01683	0.01092	0.0175	0.00375	0.01783	0.00167	0.01587	0.02001	0.01648	0.01542		0.00328	0.0053	0.01503	0.02793	0.00867	0.23208	0.00921	0.20577	0.01264	0.09964	0.01442	0.04306	0.00711	0.29004	0.0086	0.23411		0.00336	0.96914	0.00332	0.62874
												0.01789	0.00136	0.01795	0.000901802	0.01658	0.01376	0.01686	0.01093	0.01752	0.00374	0.01785	0.00167	0.0159	0.02005	0.01648	0.01542		0.00329	0.00531	0.01505	0.02793	0.00868	0.23215	0.00922	0.20616	0.01264	0.09967	0.01444	0.04315	0.00711	0.29048	0.00861	0.23453		0.00336	0.97012	0.00332	0.62968
												0.0179	0.00137	0.01797	0.000921098	0.01661	0.01377	0.01687	0.01093	0.01755	0.00375	0.01786	0.00168	0.01592	0.02008	0.01651	0.01544		0.00329	0.00531	0.01507	0.02795	0.00869	0.2326	0.00923	0.20628	0.01266	0.09981	0.01446	0.04322	0.00712	0.29103	0.00861	0.23461		0.00336	0.97096	0.00332	0.63062
												0.01793	0.00137	0.01799	0.000917463	0.01663	0.01379	0.01688	0.01094	0.01757	0.00375	0.01787	0.00168	0.01592	0.02009	0.01653	0.01547		0.0033	0.00531	0.01509	0.02801	0.0087	0.23283	0.00924	0.20673	0.01267	0.09996	0.01448	0.04332	0.00713	0.29158	0.00863	0.23516		0.00336	0.972	0.00333	0.63151
												0.01795	0.00137	0.01802	0.00091942	0.01665	0.0138	0.01691	0.01095	0.01759	0.00375	0.0179	0.00167	0.01595	0.02012	0.01655	0.01549		0.0033	0.00533	0.01511	0.02805	0.0087	0.2331	0.00924	0.20678	0.01268	0.10003	0.01448	0.04334	0.00714	0.29214	0.00863	0.2354		0.00337	0.97304	0.00333	0.63249
												0.01797	0.00137	0.01802	0.00091942	0.01668	0.01382	0.01693	0.01097	0.01761	0.00376	0.01792	0.00167	0.01597	0.02016	0.01656	0.01549		0.0033	0.00534	0.01513	0.02806	0.00872	0.2335	0.00926	0.20729	0.0127	0.10019	0.0145	0.04342	0.00715	0.29268	0.00864	0.23572		0.00337	0.97407	0.00333	0.63343
												0.01799	0.00138	0.01804	0.000914386	0.0167	0.01383	0.01695	0.01098	0.01764	0.00377	0.01794	0.00168	0.01599	0.0202	0.01657	0.01552		0.0033	0.00533	0.01514	0.02809	0.00872	0.23361	0.00926	0.20734	0.01272	0.10037	0.01451	0.04346	0.00715	0.29279	0.00865	0.2362		0.00338	0.97511	0.00334	0.63432
												0.01802	0.00137	0.01806	0.000910192	0.0167	0.01383	0.01698	0.011	0.01764	0.00377	0.01797	0.00168	0.01602	0.02023	0.0166	0.01556		0.00331	0.00534	0.01515	0.02809	0.00873	0.23412	0.00928	0.20783	0.01273	0.10046	0.01452	0.04348	0.00716	0.2932	0.00865	0.23628		0.00338	0.9761	0.00334	0.63526
												0.01802	0.00137	0.01809	0.000917463	0.01672	0.01384	0.017	0.01102	0.01766	0.00377	0.01799	0.00168	0.01604	0.02026	0.01661	0.01557		0.00331	0.00536	0.01517	0.02811	0.00874	0.23419	0.00928	0.20788	0.01273	0.10055	0.01454	0.04358	0.00717	0.29374	0.00866	0.23682		0.00338	0.97709	0.00334	0.6362
												0.01804	0.00137	0.01811	0.000918581	0.01675	0.01386	0.01701	0.01102	0.01769	0.00378	0.01799	0.00168	0.01604	0.02027	0.01662	0.01558		0.00332	0.00537	0.01519	0.02816	0.00875	0.23467	0.00929	0.20834	0.01276	0.10072	0.01456	0.04366	0.00717	0.29396	0.00867	0.23707		0.00339	0.97807	0.00335	0.63704
												0.01807	0.00137	0.01813	0.000906277	0.01677	0.01388	0.01703	0.01103	0.01771	0.00379	0.01801	0.00168	0.01606	0.02031	0.01665	0.01561		0.00332	0.00537	0.01521	0.0282	0.00875	0.23486	0.0093	0.20851	0.01277	0.10089	0.01458	0.0437	0.00718	0.2943	0.00868	0.23739		0.00339	0.97906	0.00335	0.63783
												0.01809	0.00137	0.01815	0.000918022	0.01679	0.01389	0.01705	0.01103	0.01773	0.00379	0.01804	0.0017	0.01609	0.02035	0.01667	0.01565		0.00332	0.00537	0.01523	0.02821	0.00876	0.23517	0.00931	0.20885	0.01278	0.10097	0.0146	0.04376	0.00719	0.29484	0.00869	0.23785		0.00339	0.98015	0.00336	0.63857
												0.01811	0.00138	0.01816	0.000917463	0.01682	0.0139	0.01707	0.01105	0.01776	0.00379	0.01806	0.00169	0.01611	0.02039	0.01669	0.01567		0.00333	0.00537	0.01525	0.02826	0.00876	0.23524	0.00932	0.20908	0.01279	0.10108	0.01462	0.04382	0.00719	0.29515	0.00869	0.23792		0.0034	0.98123	0.00336	0.63951
												0.01811	0.00138	0.01818	0.000922776	0.01683	0.01392	0.01709	0.01106	0.01777	0.00379	0.01808	0.00169	0.01613	0.02042	0.0167	0.01567		0.00333	0.00539	0.01525	0.02827	0.00877	0.23556	0.00933	0.20936	0.01281	0.10127	0.01462	0.04383	0.0072	0.29536	0.0087	0.23843		0.0034	0.98222	0.00336	0.64044
												0.01814	0.00139	0.0182	0.000923895	0.01684	0.01393	0.0171	0.01106	0.01778	0.00379	0.01811	0.0017	0.01613	0.02044	0.01672	0.0157		0.00334	0.00539	0.01527	0.02829	0.00878	0.23569	0.00934	0.2097	0.01283	0.10142	0.01464	0.04389	0.00721	0.2959	0.00871	0.23879		0.0034	0.98316	0.00336	0.64133
												0.01816	0.00139	0.01823	0.000923056	0.01686	0.01394	0.01712	0.01108	0.0178	0.00379	0.01813	0.0017	0.01614	0.02044	0.01674	0.01572		0.00334	0.0054	0.01529	0.02835	0.00879	0.23619	0.00934	0.20986	0.01284	0.10146	0.01466	0.04399	0.00721	0.29634	0.00871	0.23896		0.00341	0.98415	0.00337	0.64222
												0.01816	0.00139	0.01825	0.000931725	0.01687	0.01393	0.01714	0.01109	0.01783	0.00379	0.01813	0.0017	0.01616	0.02048	0.01675	0.01573		0.00334	0.0054	0.0153	0.02837	0.00879	0.23625	0.00936	0.21028	0.01285	0.10158	0.01468	0.04402	0.00722	0.29645	0.00873	0.23952		0.00341	0.98514	0.00337	0.64321
												0.01818	0.00139	0.01828	0.00092781	0.01689	0.01394	0.01714	0.01109	0.01785	0.00381	0.01815	0.0017	0.01618	0.02051	0.01676	0.01575		0.00335	0.00541	0.01533	0.02841	0.00881	0.23669	0.00936	0.2104	0.01287	0.10166	0.0147	0.0441	0.00723	0.29699	0.00873	0.23961		0.00342	0.98612	0.00338	0.64415
												0.01821	0.0014	0.01829	0.00092725	0.01691	0.01396	0.01717	0.01111	0.01787	0.0038	0.01818	0.0017	0.01621	0.02055	0.01679	0.01577		0.00335	0.00542	0.01534	0.02844	0.00881	0.23695	0.00938	0.21092	0.01287	0.10171	0.01471	0.04415	0.00723	0.29744	0.00874	0.24008		0.00342	0.98716	0.00338	0.64509
												0.01823	0.00141	0.0183	0.000924174	0.01693	0.01397	0.01719	0.01112	0.0179	0.00382	0.0182	0.0017	0.01623	0.02058	0.01681	0.01579		0.00336	0.00542	0.01536	0.02851	0.00882	0.23723	0.00938	0.21099	0.01289	0.10188	0.01473	0.04423	0.00723	0.29754	0.00875	0.24048		0.00342	0.9882	0.00338	0.64607
												0.01825	0.00141	0.01832	0.00093508	0.01696	0.01398	0.01721	0.01113	0.01791	0.00382	0.01823	0.0017	0.01625	0.02062	0.01684	0.01581		0.00336	0.00543	0.01537	0.02852	0.00883	0.23763	0.00939	0.21143	0.0129	0.10197	0.01474	0.04423	0.00724	0.2981	0.00875	0.24064		0.00343	0.98914	0.00339	0.64711
												0.01828	0.00142	0.01834	0.000929487	0.01697	0.01398	0.01724	0.01115	0.01792	0.00383	0.01825	0.00171	0.01625	0.02063	0.01686	0.01584		0.00336	0.00542	0.01538	0.02854	0.00884	0.23774	0.0094	0.21164	0.01291	0.10208	0.01475	0.0443	0.00725	0.29864	0.00876	0.24122		0.00343	0.99017	0.00339	0.648
												0.01829	0.00142	0.01837	0.000933123	0.01698	0.01399	0.01726	0.01115	0.01795	0.00383	0.01826	0.00171	0.01626	0.02065	0.01687	0.01585		0.00337	0.00542	0.0154	0.02857	0.00885	0.23824	0.00941	0.21193	0.01293	0.10224	0.01476	0.04433	0.00726	0.29918	0.00877	0.24138		0.00343	0.99116	0.00339	0.64884
												0.0183	0.00141	0.01839	0.000942351	0.01701	0.014	0.01728	0.01117	0.01797	0.00382	0.01827	0.00171	0.01628	0.02067	0.01688	0.01586		0.00337	0.00543	0.01542	0.0286	0.00885	0.23831	0.00942	0.21229	0.01295	0.10244	0.01477	0.04435	0.00727	0.29972	0.00878	0.24178		0.00344	0.9921	0.0034	0.64983
												0.01833	0.00141	0.01842	0.000934801	0.01703	0.01401	0.01728	0.01117	0.01799	0.00381	0.0183	0.00171	0.0163	0.02071	0.01691	0.01588		0.00337	0.00545	0.01544	0.02865	0.00887	0.23879	0.00942	0.21247	0.01295	0.10247	0.01479	0.04444	0.00728	0.30025	0.00879	0.24228		0.00344	0.99309	0.0034	0.65081
												0.01835	0.00141	0.01842	0.000937038	0.01705	0.01402	0.01731	0.01117	0.01802	0.00384	0.01832	0.00172	0.01632	0.02075	0.01693	0.01591		0.00338	0.00545	0.01546	0.02867	0.00887	0.239	0.00944	0.2129	0.01297	0.10257	0.01481	0.04451	0.00729	0.30079	0.0088	0.24281		0.00344	0.99407	0.0034	0.65175
												0.01837	0.00141	0.01844	0.000936758	0.01708	0.01404	0.01733	0.01118	0.01804	0.00386	0.01834	0.00172	0.01635	0.02079	0.01695	0.01594		0.00338	0.00547	0.01548	0.0287	0.00888	0.23929	0.00944	0.21301	0.01299	0.10274	0.01483	0.04458	0.00729	0.30089	0.00881	0.24316		0.00345	0.99506	0.00341	0.65274
												0.0184	0.00141	0.01846	0.000930606	0.0171	0.01406	0.01735	0.0112	0.01806	0.00386	0.01837	0.00172	0.01635	0.02081	0.01697	0.01596		0.00338	0.00547	0.0155	0.02875	0.00889	0.23975	0.00946	0.21348	0.01301	0.10291	0.01485	0.04466	0.0073	0.30134	0.00881	0.24332		0.00345	0.99615	0.00341	0.65373
												0.01842	0.00142	0.01849	0.000931445	0.01713	0.01406	0.01738	0.01121	0.01809	0.00387	0.01839	0.00171	0.01637	0.02084	0.017	0.016		0.00339	0.00549	0.01551	0.02876	0.00889	0.23981	0.00946	0.21354	0.01302	0.10296	0.01487	0.04474	0.00731	0.30188	0.00882	0.24382		0.00346	0.99719	0.00342	0.65472
												0.01843	0.00141	0.01851	0.000934801	0.01715	0.01408	0.0174	0.01123	0.01811	0.00388	0.0184	0.00172	0.01639	0.02087	0.01702	0.01601		0.00339	0.00549	0.01552	0.02876	0.00891	0.24032	0.00948	0.21406	0.01303	0.10311	0.01489	0.04483	0.00731	0.30199	0.00883	0.24406		0.00346	0.99832	0.00342	0.6557
												0.01844	0.00141	0.01853	0.000937877	0.01717	0.01409	0.0174	0.01123	0.01814	0.00388	0.01841	0.00172	0.01642	0.02091	0.01702	0.01602		0.00339	0.00547	0.01554	0.02879	0.00891	0.24039	0.00949	0.21456	0.01305	0.10325	0.01491	0.04488	0.00732	0.30243	0.00884	0.24438		0.00346	0.99941	0.00342	0.65674
												0.01847	0.0014	0.01856	0.000954096	0.0172	0.0141	0.01742	0.01124	0.01816	0.00388	0.01844	0.00172	0.01644	0.02095	0.01704	0.01603		0.0034	0.00551	0.01556	0.02883	0.00892	0.24085	0.0095	0.21462	0.01307	0.10346	0.01493	0.04496	0.00733	0.30301	0.00885	0.24481		0.00347	1.00049	0.00343	0.65768
												0.01849	0.0014	0.01858	0.000955495	0.01721	0.01412	0.01743	0.01124	0.01816	0.00388	0.01846	0.00173	0.01646	0.02098	0.01705	0.01604		0.0034	0.00551	0.01558	0.02886	0.00893	0.24102	0.00951	0.21505	0.01309	0.10365	0.01495	0.04503	0.00733	0.30312	0.00885	0.24488		0.00347	1.00163	0.00343	0.65862
												0.01852	0.00141	0.0186	0.000941233	0.01722	0.01412	0.01745	0.01125	0.01818	0.00388	0.01849	0.00172	0.01647	0.02099	0.01707	0.01606		0.00341	0.00551	0.01559	0.02886	0.00894	0.24135	0.00952	0.21529	0.01311	0.10382	0.01496	0.04505	0.00733	0.30323	0.00886	0.24542		0.00347	1.00277	0.00344	0.6596
												0.01854	0.00141	0.01863	0.000938995	0.01724	0.01412	0.01747	0.01125	0.01819	0.00389	0.01851	0.00173	0.01649	0.02103	0.0171	0.01609		0.00341	0.00552	0.0156	0.02888	0.00895	0.24168	0.00953	0.21557	0.01312	0.10397	0.01497	0.04509	0.00734	0.30354	0.00887	0.24565		0.00348	1.0039	0.00344	0.66064
												0.01856	0.00141	0.01865	0.000940394	0.01724	0.01413	0.01749	0.01127	0.01821	0.00389	0.01851	0.00173	0.01651	0.02107	0.01712	0.01612		0.00341	0.00552	0.01562	0.02894	0.00896	0.24188	0.00953	0.21584	0.01313	0.10403	0.01499	0.04519	0.00735	0.30407	0.00887	0.24595		0.00348	1.00504	0.00344	0.66163
												0.01856	0.00141	0.01868	0.000949622	0.01727	0.01416	0.01752	0.0113	0.01823	0.0039	0.01853	0.00173	0.01653	0.0211	0.01714	0.01614		0.00342	0.00554	0.01564	0.02897	0.00897	0.24241	0.00954	0.21609	0.01315	0.10422	0.01501	0.04525	0.00735	0.30439	0.00889	0.24646		0.00349	1.00607	0.00345	0.66262
												0.01858	0.00142	0.01869	0.000944029	0.01729	0.01417	0.01754	0.01131	0.01825	0.0039	0.01853	0.00173	0.01654	0.02111	0.01715	0.01615		0.00342	0.00553	0.01566	0.02904	0.00898	0.24294	0.00956	0.2165	0.01317	0.10439	0.01503	0.04532	0.00735	0.3046	0.0089	0.24702		0.00349	1.00716	0.00345	0.6636
												0.01861	0.00141	0.0187	0.00094319	0.01731	0.01419	0.01755	0.01131	0.01828	0.0039	0.01856	0.00172	0.01656	0.02115	0.01717	0.01617		0.00343	0.00555	0.01568	0.02904	0.00899	0.24306	0.00956	0.21661	0.01318	0.10448	0.01503	0.04532	0.00736	0.30513	0.00891	0.24743		0.00349	1.00835	0.00346	0.66464
												0.01863	0.00142	0.01872	0.000946266	0.01734	0.0142	0.01757	0.01132	0.0183	0.0039	0.01858	0.00173	0.01657	0.02116	0.01719	0.01619		0.00343	0.00556	0.0157	0.02911	0.00899	0.24312	0.00958	0.21709	0.01319	0.10455	0.01505	0.04539	0.00737	0.30558	0.00891	0.24752		0.0035	1.00943	0.00346	0.66573
												0.01866	0.00142	0.01875	0.000946266	0.01736	0.0142	0.01759	0.01133	0.01831	0.00391	0.0186	0.00173	0.01659	0.02118	0.01721	0.01621		0.00343	0.00557	0.01572	0.02911	0.009	0.24347	0.00958	0.21714	0.01321	0.10472	0.01507	0.04546	0.00737	0.3057	0.00891	0.24776		0.0035	1.01057	0.00346	0.66681
												0.01868	0.00142	0.01877	0.000950741	0.01737	0.01421	0.01761	0.01134	0.01833	0.00391	0.01863	0.00173	0.01661	0.02123	0.01721	0.01622		0.00344	0.00555	0.01574	0.02917	0.00901	0.24387	0.00958	0.21737	0.01323	0.10494	0.01509	0.04554	0.00738	0.3063	0.00892	0.24807		0.0035	1.01175	0.00347	0.66785
												0.0187	0.00143	0.01879	0.00095158	0.01738	0.01421	0.01764	0.01135	0.01835	0.00392	0.01865	0.00174	0.01663	0.02128	0.01724	0.01625		0.00344	0.00555	0.01576	0.02922	0.00901	0.244	0.00959	0.21765	0.01323	0.10498	0.01511	0.0456	0.00739	0.30676	0.00892	0.24823		0.00351	1.01299	0.00347	0.66894
												0.0187	0.00143	0.01882	0.000952139	0.01741	0.01424	0.01766	0.01136	0.01837	0.00392	0.01867	0.00174	0.01666	0.02132	0.01726	0.01628		0.00345	0.00557	0.01578	0.02924	0.00903	0.24453	0.0096	0.21771	0.01325	0.10511	0.01513	0.04567	0.00739	0.30687	0.00893	0.24864		0.00351	1.01417	0.00348	0.66998
												0.01873	0.00143	0.01883	0.000950461	0.01743	0.01426	0.01768	0.01138	0.0184	0.00393	0.01867	0.00174	0.01667	0.02133	0.01728	0.01631		0.00345	0.00558	0.01578	0.02925	0.00903	0.2446	0.00961	0.21818	0.01326	0.10527	0.01515	0.04574	0.0074	0.30744	0.00894	0.24914		0.00352	1.01541	0.00348	0.67091
												0.01875	0.00143	0.01884	0.000944029	0.01746	0.01427	0.01769	0.01138	0.01842	0.00393	0.0187	0.00175	0.01667	0.02134	0.01729	0.01631		0.00345	0.00559	0.0158	0.02928	0.00904	0.24505	0.00961	0.21829	0.01328	0.10545	0.01516	0.04581	0.00741	0.30799	0.00896	0.24969		0.00352	1.01649	0.00348	0.67195
												0.01878	0.00143	0.01887	0.000948503	0.01748	0.01429	0.01771	0.01139	0.01845	0.00394	0.01872	0.00175	0.01668	0.02135	0.01731	0.01633		0.00345	0.00557	0.01581	0.02931	0.00905	0.24525	0.00963	0.2187	0.01329	0.10549	0.01517	0.04582	0.00742	0.30854	0.00896	0.25002		0.00352	1.01758	0.00349	0.67304
												0.0188	0.00143	0.01889	0.000942911	0.0175	0.01429	0.01773	0.01139	0.01847	0.00394	0.01875	0.00175	0.01671	0.02139	0.01733	0.01635		0.00346	0.0056	0.01582	0.02931	0.00906	0.24558	0.00964	0.21895	0.0133	0.10563	0.01518	0.04588	0.00743	0.30908	0.00897	0.25019		0.00353	1.01867	0.00349	0.67412
												0.01882	0.00144	0.01891	0.000945707	0.0175	0.0143	0.01775	0.0114	0.01849	0.00394	0.01877	0.00176	0.01673	0.02143	0.01735	0.01639		0.00346	0.0056	0.01584	0.02935	0.00907	0.24598	0.00964	0.21919	0.01331	0.10573	0.01518	0.04589	0.00744	0.30961	0.00898	0.2507		0.00353	1.01956	0.0035	0.67516
												0.01883	0.00144	0.01894	0.000946546	0.01751	0.0143	0.01776	0.01141	0.01851	0.00394	0.01879	0.00176	0.01675	0.02147	0.01736	0.0164		0.00347	0.00561	0.01586	0.02939	0.00907	0.24611	0.00965	0.21955	0.01332	0.10583	0.01521	0.04596	0.00745	0.31019	0.00899	0.25095		0.00354	1.02059	0.0035	0.67615
												0.01885	0.00144	0.01896	0.00096696	0.01753	0.01431	0.01778	0.01144	0.01854	0.00395	0.0188	0.00177	0.01677	0.0215	0.01738	0.01642		0.00347	0.00563	0.01588	0.02941	0.00909	0.24666	0.00966	0.21972	0.01334	0.10597	0.01523	0.04602	0.00745	0.31031	0.00899	0.25126		0.00354	1.02153	0.0035	0.67714
												0.01887	0.00145	0.01898	0.000958291	0.01755	0.01433	0.0178	0.01143	0.01856	0.00396	0.01882	0.00177	0.01679	0.02152	0.0174	0.01645		0.00348	0.00565	0.01589	0.02947	0.0091	0.24721	0.00967	0.22018	0.01334	0.10599	0.01525	0.0461	0.00746	0.31076	0.00901	0.25184		0.00354	1.02257	0.00351	0.67812
												0.01889	0.00144	0.01901	0.000961367	0.01757	0.01434	0.01782	0.01145	0.01858	0.00396	0.01884	0.00177	0.0168	0.02155	0.01742	0.01647		0.00348	0.00565	0.01591	0.02948	0.00911	0.24741	0.00967	0.22024	0.01336	0.10618	0.01526	0.04618	0.00747	0.31132	0.00902	0.25237		0.00355	1.02356	0.00351	0.67906
												0.01892	0.00144	0.01903	0.000955774	0.0176	0.01434	0.01783	0.01146	0.01859	0.00396	0.01887	0.00177	0.01682	0.02158	0.01743	0.01648		0.00348	0.00566	0.01593	0.02952	0.00912	0.24775	0.00969	0.22077	0.01338	0.10634	0.01528	0.04625	0.00747	0.31143	0.00903	0.25269		0.00355	1.02459	0.00351	0.68
												0.01894	0.00144	0.01905	0.000960808	0.01762	0.01436	0.01785	0.01145	0.01861	0.00396	0.01889	0.00177	0.01685	0.02162	0.01745	0.0165		0.00349	0.00567	0.01595	0.02956	0.00913	0.24808	0.00971	0.2213	0.0134	0.1065	0.0153	0.04632	0.00747	0.31186	0.00903	0.25292		0.00355	1.02563	0.00352	0.68089
												0.01897	0.00145	0.01908	0.00096724	0.01764	0.01437	0.01788	0.01147	0.01863	0.00397	0.01891	0.00178	0.01687	0.02167	0.01747	0.01653		0.00349	0.00567	0.01597	0.02959	0.00913	0.24828	0.00971	0.22135	0.0134	0.10654	0.01532	0.04639	0.00748	0.31239	0.00904	0.25348		0.00356	1.02672	0.00352	0.68173
												0.01897	0.00145	0.01909	0.00096696	0.01764	0.01437	0.0179	0.01148	0.01866	0.00398	0.01894	0.00178	0.01689	0.0217	0.0175	0.01656		0.00349	0.00567	0.01599	0.02963	0.00915	0.24879	0.00973	0.2218	0.01342	0.10672	0.01534	0.04644	0.00749	0.31261	0.00905	0.25355		0.00356	1.0277	0.00352	0.68257
												0.01899	0.00145	0.0191	0.000961927	0.01767	0.01439	0.01792	0.01149	0.01868	0.00398	0.01896	0.00178	0.01689	0.02171	0.01751	0.01657		0.0035	0.00568	0.01601	0.02967	0.00916	0.24931	0.00973	0.2219	0.01344	0.10688	0.01536	0.04654	0.00749	0.31292	0.00906	0.25401		0.00356	1.02869	0.00353	0.68346
												0.01901	0.00145	0.01913	0.000965562	0.01769	0.0144	0.01794	0.01149	0.0187	0.00397	0.01898	0.00178	0.01692	0.02174	0.01752	0.01658		0.0035	0.00569	0.01603	0.02967	0.00917	0.2495	0.00975	0.22233	0.01345	0.107	0.01538	0.0466	0.0075	0.31346	0.00906	0.25433		0.00357	1.02968	0.00353	0.6843
												0.01904	0.00145	0.01915	0.00095102	0.01772	0.01442	0.01795	0.01149	0.01872	0.00398	0.01901	0.00177	0.01693	0.02177	0.01755	0.0166		0.00351	0.00569	0.01604	0.02968	0.00918	0.24984	0.00975	0.22251	0.01346	0.10709	0.0154	0.04669	0.00751	0.31367	0.00907	0.25451		0.00357	1.03077	0.00353	0.68523
												0.01906	0.00145	0.01917	0.000961647	0.01774	0.01443	0.01797	0.0115	0.01873	0.00398	0.01903	0.00178	0.01694	0.02178	0.01755	0.01661		0.00351	0.0057	0.01605	0.02973	0.00919	0.25024	0.00976	0.22283	0.01348	0.10728	0.01541	0.0467	0.00751	0.31401	0.00908	0.25504		0.00358	1.03175	0.00354	0.68617
												0.01908	0.00146	0.0192	0.000984019	0.01776	0.01444	0.01799	0.01151	0.01875	0.00399	0.01905	0.00179	0.01696	0.02182	0.01757	0.01663		0.00351	0.00571	0.01607	0.02975	0.00919	0.25038	0.00977	0.22312	0.0135	0.10749	0.01542	0.04675	0.00752	0.31457	0.00908	0.25528		0.00358	1.03279	0.00354	0.68706
												0.0191	0.00146	0.01922	0.000966121	0.01777	0.01444	0.01802	0.01153	0.01877	0.00399	0.01907	0.00178	0.01699	0.02185	0.01759	0.01666		0.00352	0.00571	0.01607	0.02976	0.00921	0.25094	0.00978	0.22338	0.0135	0.10751	0.01544	0.0468	0.00753	0.31489	0.00909	0.25559		0.00358	1.03368	0.00354	0.68805
												0.01911	0.00146	0.01923	0.000963604	0.01779	0.01446	0.01804	0.01154	0.0188	0.004	0.01908	0.00178	0.01701	0.02188	0.01762	0.01668		0.00352	0.00572	0.01609	0.02982	0.00921	0.25112	0.00979	0.22379	0.01352	0.10764	0.01545	0.04682	0.00753	0.31511	0.0091	0.2561		0.00359	1.03467	0.00355	0.68899
												0.01913	0.00146	0.01924	0.000965842	0.01781	0.01447	0.01806	0.01154	0.01882	0.004	0.0191	0.00178	0.01701	0.02189	0.01764	0.01672		0.00353	0.00573	0.01611	0.02984	0.00922	0.25143	0.0098	0.2239	0.01354	0.10779	0.01546	0.04689	0.00754	0.31567	0.00911	0.2566		0.00359	1.0357	0.00355	0.68993
												0.01915	0.00145	0.01927	0.000968358	0.01783	0.01448	0.01809	0.01155	0.01885	0.00401	0.01913	0.00178	0.01703	0.02194	0.01766	0.01673		0.00353	0.00573	0.01613	0.02987	0.00923	0.25163	0.00981	0.22425	0.01354	0.10781	0.01548	0.04698	0.00755	0.31612	0.00912	0.25703		0.00359	1.03674	0.00355	0.69081
												0.01918	0.00145	0.01929	0.000972833	0.01786	0.01449	0.01811	0.01156	0.01885	0.00401	0.01915	0.00178	0.01706	0.02198	0.01767	0.01675		0.00353	0.00575	0.01615	0.02991	0.00924	0.25197	0.00981	0.22441	0.01356	0.10802	0.0155	0.04706	0.00755	0.31623	0.00913	0.25711		0.0036	1.03773	0.00356	0.6918
												0.0192	0.00144	0.01932	0.000971714	0.01788	0.01451	0.01813	0.01158	0.01887	0.004	0.01917	0.00179	0.01707	0.022	0.01769	0.01676		0.00354	0.00576	0.01617	0.02995	0.00924	0.25229	0.00983	0.22493	0.01358	0.10818	0.01552	0.04714	0.00755	0.31643	0.00914	0.25753		0.0036	1.03872	0.00356	0.69279
												0.01923	0.00144	0.01934	0.000975629	0.01791	0.01451	0.01816	0.01159	0.01889	0.004	0.0192	0.00179	0.01708	0.02201	0.01769	0.01677		0.00354	0.00577	0.01619	0.02997	0.00925	0.25249	0.00983	0.22499	0.0136	0.10835	0.01554	0.04721	0.00756	0.31672	0.00914	0.25762		0.0036	1.0397	0.00356	0.69378
												0.01924	0.00145	0.01936	0.000971155	0.01791	0.01452	0.01816	0.01159	0.01892	0.00401	0.01921	0.00179	0.0171	0.02205	0.01771	0.01679		0.00355	0.00578	0.01621	0.02997	0.00927	0.25299	0.00985	0.22545	0.01362	0.10852	0.01556	0.04726	0.00757	0.31726	0.00915	0.25797		0.00361	1.04064	0.00357	0.69477
												0.01925	0.00145	0.01939	0.000981222	0.01793	0.01454	0.01818	0.01159	0.01894	0.00403	0.01922	0.00178	0.01711	0.02206	0.01773	0.01681		0.00355	0.00577	0.01623	0.03001	0.00928	0.25354	0.00985	0.22561	0.01364	0.10867	0.01557	0.04732	0.00758	0.3178	0.00915	0.25816		0.00361	1.04173	0.00357	0.69585
												0.01927	0.00145	0.01941	0.000983739	0.01795	0.01455	0.01821	0.01161	0.01896	0.00404	0.01924	0.00179	0.01713	0.0221	0.01776	0.01684		0.00355	0.00579	0.01625	0.03006	0.00928	0.2536	0.00987	0.22597	0.01366	0.10885	0.01558	0.04735	0.00759	0.31833	0.00916	0.25871		0.00362	1.04272	0.00358	0.69684
												0.01929	0.00145	0.01943	0.000978705	0.01798	0.01456	0.01822	0.01161	0.01899	0.00405	0.01927	0.0018	0.01715	0.02214	0.01778	0.01687		0.00356	0.0058	0.01626	0.03008	0.0093	0.25404	0.00987	0.22614	0.01368	0.10902	0.0156	0.04742	0.00759	0.31844	0.00916	0.25885		0.00362	1.0437	0.00358	0.69788
												0.01932	0.00146	0.01946	0.000977866	0.018	0.01456	0.01823	0.01161	0.01901	0.00404	0.01929	0.00179	0.01717	0.02218	0.0178	0.01688		0.00356	0.00581	0.01627	0.03009	0.0093	0.25431	0.00988	0.22652	0.0137	0.10922	0.01562	0.0475	0.0076	0.31887	0.00917	0.25925		0.00362	1.04474	0.00358	0.69886
												0.01934	0.00146	0.01948	0.000981782	0.01802	0.01459	0.01825	0.01162	0.01903	0.00405	0.01931	0.00179	0.0172	0.02223	0.01782	0.01691		0.00357	0.00581	0.01629	0.03011	0.00931	0.25454	0.00989	0.22682	0.01372	0.1094	0.01563	0.04753	0.0076	0.31942	0.00918	0.25967		0.00362	1.04573	0.00359	0.6999
												0.01937	0.00146	0.0195	0.000973672	0.01804	0.0146	0.01828	0.01163	0.01905	0.00406	0.01934	0.0018	0.0172	0.02223	0.01783	0.01691		0.00357	0.00582	0.01631	0.03016	0.00932	0.25506	0.0099	0.22705	0.01373	0.10952	0.01564	0.04756	0.00761	0.31952	0.00919	0.25976		0.00363	1.04667	0.00359	0.70094
												0.01937	0.00146	0.0195	0.000971714	0.01805	0.0146	0.0183	0.01165	0.01906	0.00406	0.01934	0.0018	0.01721	0.02224	0.01785	0.01693		0.00357	0.00583	0.01633	0.03019	0.00934	0.25558	0.00991	0.2274	0.01374	0.10958	0.01566	0.04764	0.00761	0.31993	0.0092	0.26033		0.00363	1.04765	0.0036	0.70202
												0.01939	0.00145	0.01953	0.000978146	0.01807	0.01462	0.01833	0.01167	0.01908	0.00405	0.01936	0.0018	0.01722	0.02226	0.01785	0.01694		0.00357	0.00582	0.01635	0.03024	0.00934	0.25577	0.00992	0.22757	0.01376	0.10976	0.01568	0.04769	0.00762	0.32046	0.0092	0.26059		0.00364	1.04864	0.0036	0.70311
												0.01941	0.00145	0.01955	0.000983739	0.0181	0.01462	0.01835	0.01167	0.0191	0.00405	0.01938	0.0018	0.01725	0.0223	0.01787	0.01697		0.00358	0.00584	0.01635	0.03024	0.00935	0.2561	0.00993	0.22804	0.01376	0.10978	0.0157	0.04778	0.00763	0.32066	0.00921	0.26084		0.00364	1.04963	0.0036	0.7041
												0.01944	0.00145	0.01958	0.000977587	0.01812	0.01463	0.01836	0.01166	0.01912	0.00406	0.01941	0.0018	0.01727	0.02235	0.0179	0.017		0.00358	0.00584	0.01637	0.03029	0.00936	0.25649	0.00993	0.22809	0.01378	0.10994	0.01571	0.04782	0.00763	0.32099	0.00922	0.26139		0.00364	1.05077	0.00361	0.70504
												0.01946	0.00146	0.0196	0.000971434	0.01814	0.01465	0.01837	0.01167	0.01913	0.00407	0.01943	0.0018	0.01729	0.02239	0.01792	0.01702		0.00358	0.00586	0.01638	0.0303	0.00937	0.25662	0.00995	0.2286	0.01379	0.11003	0.01572	0.04785	0.00764	0.32155	0.00924	0.26196		0.00365	1.0519	0.00361	0.70602
												0.01948	0.00147	0.01962	0.000980104	0.01815	0.01465	0.01839	0.01169	0.01915	0.00408	0.01945	0.0018	0.01732	0.02242	0.01794	0.01705		0.00359	0.00585	0.01641	0.03034	0.00938	0.25715	0.00995	0.22866	0.0138	0.11013	0.01574	0.04793	0.00765	0.32178	0.00924	0.26229		0.00365	1.05294	0.00361	0.70711
												0.01951	0.00148	0.01963	0.000969757	0.01817	0.01466	0.01842	0.01169	0.01917	0.00409	0.01948	0.00181	0.01734	0.02245	0.01796	0.01707		0.00359	0.00585	0.01642	0.03037	0.00938	0.25722	0.00997	0.22915	0.01382	0.11029	0.01576	0.048	0.00765	0.32212	0.00925	0.26247		0.00366	1.05417	0.00362	0.70815
												0.01951	0.00148	0.01964	0.00096696	0.01818	0.01467	0.01844	0.01173	0.0192	0.00408	0.0195	0.00181	0.01734	0.02245	0.01797	0.01708		0.00359	0.00585	0.01644	0.03041	0.0094	0.25768	0.00997	0.22933	0.01384	0.11045	0.01578	0.04806	0.00766	0.32266	0.00926	0.26298		0.00366	1.05531	0.00362	0.70928
												0.01953	0.00147	0.01967	0.000976748	0.01819	0.01467	0.01847	0.01173	0.01922	0.00409	0.01952	0.00181	0.01736	0.02248	0.01799	0.0171		0.0036	0.00585	0.01646	0.03045	0.0094	0.25797	0.00998	0.22965	0.01385	0.11054	0.0158	0.04813	0.00767	0.32299	0.00926	0.26314		0.00366	1.0564	0.00362	0.71027
												0.01955	0.00148	0.01969	0.000967799	0.01821	0.01469	0.01849	0.01174	0.01924	0.00409	0.01955	0.0018	0.01739	0.02253	0.018	0.01711		0.0036	0.00588	0.01648	0.03046	0.00941	0.2582	0.00999	0.22986	0.01386	0.11058	0.01582	0.04822	0.00767	0.32321	0.00927	0.26353		0.00367	1.05743	0.00363	0.71126
												0.01958	0.00148	0.01972	0.000972553	0.01824	0.01471	0.01849	0.01174	0.01926	0.0041	0.01957	0.00181	0.01741	0.02257	0.01802	0.01712		0.0036	0.00588	0.0165	0.03054	0.00942	0.25869	0.01	0.23018	0.01388	0.11077	0.01583	0.0483	0.00768	0.32374	0.00928	0.26402		0.00367	1.05867	0.00363	0.71225
												0.0196	0.00149	0.01974	0.000968918	0.01826	0.01472	0.01851	0.01175	0.01927	0.00411	0.0196	0.00181	0.01743	0.0226	0.01804	0.01715		0.00361	0.00589	0.01652	0.03055	0.00942	0.25876	0.01001	0.23049	0.01389	0.11095	0.01584	0.04832	0.00768	0.32406	0.00929	0.26459		0.00368	1.0599	0.00364	0.71323
												0.01962	0.00149	0.01976	0.000978426	0.01828	0.01473	0.01854	0.01175	0.01929	0.00412	0.01961	0.00182	0.01743	0.0226	0.01806	0.01718		0.00361	0.0059	0.01654	0.03059	0.00944	0.25916	0.01002	0.23073	0.01391	0.11104	0.01585	0.04836	0.00769	0.32429	0.0093	0.26484		0.00368	1.06104	0.00364	0.71422
												0.01964	0.00149	0.01977	0.000981222	0.01831	0.01476	0.01856	0.01177	0.01932	0.00412	0.01962	0.00182	0.01746	0.02264	0.01809	0.01721		0.00362	0.00589	0.01656	0.03063	0.00944	0.25929	0.01003	0.23111	0.01392	0.11111	0.01587	0.04845	0.0077	0.32487	0.00931	0.26515		0.00368	1.06217	0.00364	0.71531
												0.01965	0.00149	0.01979	0.000980943	0.01831	0.01477	0.01858	0.01176	0.01934	0.00413	0.01964	0.00182	0.01747	0.02267	0.01809	0.01722		0.00362	0.00592	0.01658	0.03066	0.00944	0.25942	0.01003	0.23117	0.01394	0.11132	0.01589	0.0485	0.0077	0.32534	0.00932	0.26573		0.00369	1.06336	0.00365	0.7163
												0.01967	0.0015	0.01981	0.000976188	0.01833	0.01478	0.01861	0.01178	0.01936	0.00414	0.01967	0.00183	0.01748	0.02268	0.01811	0.01724		0.00362	0.00592	0.0166	0.0307	0.00945	0.25981	0.01003	0.23124	0.01396	0.11151	0.01591	0.04857	0.00771	0.32545	0.00933	0.2663		0.00369	1.06444	0.00365	0.71733
												0.0197	0.00149	0.01983	0.000980663	0.01835	0.01479	0.01863	0.0118	0.01939	0.00413	0.01969	0.00184	0.0175	0.02273	0.01813	0.01725		0.00363	0.00593	0.01662	0.03074	0.00946	0.26005	0.01005	0.23173	0.01396	0.11154	0.01593	0.04868	0.00772	0.32602	0.00934	0.26665		0.0037	1.06563	0.00366	0.71837
												0.01972	0.00149	0.01986	0.000972553	0.01838	0.0148	0.01865	0.0118	0.01939	0.00413	0.01971	0.00183	0.01753	0.02277	0.01816	0.01728		0.00363	0.00593	0.01664	0.03074	0.00947	0.26032	0.01005	0.23179	0.01397	0.11168	0.01595	0.04876	0.00773	0.32657	0.00935	0.26681		0.0037	1.06681	0.00366	0.71941
												0.01974	0.00149	0.01988	0.000985417	0.0184	0.0148	0.01868	0.01181	0.01941	0.00413	0.01974	0.00183	0.01753	0.02278	0.01816	0.01729		0.00364	0.00593	0.01664	0.03075	0.00948	0.26079	0.01006	0.23228	0.01398	0.11175	0.01597	0.0488	0.00773	0.32713	0.00936	0.26733		0.0037	1.068	0.00366	0.72059
												0.01977	0.00149	0.0199	0.000987654	0.01843	0.01482	0.0187	0.01181	0.01943	0.00414	0.01975	0.00184	0.01755	0.02281	0.01818	0.01731		0.00364	0.00593	0.01666	0.03077	0.00948	0.26086	0.01007	0.2324	0.01399	0.11187	0.01598	0.04882	0.00774	0.32768	0.00936	0.2674		0.00371	1.06919	0.00367	0.72163
												0.01978	0.00148	0.01993	0.00099856	0.01843	0.01483	0.01873	0.01183	0.01946	0.00414	0.01976	0.00184	0.01758	0.02285	0.01821	0.01732		0.00364	0.00594	0.01668	0.03081	0.0095	0.2614	0.01008	0.23281	0.01401	0.11204	0.01599	0.04886	0.00775	0.32779	0.00936	0.26757		0.00371	1.07032	0.00367	0.72267
												0.01979	0.00148	0.01995	0.001	0.01845	0.01485	0.01875	0.01184	0.01948	0.00415	0.01979	0.00185	0.0176	0.02289	0.01823	0.01735		0.00365	0.00595	0.0167	0.03086	0.0095	0.26146	0.01009	0.23304	0.01404	0.1122	0.01601	0.04891	0.00775	0.32824	0.00937	0.2679		0.00372	1.07126	0.00367	0.72375
												0.01981	0.00149	0.01997	0.000993247	0.01845	0.01485	0.01876	0.01184	0.01951	0.00415	0.01981	0.00184	0.01761	0.02291	0.01825	0.01738		0.00365	0.00595	0.01671	0.03086	0.00951	0.26191	0.0101	0.23335	0.01405	0.11236	0.01603	0.049	0.00776	0.32876	0.00938	0.26847		0.00372	1.0723	0.00368	0.72484
												0.01984	0.00148	0.02	0.000989612	0.01847	0.01486	0.01877	0.01184	0.01953	0.00415	0.01983	0.00185	0.01762	0.02293	0.01828	0.01741		0.00366	0.00597	0.01672	0.0309	0.00952	0.26217	0.01011	0.23365	0.01407	0.11253	0.01605	0.04908	0.00776	0.32887	0.00939	0.26897		0.00372	1.07338	0.00368	0.72588
												0.01986	0.00148	0.02002	0.000991569	0.01849	0.01488	0.01879	0.01186	0.01953	0.00415	0.01986	0.00186	0.01765	0.02297	0.0183	0.01744		0.00366	0.00598	0.01674	0.03094	0.00953	0.26244	0.01012	0.23388	0.01407	0.11255	0.01607	0.04914	0.00777	0.3293	0.0094	0.26929		0.00373	1.07437	0.00369	0.72691
												0.01988	0.00148	0.02004	0.000990171	0.01852	0.01489	0.01882	0.01187	0.01955	0.00415	0.01988	0.00185	0.01767	0.02303	0.01832	0.01746		0.00366	0.00599	0.01676	0.03098	0.00954	0.26291	0.01013	0.2343	0.01409	0.11272	0.01608	0.04915	0.00778	0.32964	0.00941	0.26954		0.00373	1.07541	0.00369	0.72805
												0.01991	0.00149	0.02005	0.000991849	0.01854	0.0149	0.01884	0.01187	0.01958	0.00417	0.01988	0.00185	0.01769	0.02305	0.01835	0.01749		0.00367	0.006	0.01678	0.031	0.00954	0.26298	0.01013	0.23444	0.01411	0.11286	0.01609	0.04921	0.00778	0.32986	0.00942	0.27011		0.00373	1.0764	0.00369	0.72914
												0.01991	0.00149	0.02007	0.00099073	0.01857	0.01491	0.01887	0.01188	0.0196	0.00417	0.0199	0.00186	0.01772	0.02309	0.01836	0.01751		0.00367	0.00601	0.0168	0.03104	0.00956	0.26352	0.01015	0.23497	0.01413	0.11303	0.01611	0.04929	0.00778	0.33008	0.00942	0.2702		0.00374	1.07743	0.0037	0.73017
												0.01993	0.00149	0.02009	0.000995204	0.01858	0.01492	0.01889	0.01189	0.01963	0.00419	0.01993	0.00186	0.01774	0.02313	0.01837	0.01752		0.00368	0.00601	0.01682	0.03107	0.00956	0.26364	0.01016	0.23547	0.01415	0.11321	0.01612	0.04931	0.00779	0.33041	0.00943	0.27064		0.00374	1.07837	0.0037	0.73116
												0.01996	0.00148	0.02012	0.001	0.01859	0.01493	0.0189	0.01189	0.01965	0.00419	0.01995	0.00186	0.01774	0.02314	0.01839	0.01755		0.00368	0.00601	0.01684	0.03111	0.00957	0.26402	0.01017	0.23564	0.01417	0.11339	0.01613	0.04939	0.0078	0.33097	0.00944	0.27109		0.00374	1.07936	0.0037	0.73215
												0.01998	0.00149	0.02014	0.001	0.01861	0.01494	0.01892	0.0119	0.01966	0.00419	0.01997	0.00186	0.01775	0.02314	0.01842	0.01758		0.00368	0.00603	0.01686	0.03114	0.00958	0.26429	0.01018	0.23602	0.01419	0.11353	0.01615	0.04947	0.0078	0.3312	0.00944	0.27118		0.00375	1.0803	0.00371	0.73314
												0.02	0.00149	0.02016	0.000993527	0.01864	0.01494	0.01894	0.01191	0.01967	0.00419	0.02	0.00186	0.01777	0.02316	0.01844	0.01761		0.00369	0.00604	0.01688	0.03117	0.00959	0.26457	0.01019	0.23625	0.01419	0.11355	0.01617	0.04955	0.00781	0.33154	0.00945	0.27167		0.00375	1.08119	0.00371	0.73407
												0.02002	0.0015	0.02017	0.000994366	0.01866	0.01496	0.01896	0.01192	0.0197	0.0042	0.02002	0.00186	0.01779	0.02319	0.01847	0.01764		0.00369	0.00604	0.0169	0.03119	0.0096	0.26501	0.0102	0.23657	0.01421	0.11367	0.01619	0.04962	0.00782	0.33209	0.00946	0.272		0.00375	1.08222	0.00372	0.73496
												0.02005	0.0015	0.02019	0.00099045	0.01868	0.01497	0.01898	0.01193	0.01972	0.0042	0.02002	0.00186	0.01781	0.02323	0.01848	0.01764		0.00369	0.00605	0.01692	0.03124	0.0096	0.26507	0.01021	0.23687	0.01421	0.11376	0.01621	0.04968	0.00782	0.3324	0.00947	0.27224		0.00376	1.08326	0.00372	0.73585
												0.02005	0.0015	0.02021	0.00099073	0.01871	0.01497	0.01901	0.01194	0.01975	0.00421	0.02005	0.00186	0.01784	0.02327	0.01849	0.01766		0.0037	0.00605	0.01693	0.03122	0.00962	0.26558	0.01022	0.2371	0.01423	0.11394	0.01623	0.04974	0.00783	0.33261	0.00948	0.27279		0.00376	1.0842	0.00372	0.73679
												0.02007	0.00149	0.02023	0.001	0.01872	0.01498	0.01903	0.01194	0.01977	0.00421	0.02007	0.00186	0.01786	0.02332	0.0185	0.01766		0.0037	0.00606	0.01694	0.03122	0.00962	0.26565	0.01023	0.23752	0.01424	0.11402	0.01625	0.04981	0.00784	0.33314	0.00949	0.27334		0.00376	1.08519	0.00372	0.73768
												0.0201	0.00149	0.02026	0.001	0.01873	0.01499	0.01903	0.01194	0.01979	0.0042	0.02009	0.00186	0.01786	0.02332	0.01851	0.01768		0.00371	0.00606	0.01696	0.03125	0.00963	0.26614	0.01023	0.23763	0.01425	0.11409	0.01625	0.04983	0.00784	0.33349	0.0095	0.27366		0.00377	1.08622	0.00373	0.73857
												0.02012	0.0015	0.02028	0.001	0.01875	0.015	0.01905	0.01194	0.0198	0.0042	0.02011	0.00187	0.01788	0.02334	0.01854	0.01771		0.00371	0.00607	0.01698	0.03131	0.00964	0.26642	0.01025	0.23806	0.01427	0.11425	0.01627	0.0499	0.00785	0.33371	0.0095	0.2739		0.00377	1.08731	0.00373	0.73951
												0.02014	0.00151	0.02031	0.000994645	0.01878	0.01501	0.01908	0.01195	0.01981	0.0042	0.02014	0.00188	0.01788	0.02336	0.01856	0.01774		0.00371	0.00607	0.017	0.03133	0.00965	0.26669	0.01025	0.23818	0.01429	0.11444	0.01629	0.04994	0.00786	0.33427	0.00952	0.27442		0.00378	1.0882	0.00374	0.74054
												0.02017	0.00151	0.02031	0.000997721	0.0188	0.01502	0.01908	0.01195	0.01984	0.00422	0.02015	0.00187	0.01791	0.02341	0.01858	0.01776		0.00371	0.00608	0.01702	0.03135	0.00966	0.26706	0.01025	0.2383	0.0143	0.11452	0.0163	0.05001	0.00786	0.33468	0.00952	0.2746		0.00378	1.08919	0.00374	0.74158
												0.02018	0.00151	0.02033	0.00101	0.01883	0.01502	0.0191	0.01197	0.01986	0.00422	0.02016	0.00186	0.01793	0.02346	0.01861	0.01779		0.00372	0.00609	0.01704	0.03141	0.00966	0.26712	0.01027	0.23869	0.01431	0.11462	0.01631	0.05006	0.00786	0.33479	0.00953	0.27495		0.00378	1.09027	0.00374	0.74257
												0.02019	0.00151	0.02035	0.00101	0.01885	0.01501	0.01913	0.01197	0.01988	0.00422	0.02019	0.00187	0.01795	0.02349	0.01863	0.0178		0.00372	0.00609	0.01706	0.03148	0.00966	0.26718	0.01027	0.23876	0.01433	0.11479	0.01633	0.05009	0.00787	0.33532	0.00954	0.27552		0.00379	1.09136	0.00375	0.74365
												0.02022	0.0015	0.02037	0.00101	0.01885	0.01501	0.01915	0.01199	0.01991	0.00424	0.02021	0.00187	0.01796	0.0235	0.01863	0.01781		0.00373	0.00611	0.01707	0.03153	0.00968	0.26771	0.01028	0.23921	0.01435	0.11496	0.01635	0.05016	0.00788	0.33574	0.00955	0.27602		0.00379	1.09249	0.00375	0.74474
												0.02024	0.0015	0.0204	0.00102	0.01887	0.01503	0.01917	0.01199	0.01991	0.00424	0.02024	0.00186	0.01798	0.02355	0.01865	0.01782		0.00373	0.00611	0.0171	0.03156	0.00968	0.26777	0.01029	0.23938	0.01436	0.11502	0.01637	0.05024	0.00788	0.33585	0.00956	0.27637		0.00379	1.09353	0.00375	0.74578
												0.02026	0.0015	0.02042	0.00102	0.0189	0.01504	0.01917	0.012	0.01993	0.00425	0.02026	0.00186	0.018	0.02358	0.01866	0.01784		0.00373	0.00611	0.01712	0.03162	0.00969	0.26827	0.0103	0.23975	0.01437	0.1152	0.01638	0.05031	0.00789	0.33638	0.00956	0.27654		0.0038	1.09452	0.00376	0.74681
												0.02029	0.0015	0.02044	0.00102	0.01892	0.01505	0.0192	0.012	0.01993	0.00425	0.02028	0.00187	0.01801	0.02359	0.01868	0.01785		0.00374	0.0061	0.01714	0.03166	0.0097	0.26848	0.01031	0.23998	0.01439	0.11535	0.01639	0.05033	0.0079	0.33694	0.00957	0.27704		0.0038	1.09551	0.00376	0.7479
												0.02031	0.00151	0.02045	0.00101	0.01894	0.01507	0.01922	0.012	0.01996	0.00426	0.02029	0.00186	0.01803	0.02362	0.0187	0.01788		0.00374	0.00612	0.01715	0.03169	0.00971	0.26881	0.01032	0.24029	0.01441	0.11552	0.01641	0.05041	0.00791	0.33752	0.00958	0.27727		0.0038	1.09649	0.00376	0.74899
												0.02032	0.00151	0.02047	0.00101	0.01897	0.01508	0.01924	0.01201	0.01998	0.00427	0.02031	0.00187	0.01805	0.02365	0.01873	0.0179		0.00375	0.00614	0.01716	0.03169	0.00972	0.26921	0.01033	0.24062	0.01443	0.1157	0.01643	0.05047	0.00792	0.3381	0.00958	0.27741		0.00381	1.09748	0.00377	0.75007
												0.02034	0.00151	0.0205	0.00102	0.01899	0.01508	0.01927	0.01202	0.02	0.00426	0.02033	0.00188	0.01807	0.02368	0.01875	0.01793		0.00375	0.00615	0.01717	0.03167	0.00972	0.26934	0.01033	0.24084	0.01445	0.11588	0.01645	0.05053	0.00792	0.33822	0.00959	0.27757		0.00381	1.09852	0.00377	0.75126
												0.02036	0.00151	0.02052	0.00101	0.01899	0.01508	0.01929	0.01202	0.02003	0.00427	0.02035	0.00188	0.01807	0.0237	0.01876	0.01794		0.00375	0.00616	0.01719	0.03173	0.00974	0.26989	0.01035	0.24125	0.01447	0.11603	0.01647	0.05062	0.00793	0.33868	0.0096	0.27808		0.00381	1.0996	0.00378	0.7523
												0.02038	0.00151	0.02054	0.00102	0.01902	0.0151	0.0193	0.01202	0.02005	0.00427	0.02038	0.00188	0.0181	0.02373	0.01877	0.01795		0.00376	0.00616	0.0172	0.03174	0.00975	0.27044	0.01035	0.24137	0.01447	0.11605	0.01649	0.05069	0.00794	0.33924	0.00961	0.27858		0.00382	1.10069	0.00378	0.75319
												0.02041	0.00151	0.02057	0.00102	0.01904	0.0151	0.01931	0.01203	0.02006	0.00427	0.0204	0.00188	0.01812	0.02376	0.0188	0.01798		0.00376	0.00617	0.01721	0.03175	0.00976	0.27065	0.01037	0.24185	0.01449	0.11623	0.01651	0.05077	0.00794	0.33945	0.00962	0.27902		0.00382	1.10168	0.00378	0.75407
												0.02043	0.00152	0.02058	0.00102	0.01906	0.0151	0.01934	0.01203	0.02007	0.00428	0.02042	0.00188	0.01815	0.0238	0.01881	0.018		0.00377	0.00616	0.01723	0.0318	0.00977	0.271	0.01037	0.24192	0.01451	0.11636	0.01652	0.0508	0.00795	0.33978	0.00962	0.2791		0.00382	1.10281	0.00379	0.75516
												0.02045	0.00151	0.02059	0.00101	0.01908	0.01511	0.01936	0.01205	0.0201	0.00429	0.02042	0.00188	0.01815	0.0238	0.01882	0.01801		0.00377	0.00617	0.01725	0.03182	0.00978	0.27141	0.01038	0.24244	0.01453	0.11652	0.01653	0.05081	0.00796	0.34034	0.00963	0.27962		0.00383	1.10405	0.00379	0.75635
												0.02045	0.00151	0.02061	0.00102	0.01911	0.01512	0.01939	0.01206	0.02012	0.0043	0.02045	0.00189	0.01817	0.02383	0.01884	0.01803		0.00377	0.00619	0.01727	0.03185	0.00978	0.27154	0.01039	0.24256	0.01453	0.11654	0.01655	0.05088	0.00796	0.34068	0.00964	0.27987		0.00383	1.10514	0.0038	0.75743
												0.02047	0.00152	0.02064	0.00102	0.01912	0.01513	0.01941	0.01207	0.02014	0.0043	0.02047	0.00189	0.01819	0.02386	0.01887	0.01805		0.00378	0.0062	0.01729	0.03186	0.0098	0.27208	0.0104	0.24297	0.01455	0.11673	0.01657	0.05094	0.00797	0.3409	0.00964	0.28012		0.00384	1.10607	0.0038	0.75847
												0.0205	0.00151	0.02066	0.00102	0.01913	0.01513	0.01943	0.01207	0.02017	0.0043	0.0205	0.00189	0.01819	0.02387	0.01889	0.01809		0.00378	0.0062	0.01732	0.03193	0.00981	0.2726	0.0104	0.24315	0.01457	0.11691	0.01658	0.05104	0.00798	0.34142	0.00966	0.28068		0.00384	1.10716	0.0038	0.7596
												0.02052	0.00151	0.02069	0.00102	0.01916	0.01515	0.01944	0.01207	0.02019	0.00431	0.02052	0.00188	0.01822	0.02391	0.0189	0.0181		0.00379	0.00621	0.01733	0.03198	0.00982	0.2728	0.01042	0.2435	0.01458	0.11702	0.01661	0.05112	0.00798	0.34175	0.00966	0.28076		0.00384	1.10835	0.00381	0.76064
												0.02055	0.00152	0.02071	0.00102	0.01918	0.01516	0.01946	0.01208	0.0202	0.00431	0.02054	0.00188	0.01824	0.02395	0.01892	0.01811		0.00379	0.00621	0.01735	0.03199	0.00983	0.27313	0.01043	0.24379	0.01459	0.11711	0.01662	0.05119	0.00798	0.34199	0.00967	0.28126		0.00385	1.10943	0.00381	0.76168
												0.02057	0.00152	0.02073	0.00101	0.0192	0.01516	0.01948	0.01209	0.02022	0.00431	0.02055	0.00188	0.01826	0.02399	0.01894	0.01815		0.00379	0.00622	0.01737	0.03201	0.00984	0.27345	0.01043	0.24403	0.01461	0.11728	0.01664	0.05128	0.00799	0.34257	0.00968	0.28158		0.00385	1.11062	0.00381	0.76267
												0.02058	0.00153	0.02076	0.00102	0.01923	0.01517	0.0195	0.0121	0.02024	0.00431	0.02057	0.00188	0.01828	0.02402	0.01896	0.01816		0.0038	0.00622	0.01738	0.03203	0.00984	0.27365	0.01044	0.2444	0.01463	0.11745	0.01665	0.05131	0.008	0.34291	0.00968	0.28176		0.00386	1.11185	0.00382	0.76375
												0.0206	0.00153	0.02078	0.00103	0.01925	0.01518	0.01953	0.0121	0.02026	0.00432	0.02059	0.00188	0.01829	0.02403	0.01898	0.01818		0.0038	0.00624	0.01739	0.03207	0.00986	0.27417	0.01045	0.24457	0.01464	0.11752	0.01666	0.05136	0.008	0.34302	0.00969	0.28226		0.00386	1.11309	0.00382	0.76484
												0.02062	0.00152	0.0208	0.00103	0.01925	0.01518	0.01955	0.0121	0.02029	0.00433	0.02061	0.00189	0.0183	0.02404	0.01899	0.01819		0.00381	0.00625	0.01741	0.0321	0.00987	0.27467	0.01046	0.24502	0.01465	0.11761	0.01668	0.05144	0.008	0.34313	0.0097	0.2825		0.00386	1.11432	0.00382	0.76598
												0.02064	0.00153	0.02083	0.00104	0.01926	0.01518	0.01957	0.01211	0.02031	0.00432	0.02064	0.00189	0.01831	0.02407	0.01901	0.01822		0.00381	0.00625	0.01743	0.03212	0.00987	0.27481	0.01047	0.24508	0.01465	0.11765	0.0167	0.05154	0.00801	0.34369	0.0097	0.28276		0.00387	1.11556	0.00383	0.76691
												0.02067	0.00153	0.02084	0.00103	0.01928	0.01519	0.01958	0.01212	0.02033	0.00432	0.02066	0.00191	0.01833	0.02411	0.01903	0.01824		0.00381	0.00626	0.01745	0.03218	0.00988	0.27509	0.01048	0.24546	0.01467	0.11777	0.01672	0.05161	0.00802	0.34415	0.00971	0.28327		0.00387	1.11669	0.00383	0.76795
												0.02069	0.00154	0.02085	0.00103	0.0193	0.0152	0.0196	0.01212	0.02033	0.00432	0.02066	0.00191	0.01836	0.02415	0.01906	0.01826		0.00381	0.00626	0.01747	0.0322	0.00989	0.27522	0.01048	0.24561	0.01469	0.11794	0.01674	0.05168	0.00802	0.34426	0.00972	0.28343		0.00388	1.11783	0.00384	0.76909
												0.02071	0.00153	0.02087	0.00102	0.01932	0.01521	0.01963	0.01213	0.02036	0.00433	0.02069	0.0019	0.01838	0.02418	0.01908	0.01828		0.00382	0.00627	0.01748	0.03223	0.00989	0.27554	0.0105	0.24611	0.0147	0.11802	0.01675	0.0517	0.00803	0.34484	0.00972	0.28376		0.00388	1.11896	0.00384	0.77012
												0.02072	0.00154	0.0209	0.00102	0.01935	0.01522	0.01965	0.01213	0.02038	0.00434	0.02069	0.0019	0.0184	0.02422	0.01911	0.01831		0.00382	0.00627	0.01749	0.03226	0.0099	0.27574	0.0105	0.24623	0.01471	0.11812	0.01676	0.05175	0.00804	0.34544	0.00973	0.28426		0.00388	1.12015	0.00384	0.77121
												0.02074	0.00153	0.02092	0.00104	0.01937	0.01524	0.01967	0.01214	0.0204	0.00436	0.02071	0.00192	0.0184	0.02423	0.01913	0.01833		0.00382	0.00627	0.01751	0.03232	0.00992	0.27626	0.01052	0.24665	0.01472	0.1183	0.01677	0.05181	0.00805	0.34601	0.00974	0.28435		0.00389	1.12128	0.00385	0.7723
												0.02076	0.00154	0.02095	0.00104	0.01939	0.01524	0.01969	0.01215	0.02043	0.00436	0.02073	0.00192	0.01842	0.02425	0.01915	0.01835		0.00383	0.00628	0.01753	0.03234	0.00993	0.27679	0.01052	0.24691	0.01475	0.11844	0.01678	0.05186	0.00806	0.34655	0.00975	0.28478		0.00389	1.12242	0.00385	0.77328
												0.02078	0.00153	0.02097	0.00103	0.01939	0.01524	0.01971	0.01215	0.02045	0.00436	0.02075	0.00192	0.01843	0.02427	0.01916	0.01836		0.00383	0.00628	0.01755	0.03237	0.00994	0.27699	0.01053	0.24719	0.01476	0.11852	0.0168	0.05194	0.00807	0.34711	0.00976	0.28525		0.0039	1.12356	0.00386	0.77432
												0.02081	0.00154	0.02098	0.00103	0.01942	0.01525	0.01972	0.01215	0.02047	0.00437	0.02078	0.00191	0.01845	0.02431	0.01917	0.01837		0.00384	0.00629	0.01757	0.03241	0.00994	0.27732	0.01054	0.2476	0.01476	0.11858	0.01682	0.05201	0.00808	0.34769	0.00976	0.28533		0.0039	1.12479	0.00386	0.77536
												0.02083	0.00154	0.02099	0.00104	0.01944	0.01526	0.01974	0.01216	0.02047	0.00437	0.0208	0.00192	0.01848	0.02437	0.01917	0.01837		0.00384	0.0063	0.01759	0.03244	0.00995	0.27763	0.01055	0.24772	0.01478	0.11872	0.01684	0.05208	0.00808	0.34781	0.00977	0.28588		0.0039	1.12573	0.00386	0.77644
												0.02085	0.00154	0.02102	0.00103	0.01947	0.01527	0.01976	0.01216	0.0205	0.00437	0.02082	0.00192	0.01849	0.0244	0.0192	0.01841		0.00384	0.0063	0.0176	0.03245	0.00996	0.27784	0.01056	0.24822	0.0148	0.11889	0.01686	0.05213	0.00809	0.34829	0.00977	0.28605		0.00391	1.12681	0.00387	0.77753
												0.02088	0.00155	0.02104	0.00103	0.01949	0.01528	0.01979	0.01217	0.02052	0.00438	0.02083	0.00192	0.0185	0.02441	0.01922	0.01844		0.00385	0.0063	0.01761	0.03245	0.00997	0.27838	0.01056	0.24829	0.01481	0.11901	0.01688	0.05222	0.0081	0.34884	0.00978	0.28639		0.00391	1.1278	0.00387	0.77857
												0.0209	0.00154	0.02106	0.00103	0.01951	0.0153	0.01981	0.01217	0.02054	0.00438	0.02085	0.00192	0.01852	0.02445	0.01925	0.01846		0.00385	0.00631	0.01763	0.03249	0.00999	0.2789	0.01058	0.24876	0.01482	0.11909	0.0169	0.05232	0.0081	0.34904	0.00979	0.2869		0.00391	1.12874	0.00388	0.77956
												0.02092	0.00154	0.02109	0.00103	0.01953	0.0153	0.01984	0.01218	0.02057	0.00438	0.02087	0.00192	0.01855	0.02449	0.01927	0.01849		0.00386	0.00632	0.01765	0.03255	0.00999	0.27902	0.01058	0.24887	0.01484	0.11925	0.01692	0.05239	0.00811	0.34935	0.00979	0.28698		0.00392	1.12978	0.00388	0.78069
												0.02095	0.00153	0.02111	0.00102	0.01954	0.0153	0.01984	0.01218	0.02059	0.00438	0.0209	0.00191	0.01855	0.0245	0.01929	0.01852		0.00386	0.00632	0.01767	0.03259	0.01	0.27943	0.0106	0.24927	0.01486	0.1194	0.01694	0.05246	0.00812	0.3499	0.0098	0.28739		0.00392	1.13077	0.00388	0.78173
												0.02097	0.00153	0.02111	0.00102	0.01956	0.01531	0.01986	0.01219	0.02061	0.00438	0.02092	0.00192	0.01857	0.02452	0.0193	0.01853		0.00386	0.00634	0.01769	0.03259	0.01001	0.27976	0.0106	0.2495	0.01487	0.11952	0.01696	0.05252	0.00812	0.35025	0.00981	0.28747		0.00392	1.13175	0.00389	0.78272
												0.02099	0.00154	0.02113	0.00103	0.01958	0.01531	0.01988	0.0122	0.02062	0.00439	0.02094	0.00193	0.01859	0.02457	0.01931	0.01854		0.00386	0.00634	0.01771	0.03263	0.01002	0.27996	0.01061	0.24979	0.01488	0.11954	0.01697	0.05255	0.00813	0.35049	0.00981	0.28781		0.00393	1.13279	0.00389	0.78375
												0.021	0.00154	0.02116	0.00104	0.01961	0.01532	0.01991	0.01221	0.02064	0.00439	0.02096	0.00192	0.0186	0.02458	0.01932	0.01854		0.00387	0.00635	0.01773	0.03271	0.01003	0.2804	0.01062	0.25013	0.01488	0.11962	0.01698	0.05256	0.00814	0.35108	0.00982	0.28805		0.00393	1.13378	0.00389	0.78479
												0.02102	0.00155	0.02118	0.00104	0.01963	0.01533	0.01993	0.01221	0.02066	0.00439	0.02097	0.00192	0.01862	0.02461	0.01934	0.01856		0.00387	0.00635	0.01773	0.03272	0.01003	0.28046	0.01063	0.25033	0.0149	0.11979	0.017	0.0526	0.00814	0.35141	0.00983	0.28856		0.00394	1.13462	0.0039	0.78573
												0.02104	0.00155	0.02121	0.00104	0.01965	0.01534	0.01995	0.01222	0.02069	0.00439	0.02099	0.00193	0.01864	0.02464	0.01937	0.01859		0.00388	0.00636	0.01775	0.03274	0.01005	0.28101	0.01064	0.25083	0.01492	0.11998	0.01702	0.05269	0.00814	0.35163	0.00983	0.28873		0.00394	1.13565	0.0039	0.78677
												0.02107	0.00155	0.02123	0.00104	0.01966	0.01534	0.01997	0.01223	0.02071	0.00441	0.02101	0.00195	0.01866	0.02468	0.01939	0.01862		0.00388	0.00637	0.01777	0.03272	0.01005	0.28114	0.01066	0.25136	0.01493	0.12001	0.01704	0.05275	0.00815	0.35218	0.00984	0.28912		0.00394	1.13674	0.0039	0.78775
												0.02109	0.00155	0.02125	0.00105	0.01968	0.01535	0.01998	0.01223	0.02073	0.00442	0.02104	0.00194	0.01869	0.02472	0.01941	0.01863		0.00388	0.00638	0.01779	0.03275	0.01006	0.28152	0.01066	0.25141	0.01494	0.12017	0.01706	0.05278	0.00816	0.35262	0.00985	0.28953		0.00394	1.13783	0.00391	0.78864
												0.02111	0.00155	0.02125	0.00105	0.01969	0.01536	0.02	0.01223	0.02073	0.00442	0.02106	0.00194	0.01869	0.02472	0.01943	0.01866		0.00389	0.00639	0.01781	0.03278	0.01007	0.28179	0.01068	0.25186	0.01496	0.12035	0.01706	0.05281	0.00816	0.35273	0.00985	0.28962		0.00395	1.13881	0.00391	0.78963
												0.02112	0.00155	0.02127	0.00104	0.0197	0.01537	0.02002	0.01225	0.02074	0.00441	0.02108	0.00194	0.01871	0.02475	0.01944	0.01867		0.00389	0.00641	0.01782	0.03281	0.01008	0.28202	0.01068	0.25206	0.01498	0.1205	0.01708	0.05285	0.00817	0.35329	0.00986	0.29015		0.00395	1.1398	0.00391	0.79057
												0.02114	0.00155	0.0213	0.00105	0.01973	0.01538	0.02005	0.01226	0.02076	0.00441	0.02109	0.00194	0.01871	0.02476	0.01946	0.01869		0.0039	0.00641	0.01783	0.03281	0.01009	0.28252	0.01069	0.25235	0.01498	0.12051	0.0171	0.05294	0.00818	0.35372	0.00987	0.29049		0.00396	1.14084	0.00392	0.79151
												0.02114	0.00156	0.02132	0.00105	0.01975	0.01539	0.02007	0.01226	0.02078	0.00441	0.02111	0.00195	0.01874	0.02478	0.01948	0.01872		0.0039	0.00641	0.01785	0.03283	0.0101	0.283	0.0107	0.25264	0.015	0.12066	0.01712	0.05298	0.00818	0.35384	0.00988	0.29068		0.00396	1.14198	0.00392	0.79254
												0.02116	0.00155	0.02134	0.00106	0.01977	0.0154	0.0201	0.01227	0.02081	0.00443	0.02113	0.00195	0.01876	0.02482	0.0195	0.01874		0.0039	0.00642	0.01787	0.03288	0.01011	0.28306	0.0107	0.25269	0.01502	0.12082	0.01714	0.05304	0.00819	0.35439	0.00989	0.29124		0.00396	1.14306	0.00392	0.79348
												0.02118	0.00154	0.02135	0.00106	0.01979	0.0154	0.02011	0.01227	0.02083	0.00443	0.02115	0.00195	0.01878	0.02486	0.01953	0.01877		0.00391	0.00643	0.01788	0.03293	0.01011	0.28325	0.01071	0.25286	0.01504	0.12101	0.01716	0.0531	0.0082	0.35497	0.00989	0.29139		0.00397	1.14415	0.00393	0.79447
												0.02121	0.00155	0.02137	0.00105	0.01982	0.01542	0.02012	0.01228	0.02085	0.00443	0.02118	0.00196	0.0188	0.0249	0.01955	0.01879		0.00391	0.00644	0.0179	0.03297	0.01012	0.28359	0.01072	0.25332	0.01506	0.12119	0.01718	0.05319	0.00821	0.35554	0.0099	0.29181		0.00397	1.14519	0.00393	0.79546
												0.02123	0.00155	0.02138	0.00105	0.01984	0.01543	0.02014	0.01228	0.02087	0.00443	0.0212	0.00196	0.01882	0.02493	0.01957	0.01882		0.00392	0.00644	0.01792	0.033	0.01013	0.28401	0.01072	0.25338	0.01508	0.12135	0.0172	0.05328	0.00822	0.35612	0.00991	0.2923		0.00397	1.14622	0.00394	0.79649
												0.02126	0.00156	0.02139	0.00105	0.01987	0.01543	0.02017	0.01229	0.02088	0.00443	0.02123	0.00195	0.01883	0.02494	0.01958	0.01883		0.00392	0.00643	0.01794	0.03302	0.01013	0.28409	0.01074	0.25388	0.0151	0.12151	0.0172	0.05331	0.00822	0.35634	0.00991	0.29238		0.00398	1.14726	0.00394	0.79768
												0.02126	0.00156	0.02142	0.00104	0.01989	0.01544	0.02019	0.01229	0.0209	0.00445	0.02125	0.00195	0.01883	0.02495	0.0196	0.01885		0.00392	0.00644	0.01796	0.03308	0.01015	0.28462	0.01076	0.25442	0.0151	0.12153	0.01721	0.05334	0.00823	0.35665	0.00993	0.2929		0.00398	1.1483	0.00394	0.79877
												0.02128	0.00155	0.02144	0.00105	0.01991	0.01545	0.02021	0.0123	0.02092	0.00445	0.02127	0.00196	0.01885	0.02499	0.01962	0.01889		0.00393	0.00644	0.01798	0.03308	0.01015	0.28474	0.01076	0.25448	0.01512	0.12169	0.01723	0.05344	0.00824	0.35716	0.00993	0.29313		0.00398	1.14938	0.00395	0.7998
												0.0213	0.00157	0.02146	0.00105	0.01993	0.01547	0.02024	0.01231	0.02095	0.00445	0.02129	0.00196	0.01888	0.02503	0.01963	0.01889		0.00393	0.00646	0.018	0.03313	0.01016	0.28513	0.01077	0.25492	0.01514	0.12183	0.01725	0.05353	0.00824	0.35727	0.00994	0.29346		0.00399	1.15057	0.00395	0.80099
												0.02132	0.00157	0.02149	0.00106	0.01994	0.01547	0.02024	0.01231	0.02097	0.00446	0.02132	0.00196	0.0189	0.02507	0.01965	0.0189		0.00394	0.00647	0.01802	0.03315	0.01017	0.28539	0.01078	0.25511	0.01516	0.12202	0.01728	0.0536	0.00825	0.35773	0.00995	0.29399		0.00399	1.15165	0.00396	0.80217
												0.02135	0.00157	0.02151	0.00106	0.01996	0.01547	0.02024	0.01231	0.02099	0.00448	0.02134	0.00195	0.01892	0.02512	0.01967	0.01893		0.00394	0.00648	0.01804	0.03321	0.01018	0.28564	0.01079	0.25542	0.01518	0.12217	0.01729	0.05367	0.00826	0.35833	0.00995	0.29408		0.004	1.15274	0.00396	0.80326
												0.02137	0.00157	0.02152	0.00106	0.01998	0.01548	0.02026	0.01232	0.02101	0.00448	0.02136	0.00196	0.01892	0.02512	0.01969	0.01895		0.00394	0.00649	0.01804	0.03322	0.01019	0.28611	0.0108	0.25577	0.0152	0.12233	0.01731	0.05373	0.00826	0.35844	0.00996	0.29452		0.004	1.15378	0.00396	0.8043
												0.02139	0.00156	0.02153	0.00106	0.02001	0.01549	0.02028	0.01233	0.02102	0.00448	0.02137	0.00197	0.01895	0.02517	0.01971	0.01897		0.00395	0.00649	0.01805	0.03322	0.01019	0.28617	0.0108	0.25594	0.01521	0.12251	0.01733	0.05379	0.00827	0.3589	0.00997	0.29494		0.004	1.15491	0.00397	0.80543
												0.02139	0.00156	0.02156	0.00107	0.02003	0.01551	0.02031	0.01234	0.02104	0.00448	0.02139	0.00197	0.01896	0.02519	0.01972	0.01898		0.00395	0.0065	0.01806	0.03324	0.01021	0.28668	0.01082	0.25636	0.01522	0.12252	0.01734	0.05381	0.00827	0.35946	0.00997	0.29503		0.00401	1.15595	0.00397	0.80652
												0.02142	0.00158	0.02158	0.00106	0.02005	0.01552	0.02033	0.01234	0.02107	0.00449	0.02141	0.00196	0.01897	0.02521	0.01974	0.019		0.00395	0.00651	0.01808	0.03329	0.01021	0.28675	0.01082	0.25647	0.01523	0.12269	0.01735	0.05386	0.00828	0.35969	0.00999	0.2956		0.00401	1.15704	0.00397	0.8076
												0.02144	0.00158	0.02161	0.00106	0.02006	0.01552	0.02036	0.01234	0.02109	0.00449	0.02144	0.00195	0.019	0.02525	0.01976	0.01902		0.00396	0.0065	0.0181	0.0333	0.01022	0.28723	0.01084	0.257	0.01526	0.12287	0.01737	0.05393	0.00828	0.36002	0.00999	0.29585		0.00401	1.15812	0.00398	0.80869
												0.02147	0.00157	0.02163	0.00106	0.02008	0.01553	0.02038	0.01234	0.02111	0.0045	0.02146	0.00196	0.01902	0.02528	0.01979	0.01905		0.00396	0.00652	0.01812	0.03338	0.01023	0.2875	0.01085	0.25752	0.01527	0.12302	0.01739	0.054	0.00829	0.36055	0.01	0.2961		0.00402	1.15926	0.00398	0.80978
												0.02149	0.00158	0.02165	0.00107	0.0201	0.01554	0.0204	0.01235	0.02114	0.0045	0.02149	0.00196	0.01903	0.0253	0.01981	0.01907		0.00397	0.00652	0.01814	0.0334	0.01024	0.28776	0.01086	0.25759	0.01528	0.12306	0.01741	0.05408	0.0083	0.36088	0.01001	0.29667		0.00402	1.1603	0.00398	0.81081
												0.02152	0.00158	0.02167	0.00106	0.02012	0.01554	0.02042	0.01236	0.02114	0.0045	0.02149	0.00197	0.01904	0.02532	0.01982	0.01907		0.00397	0.00653	0.01816	0.03344	0.01025	0.28816	0.01087	0.25802	0.0153	0.12326	0.01742	0.05409	0.0083	0.3611	0.01002	0.29724		0.00402	1.16138	0.00399	0.8119
												0.02153	0.00158	0.0217	0.00107	0.02015	0.01556	0.02045	0.01237	0.02116	0.00451	0.02151	0.00197	0.01906	0.02536	0.01984	0.0191		0.00397	0.00653	0.01818	0.03347	0.01025	0.2883	0.01088	0.25828	0.01531	0.12341	0.01743	0.0541	0.00831	0.3617	0.01003	0.2975		0.00403	1.16257	0.00399	0.81289
												0.02154	0.00158	0.02172	0.00107	0.02017	0.01556	0.02047	0.01238	0.02119	0.0045	0.02153	0.00198	0.01909	0.0254	0.01984	0.0191		0.00398	0.00654	0.0182	0.03351	0.01027	0.28884	0.01088	0.25853	0.01532	0.12346	0.01745	0.05421	0.00832	0.36217	0.01003	0.29759		0.00403	1.1637	0.004	0.81398
												0.02156	0.00158	0.02175	0.00106	0.0202	0.01558	0.0205	0.01238	0.02121	0.0045	0.02156	0.00197	0.01909	0.02541	0.01986	0.01912		0.00398	0.00655	0.01822	0.03356	0.01027	0.28891	0.0109	0.25893	0.01533	0.12352	0.01747	0.05428	0.00832	0.36229	0.01003	0.29776		0.00404	1.16484	0.004	0.81496
												0.02158	0.00157	0.02177	0.00105	0.0202	0.01558	0.02051	0.01239	0.02123	0.00451	0.02158	0.00199	0.01911	0.02544	0.01988	0.01915		0.00399	0.00656	0.01824	0.03359	0.01029	0.28939	0.0109	0.25904	0.01533	0.12359	0.01748	0.0543	0.00833	0.36283	0.01004	0.29829		0.00404	1.16607	0.004	0.816
												0.02161	0.00158	0.02179	0.00106	0.02022	0.01559	0.02052	0.0124	0.02126	0.00451	0.0216	0.00198	0.01914	0.02548	0.01991	0.01918		0.00399	0.00657	0.01826	0.03364	0.01029	0.28958	0.01092	0.25957	0.01535	0.12375	0.01749	0.05436	0.00834	0.36339	0.01005	0.29846		0.00404	1.16731	0.00401	0.81699
												0.02163	0.00158	0.02179	0.00106	0.02024	0.01559	0.02054	0.01241	0.02128	0.00451	0.02163	0.00199	0.01916	0.02551	0.01993	0.01921		0.00399	0.00658	0.01827	0.03363	0.0103	0.28995	0.01092	0.25974	0.01537	0.12396	0.01751	0.05439	0.00835	0.36396	0.01006	0.29881		0.00405	1.16859	0.00401	0.81802
												0.02166	0.00159	0.02182	0.00105	0.02027	0.01558	0.02057	0.01241	0.02128	0.00451	0.02165	0.00199	0.01918	0.02556	0.01995	0.01923		0.00399	0.00659	0.01828	0.03364	0.01031	0.29039	0.01093	0.26011	0.01538	0.12403	0.01753	0.05446	0.00836	0.3645	0.01007	0.29938		0.00405	1.16978	0.00402	0.81921
												0.02166	0.00158	0.02184	0.00107	0.02029	0.0156	0.02059	0.01241	0.0213	0.00451	0.02168	0.00198	0.01921	0.0256	0.01998	0.01924		0.004	0.00658	0.0183	0.03368	0.01031	0.29045	0.01094	0.26023	0.01539	0.12412	0.01755	0.05454	0.00837	0.36505	0.01008	0.29988		0.00406	1.17081	0.00402	0.82025
												0.02168	0.00158	0.02187	0.00108	0.02031	0.01561	0.02061	0.01242	0.02133	0.00452	0.0217	0.00199	0.01923	0.02563	0.01998	0.01925		0.004	0.00658	0.01831	0.03372	0.01033	0.29091	0.01095	0.26065	0.01541	0.12428	0.01757	0.05461	0.00838	0.36564	0.01009	0.30031		0.00406	1.17195	0.00402	0.82119
												0.02171	0.00159	0.02189	0.00107	0.02034	0.01562	0.02064	0.01244	0.02135	0.00453	0.02172	0.00199	0.01923	0.02564	0.01998	0.01925		0.00401	0.0066	0.01832	0.03373	0.01033	0.29098	0.01096	0.26083	0.01543	0.12445	0.01759	0.05466	0.00838	0.36576	0.01009	0.30039		0.00406	1.17314	0.00403	0.82227
												0.02173	0.00159	0.02191	0.00108	0.02034	0.01562	0.02065	0.01244	0.02137	0.00455	0.02174	0.002	0.01924	0.02566	0.02	0.01927		0.00401	0.00661	0.01834	0.03375	0.01033	0.29105	0.01097	0.26118	0.01544	0.12453	0.01761	0.05473	0.00839	0.36625	0.0101	0.30094		0.00407	1.17427	0.00403	0.82331
												0.02175	0.00159	0.02192	0.00108	0.02036	0.01563	0.02066	0.01245	0.0214	0.00455	0.02176	0.00199	0.01925	0.02569	0.02002	0.0193		0.00401	0.0066	0.01835	0.03379	0.01034	0.29152	0.01098	0.26146	0.01545	0.12464	0.01763	0.0548	0.00839	0.36682	0.01011	0.30117		0.00407	1.17541	0.00403	0.82435
												0.02177	0.00159	0.02194	0.00108	0.02038	0.01564	0.02069	0.01246	0.02141	0.00455	0.02177	0.00199	0.01928	0.02572	0.02005	0.01932		0.00402	0.00662	0.01837	0.03383	0.01035	0.2918	0.01098	0.26168	0.01547	0.12481	0.01763	0.05481	0.0084	0.36693	0.01012	0.30149		0.00408	1.17674	0.00404	0.82533
												0.0218	0.00159	0.02196	0.00107	0.02041	0.01566	0.02071	0.01247	0.02142	0.00455	0.02179	0.00199	0.0193	0.02576	0.02007	0.01936		0.00402	0.00662	0.01839	0.03386	0.01036	0.29201	0.01099	0.26201	0.01549	0.12497	0.01764	0.05486	0.0084	0.36737	0.01013	0.30201		0.00408	1.17793	0.00404	0.82642
												0.0218	0.00159	0.02199	0.00107	0.02043	0.01567	0.02073	0.01247	0.02144	0.00457	0.02182	0.00201	0.01932	0.0258	0.0201	0.01938		0.00403	0.00665	0.01841	0.03388	0.01037	0.29247	0.011	0.26218	0.0155	0.12503	0.01765	0.05488	0.00841	0.36792	0.01013	0.3021		0.00408	1.17911	0.00404	0.8276
												0.02182	0.00159	0.02201	0.00107	0.02046	0.01569	0.02076	0.01247	0.02147	0.00456	0.02184	0.00201	0.01935	0.02584	0.02011	0.0194		0.00403	0.00665	0.01843	0.03391	0.01037	0.29253	0.01101	0.26265	0.01551	0.12517	0.01767	0.05496	0.00842	0.36814	0.01014	0.30256		0.00409	1.1803	0.00405	0.82849
												0.02185	0.00159	0.02203	0.00108	0.02047	0.01569	0.02078	0.01248	0.02149	0.00457	0.02187	0.00201	0.01935	0.02584	0.02012	0.01941		0.00403	0.00665	0.01845	0.03394	0.01039	0.29305	0.01102	0.26271	0.01553	0.12533	0.01769	0.05502	0.00842	0.36849	0.01015	0.30289		0.00409	1.18143	0.00405	0.82953
												0.02187	0.00159	0.02206	0.00108	0.02048	0.01569	0.02079	0.01249	0.02152	0.00458	0.02189	0.00201	0.01936	0.02586	0.02014	0.01943		0.00404	0.00665	0.01847	0.03398	0.01039	0.29317	0.01103	0.26321	0.01554	0.12544	0.0177	0.05511	0.00843	0.36906	0.01015	0.30314		0.0041	1.18252	0.00406	0.83062
												0.0219	0.00159	0.02208	0.00108	0.0205	0.01569	0.0208	0.0125	0.02154	0.00459	0.0219	0.00201	0.01937	0.02588	0.02014	0.01945		0.00404	0.00665	0.01849	0.03401	0.0104	0.29359	0.01103	0.26328	0.01555	0.12549	0.01773	0.05517	0.00844	0.36931	0.01017	0.3037		0.0041	1.1837	0.00406	0.83175
												0.02192	0.0016	0.0221	0.00107	0.02053	0.01571	0.02083	0.01251	0.02155	0.00459	0.02191	0.002	0.0194	0.02592	0.02017	0.01946		0.00405	0.00666	0.01849	0.03401	0.01041	0.29378	0.01105	0.26376	0.01555	0.12554	0.01774	0.05525	0.00844	0.36965	0.01017	0.30379		0.0041	1.18479	0.00406	0.83284
												0.02193	0.0016	0.02213	0.00106	0.02055	0.01572	0.02085	0.01251	0.02156	0.00458	0.02194	0.00201	0.01942	0.02596	0.02019	0.01949		0.00405	0.00666	0.01851	0.03404	0.01042	0.29411	0.01105	0.26393	0.01557	0.12565	0.01776	0.0553	0.00845	0.37001	0.01018	0.3042		0.00411	1.18583	0.00407	0.83388
												0.02194	0.0016	0.02215	0.00107	0.02056	0.01572	0.02087	0.01251	0.02159	0.00459	0.02196	0.00201	0.01945	0.026	0.02022	0.01951		0.00405	0.00668	0.01853	0.03407	0.01043	0.2945	0.01106	0.26427	0.01559	0.12582	0.01776	0.05531	0.00845	0.37024	0.01019	0.30462		0.00411	1.18686	0.00407	0.83491
												0.02197	0.00161	0.02217	0.00109	0.02057	0.01573	0.0209	0.01253	0.02161	0.00459	0.02198	0.002	0.01945	0.02602	0.02024	0.01955		0.00406	0.00669	0.01855	0.03407	0.01043	0.29464	0.01107	0.26458	0.01561	0.12598	0.01778	0.05538	0.00846	0.37057	0.01019	0.3047		0.00411	1.1879	0.00407	0.83605
												0.02199	0.00161	0.02219	0.00108	0.0206	0.01573	0.02091	0.01253	0.02161	0.00459	0.02201	0.002	0.01947	0.02604	0.02024	0.01955		0.00406	0.0067	0.01857	0.03411	0.01045	0.2952	0.01108	0.26482	0.01561	0.12604	0.0178	0.05547	0.00846	0.37079	0.0102	0.30527		0.00412	1.18884	0.00408	0.83699
												0.02201	0.00161	0.0222	0.00108	0.02061	0.01573	0.02092	0.01253	0.02163	0.0046	0.02203	0.00201	0.01949	0.02608	0.02026	0.01958		0.00407	0.0067	0.01859	0.03417	0.01046	0.29571	0.01109	0.26523	0.01563	0.12615	0.01782	0.05555	0.00847	0.37134	0.01021	0.30553		0.00412	1.18983	0.00408	0.83793
												0.02203	0.00161	0.02222	0.00108	0.02062	0.01573	0.02095	0.01253	0.02166	0.0046	0.02203	0.00201	0.01949	0.02609	0.02029	0.01959		0.00407	0.00669	0.01861	0.03421	0.01047	0.29593	0.0111	0.26534	0.01565	0.1263	0.01784	0.05561	0.00848	0.37179	0.01021	0.30579		0.00412	1.19086	0.00408	0.83881
												0.02206	0.00161	0.02225	0.0011	0.02064	0.01574	0.02097	0.01255	0.02168	0.00462	0.02205	0.00201	0.01951	0.02612	0.0203	0.01961		0.00407	0.00671	0.01861	0.03421	0.01048	0.29626	0.01111	0.26581	0.01567	0.1265	0.01786	0.05567	0.00848	0.37189	0.01022	0.30631		0.00413	1.19195	0.00409	0.83985
												0.02207	0.00161	0.02227	0.00109	0.02067	0.01575	0.02099	0.01256	0.02168	0.00462	0.02208	0.00202	0.01954	0.02616	0.02031	0.01962		0.00408	0.00672	0.01863	0.03426	0.01049	0.29661	0.01112	0.26586	0.01567	0.12654	0.01787	0.05568	0.00849	0.37243	0.01023	0.3064		0.00413	1.19304	0.00409	0.84089
												0.02208	0.00161	0.02229	0.0011	0.02069	0.01576	0.02102	0.01255	0.0217	0.00461	0.0221	0.00202	0.01955	0.0262	0.02033	0.01964		0.00408	0.00673	0.01865	0.03427	0.01049	0.29681	0.01113	0.26638	0.01569	0.12665	0.01788	0.05573	0.0085	0.37297	0.01023	0.30684		0.00413	1.19407	0.0041	0.84183
												0.02211	0.00161	0.02232	0.00109	0.02072	0.01577	0.02104	0.01257	0.02173	0.00461	0.02213	0.00202	0.01956	0.02622	0.02036	0.01967		0.00409	0.00675	0.01867	0.03432	0.01051	0.29732	0.01113	0.26644	0.01571	0.12681	0.01789	0.0558	0.00851	0.37353	0.01025	0.30735		0.00414	1.19511	0.0041	0.84277
												0.02213	0.00161	0.02232	0.00108	0.02074	0.01578	0.02105	0.01257	0.02175	0.00462	0.02215	0.00203	0.01959	0.02626	0.02038	0.01969		0.00409	0.00674	0.01869	0.03438	0.01052	0.29784	0.01115	0.26686	0.01573	0.12695	0.0179	0.05584	0.00851	0.37412	0.01025	0.30762		0.00414	1.1961	0.0041	0.8437
												0.02215	0.00162	0.02234	0.00109	0.02074	0.01578	0.02107	0.01258	0.02178	0.00463	0.02217	0.00203	0.01961	0.0263	0.0204	0.01971		0.00409	0.00675	0.01871	0.03439	0.01053	0.29806	0.01115	0.26692	0.01574	0.12704	0.01792	0.05592	0.00852	0.37469	0.01026	0.30788		0.00414	1.19714	0.00411	0.84474
												0.02218	0.00162	0.02236	0.0011	0.02076	0.01578	0.02109	0.01258	0.0218	0.00462	0.02217	0.00203	0.01963	0.02634	0.02043	0.01974		0.0041	0.00676	0.01872	0.03441	0.01054	0.29834	0.01115	0.26704	0.01575	0.12713	0.01794	0.05601	0.00853	0.37526	0.01027	0.3083		0.00415	1.19822	0.00411	0.84583
												0.0222	0.00163	0.02239	0.00111	0.02079	0.0158	0.02111	0.01259	0.02182	0.00464	0.02219	0.00203	0.01963	0.02634	0.02045	0.01977		0.0041	0.00677	0.01873	0.03444	0.01055	0.29874	0.01116	0.26745	0.01576	0.12726	0.01796	0.05606	0.00854	0.37537	0.01027	0.30838		0.00415	1.19931	0.00411	0.84696
												0.02222	0.00162	0.02241	0.00111	0.02081	0.01581	0.02114	0.01259	0.02182	0.00464	0.02222	0.00204	0.01965	0.02638	0.02046	0.01979		0.0041	0.00679	0.01875	0.03449	0.01055	0.29888	0.01117	0.26767	0.01577	0.12728	0.01798	0.05612	0.00854	0.37582	0.01028	0.30889		0.00416	1.20035	0.00412	0.84805
												0.02225	0.00163	0.02243	0.00111	0.02084	0.01581	0.02116	0.01259	0.02184	0.00464	0.02224	0.00203	0.01966	0.02638	0.02048	0.0198		0.00411	0.00679	0.01877	0.0345	0.01057	0.29941	0.01118	0.26797	0.01578	0.12745	0.018	0.05618	0.00855	0.37638	0.01029	0.30912		0.00416	1.20143	0.00412	0.84899
												0.02227	0.00163	0.02246	0.00112	0.02086	0.01583	0.02118	0.0126	0.02187	0.00465	0.02227	0.00205	0.01968	0.02642	0.0205	0.01983		0.00411	0.0068	0.01879	0.03453	0.01057	0.29947	0.01119	0.26828	0.01579	0.12753	0.01802	0.05624	0.00855	0.37651	0.01029	0.30946		0.00416	1.20252	0.00412	0.85012
												0.02229	0.00164	0.02248	0.00112	0.02088	0.01584	0.02121	0.0126	0.02189	0.00465	0.02229	0.00205	0.0197	0.02646	0.02051	0.01984		0.00412	0.00681	0.01881	0.03454	0.01058	0.29994	0.0112	0.26847	0.01581	0.12766	0.01803	0.0563	0.00856	0.37697	0.0103	0.30996		0.00417	1.20375	0.00413	0.85121
												0.02232	0.00163	0.02251	0.00111	0.02088	0.01585	0.02123	0.0126	0.02192	0.00466	0.0223	0.00205	0.01973	0.0265	0.02052	0.01984		0.00412	0.00681	0.01883	0.03456	0.01059	0.30013	0.01121	0.26894	0.01583	0.12787	0.01804	0.05632	0.00857	0.37756	0.01032	0.3105		0.00417	1.20489	0.00413	0.85225
												0.02234	0.00163	0.02253	0.00111	0.02091	0.01586	0.02125	0.01261	0.02194	0.00466	0.02231	0.00204	0.01975	0.02654	0.02055	0.01988		0.00412	0.00681	0.01885	0.0346	0.0106	0.30044	0.01121	0.26899	0.01584	0.12804	0.01806	0.05638	0.00858	0.37779	0.01032	0.31085		0.00417	1.20598	0.00414	0.85328
												0.02234	0.00163	0.02255	0.00111	0.02093	0.01585	0.02128	0.01262	0.02195	0.00466	0.02234	0.00205	0.01976	0.02656	0.02057	0.0199		0.00412	0.00682	0.01887	0.03464	0.01061	0.30085	0.01123	0.2695	0.01586	0.12825	0.01808	0.05644	0.00858	0.37815	0.01033	0.31102		0.00418	1.20701	0.00414	0.85442
												0.02237	0.00163	0.02257	0.0011	0.02095	0.01586	0.0213	0.01263	0.02196	0.00466	0.02236	0.00205	0.01976	0.02656	0.02059	0.01993		0.00413	0.00683	0.01889	0.03466	0.01061	0.30099	0.01125	0.27003	0.01588	0.12842	0.01809	0.05648	0.00859	0.37869	0.01034	0.31152		0.00418	1.2081	0.00414	0.85546
												0.02239	0.00163	0.02259	0.00111	0.02098	0.01587	0.02132	0.01264	0.02199	0.00467	0.02238	0.00205	0.01977	0.02658	0.02061	0.01994		0.00413	0.00683	0.0189	0.03471	0.01063	0.30153	0.01125	0.27009	0.0159	0.12855	0.0181	0.05654	0.00859	0.3789	0.01034	0.3117		0.00418	1.20933	0.00415	0.8564
												0.02241	0.00164	0.0226	0.00111	0.021	0.01587	0.02132	0.01264	0.02201	0.00467	0.02241	0.00205	0.0198	0.02662	0.02064	0.01997		0.00414	0.00685	0.01891	0.03473	0.01064	0.30207	0.01126	0.27053	0.0159	0.1286	0.01812	0.05658	0.0086	0.37922	0.01035	0.31206		0.00419	1.21052	0.00415	0.85743
												0.02244	0.00164	0.02262	0.00111	0.02101	0.01587	0.02135	0.01264	0.02203	0.00468	0.02243	0.00206	0.01982	0.02666	0.02064	0.01998		0.00414	0.00684	0.01892	0.03478	0.01065	0.30226	0.01127	0.2708	0.01592	0.12876	0.01814	0.05668	0.00861	0.37978	0.01036	0.31257		0.00419	1.2117	0.00416	0.85862
												0.02246	0.00164	0.02264	0.00112	0.02102	0.01587	0.02137	0.01265	0.02206	0.00469	0.02244	0.00206	0.01985	0.0267	0.02065	0.01999		0.00414	0.00686	0.01894	0.0348	0.01066	0.30261	0.01128	0.27107	0.01594	0.12895	0.01816	0.05671	0.00861	0.38013	0.01036	0.31265		0.0042	1.21274	0.00416	0.85985
												0.02247	0.00164	0.02267	0.00111	0.02105	0.01589	0.0214	0.01265	0.02208	0.00469	0.02246	0.00206	0.01987	0.02674	0.02066	0.01999		0.00415	0.00686	0.01894	0.03481	0.01067	0.30302	0.01129	0.27146	0.01595	0.12905	0.01818	0.05679	0.00862	0.38036	0.01037	0.31313		0.0042	1.21388	0.00416	0.86099
												0.02248	0.00164	0.02269	0.00111	0.02106	0.0159	0.02142	0.01266	0.02208	0.00469	0.02248	0.00205	0.01989	0.02678	0.02069	0.02002		0.00415	0.00687	0.01897	0.03484	0.01067	0.30315	0.0113	0.27162	0.01596	0.1291	0.01818	0.0568	0.00863	0.38092	0.01038	0.31348		0.0042	1.21506	0.00417	0.86222
												0.02251	0.00165	0.02272	0.00111	0.02107	0.0159	0.02143	0.01267	0.0221	0.0047	0.0225	0.00206	0.0199	0.02679	0.02071	0.02004		0.00416	0.00688	0.01899	0.03486	0.01068	0.30367	0.01131	0.27208	0.01598	0.12926	0.0182	0.05686	0.00863	0.38125	0.01039	0.31365		0.00421	1.2161	0.00417	0.86336
												0.02253	0.00164	0.02273	0.00111	0.0211	0.0159	0.02144	0.01267	0.02213	0.00469	0.02253	0.00206	0.01992	0.02682	0.02073	0.02007		0.00416	0.00689	0.019	0.03487	0.01069	0.30374	0.01131	0.27214	0.01599	0.12936	0.01822	0.05694	0.00864	0.38147	0.0104	0.31416		0.00421	1.21719	0.00418	0.8644
												0.02256	0.00164	0.02274	0.00111	0.02112	0.01591	0.02145	0.01267	0.02215	0.0047	0.02255	0.00206	0.01994	0.02685	0.02076	0.02009		0.00416	0.0069	0.01902	0.03495	0.0107	0.3042	0.01133	0.27267	0.016	0.12945	0.01824	0.05703	0.00864	0.38205	0.0104	0.3144		0.00421	1.21832	0.00418	0.86533
												0.02258	0.00164	0.02276	0.00112	0.02114	0.01592	0.02147	0.01267	0.02218	0.0047	0.02257	0.00207	0.01996	0.02689	0.02078	0.02011		0.00417	0.0069	0.01904	0.03495	0.0107	0.30437	0.01134	0.27319	0.01601	0.12955	0.01826	0.05707	0.00865	0.38254	0.01041	0.31473		0.00422	1.21941	0.00418	0.86642
												0.0226	0.00163	0.02279	0.00113	0.02114	0.01592	0.02149	0.01267	0.0222	0.0047	0.02257	0.00207	0.01998	0.02692	0.02078	0.02011		0.00417	0.00691	0.01906	0.03501	0.01072	0.30474	0.01135	0.27331	0.01602	0.12961	0.01828	0.05716	0.00865	0.38265	0.01042	0.31525		0.00422	1.22074	0.00419	0.8676
												0.02261	0.00164	0.02281	0.00113	0.02117	0.01592	0.02151	0.01268	0.02222	0.0047	0.0226	0.00205	0.01999	0.02693	0.02081	0.02013		0.00417	0.00691	0.01908	0.03507	0.01073	0.30507	0.01136	0.27371	0.01604	0.12979	0.01829	0.05729	0.00866	0.38323	0.01043	0.31579		0.00423	1.22207	0.00419	0.86874
												0.02262	0.00163	0.02283	0.00112	0.02119	0.01593	0.02154	0.0127	0.02222	0.0047	0.02262	0.00206	0.02001	0.02698	0.02082	0.02015		0.00418	0.00693	0.0191	0.03514	0.01073	0.30527	0.01137	0.27389	0.01606	0.12995	0.01831	0.05736	0.00867	0.38368	0.01044	0.3162		0.00423	1.22341	0.00419	0.86968
												0.02265	0.00164	0.02286	0.00113	0.02121	0.01594	0.02156	0.01271	0.02225	0.00471	0.02264	0.00207	0.02003	0.027	0.02083	0.02016		0.00418	0.00693	0.01912	0.03519	0.01074	0.30576	0.01137	0.27395	0.01607	0.13005	0.01832	0.05738	0.00867	0.38379	0.01044	0.31636		0.00424	1.22469	0.0042	0.87062
												0.02267	0.00164	0.02286	0.00113	0.02124	0.01595	0.02158	0.01272	0.02227	0.00472	0.02267	0.00207	0.02004	0.02701	0.02085	0.02018		0.00419	0.00697	0.01914	0.03519	0.01075	0.30582	0.01138	0.27425	0.01608	0.13013	0.01833	0.05741	0.00868	0.38434	0.01046	0.31694		0.00424	1.22588	0.0042	0.87156
												0.0227	0.00165	0.02288	0.00112	0.02126	0.01595	0.02159	0.01272	0.02229	0.00473	0.02269	0.00208	0.02006	0.02706	0.02088	0.02021		0.00419	0.00695	0.01915	0.03521	0.01076	0.30632	0.01139	0.27456	0.0161	0.13028	0.01835	0.05744	0.00869	0.38494	0.01046	0.3171		0.00424	1.22701	0.0042	0.87254
												0.02272	0.00164	0.02291	0.00113	0.02128	0.01596	0.02161	0.01273	0.02232	0.00473	0.02271	0.00208	0.02008	0.02709	0.0209	0.02023		0.00419	0.00696	0.01916	0.03523	0.01076	0.30652	0.0114	0.2748	0.01612	0.13044	0.01837	0.05751	0.00869	0.38505	0.01047	0.31746		0.00425	1.22825	0.00421	0.87358
												0.02274	0.00164	0.02293	0.00113	0.02128	0.01596	0.02163	0.01273	0.02234	0.00474	0.02271	0.00208	0.02009	0.02709	0.02092	0.02025		0.0042	0.00696	0.01918	0.03525	0.01077	0.30686	0.01141	0.27516	0.01613	0.13054	0.0184	0.05758	0.0087	0.38552	0.01047	0.31773		0.00425	1.22948	0.00421	0.87462
												0.02277	0.00163	0.02295	0.00113	0.02131	0.01598	0.02166	0.01273	0.02235	0.00474	0.02274	0.00209	0.0201	0.02713	0.02092	0.02025		0.0042	0.00697	0.0192	0.03529	0.01078	0.30719	0.01141	0.27533	0.01614	0.13062	0.01841	0.05765	0.00871	0.38607	0.01048	0.31798		0.00425	1.23062	0.00422	0.8756
												0.02279	0.00164	0.02297	0.00113	0.02133	0.016	0.02168	0.01274	0.02236	0.00473	0.02274	0.00209	0.02013	0.02716	0.02095	0.02027		0.00421	0.00698	0.01922	0.03535	0.01079	0.30738	0.01143	0.27576	0.01616	0.1308	0.01843	0.05773	0.00871	0.38629	0.01048	0.31807		0.00426	1.23165	0.00422	0.87654
												0.02282	0.00164	0.023	0.00112	0.02135	0.016	0.0217	0.01276	0.02239	0.00474	0.02276	0.00208	0.02015	0.0272	0.02097	0.0203		0.00421	0.00698	0.01924	0.0354	0.0108	0.30789	0.01143	0.27583	0.01618	0.131	0.01845	0.05779	0.00872	0.38663	0.01049	0.31852		0.00426	1.23284	0.00422	0.87753
												0.02284	0.00165	0.023	0.00113	0.02138	0.01601	0.02172	0.01275	0.02241	0.00475	0.02279	0.00208	0.02017	0.02723	0.02099	0.02031		0.00421	0.00698	0.01926	0.0354	0.01082	0.30841	0.01144	0.27634	0.01618	0.13104	0.01847	0.05786	0.00873	0.38719	0.0105	0.31894		0.00427	1.23412	0.00422	0.87857
												0.02286	0.00165	0.02302	0.00113	0.0214	0.01602	0.02172	0.01275	0.02244	0.00475	0.02281	0.00209	0.02018	0.02724	0.02101	0.02033		0.00422	0.00698	0.01928	0.03546	0.01082	0.30855	0.01145	0.27647	0.0162	0.13121	0.01849	0.05792	0.00873	0.38742	0.0105	0.31903		0.00427	1.23531	0.00423	0.87951
												0.02288	0.00166	0.02305	0.00114	0.02141	0.01602	0.02175	0.01277	0.02246	0.00475	0.02283	0.0021	0.0202	0.02728	0.02102	0.02035		0.00422	0.00698	0.0193	0.0355	0.01083	0.30895	0.01146	0.27689	0.01621	0.13132	0.01851	0.05799	0.00874	0.38775	0.01052	0.31959		0.00427	1.23659	0.00423	0.88059
												0.02288	0.00166	0.02307	0.00114	0.02142	0.01603	0.02177	0.01277	0.02248	0.00475	0.02284	0.00209	0.02022	0.02731	0.02104	0.02037		0.00423	0.00699	0.01932	0.03553	0.01084	0.30924	0.01147	0.27713	0.01622	0.13138	0.01853	0.05808	0.00875	0.38828	0.01052	0.31975		0.00428	1.23778	0.00424	0.88178
												0.02291	0.00165	0.02309	0.00112	0.02145	0.01604	0.0218	0.01277	0.02249	0.00475	0.02285	0.00209	0.02025	0.02737	0.02105	0.02038		0.00423	0.00701	0.01934	0.03558	0.01085	0.30948	0.01148	0.27742	0.01624	0.13155	0.01853	0.05809	0.00875	0.38859	0.01053	0.32009		0.00428	1.23896	0.00424	0.88281
												0.02293	0.00166	0.02312	0.00113	0.02147	0.01605	0.02182	0.01279	0.02251	0.00476	0.02288	0.0021	0.02027	0.0274	0.02106	0.02038		0.00423	0.00699	0.01936	0.03561	0.01086	0.30996	0.01149	0.2777	0.01626	0.13174	0.01855	0.05812	0.00876	0.3888	0.01054	0.32058		0.00428	1.24015	0.00424	0.8838
												0.02296	0.00166	0.02313	0.00113	0.0215	0.01605	0.02184	0.01279	0.02252	0.00477	0.0229	0.0021	0.02029	0.02744	0.02109	0.02041		0.00424	0.007	0.01938	0.03566	0.01086	0.31003	0.01149	0.27796	0.01628	0.1319	0.01857	0.05821	0.00877	0.38933	0.01054	0.32067		0.00429	1.24119	0.00425	0.88474
												0.02298	0.00165	0.02314	0.00113	0.02152	0.01605	0.02186	0.01279	0.02253	0.00477	0.02293	0.00211	0.0203	0.02745	0.02111	0.02043		0.00424	0.00702	0.01938	0.03566	0.01088	0.31058	0.01151	0.27839	0.0163	0.13205	0.01859	0.05828	0.00877	0.38967	0.01055	0.32108		0.00429	1.24217	0.00425	0.88583
												0.023	0.00165	0.02317	0.00114	0.02154	0.01606	0.02187	0.01279	0.02255	0.00477	0.02295	0.00211	0.02031	0.02746	0.02113	0.02045		0.00425	0.00702	0.0194	0.0357	0.01088	0.31071	0.01151	0.27851	0.0163	0.13207	0.01859	0.05829	0.00877	0.3899	0.01056	0.32151		0.0043	1.24321	0.00425	0.88691
												0.02301	0.00165	0.02319	0.00113	0.02155	0.01607	0.02189	0.0128	0.02258	0.00477	0.02297	0.0021	0.02032	0.02747	0.02116	0.02048		0.00425	0.00702	0.0194	0.0357	0.01089	0.31112	0.01152	0.27899	0.01632	0.13224	0.01861	0.05837	0.00878	0.39046	0.01056	0.32159		0.0043	1.2442	0.00426	0.888
												0.02303	0.00165	0.02321	0.00114	0.02157	0.01607	0.02191	0.01281	0.0226	0.00477	0.023	0.00211	0.02034	0.02751	0.02118	0.0205		0.00425	0.00703	0.01942	0.03571	0.0109	0.31145	0.01153	0.27905	0.01634	0.13238	0.01863	0.05843	0.00879	0.39092	0.01057	0.32213		0.0043	1.24514	0.00426	0.88909
												0.02305	0.00165	0.02324	0.00113	0.02159	0.01607	0.02194	0.01282	0.02262	0.00477	0.02302	0.00211	0.02036	0.02755	0.02119	0.0205		0.00426	0.00705	0.01944	0.03575	0.01091	0.31164	0.01154	0.27957	0.01635	0.13255	0.01865	0.05853	0.00879	0.39104	0.01058	0.32246		0.00431	1.24607	0.00426	0.89017
												0.02307	0.00167	0.02326	0.00114	0.02161	0.01608	0.02196	0.01282	0.02263	0.00477	0.02304	0.0021	0.02039	0.02759	0.02119	0.02051		0.00426	0.00705	0.01946	0.0358	0.01092	0.3121	0.01154	0.27964	0.01636	0.13257	0.01867	0.0586	0.0088	0.3916	0.01058	0.32263		0.00431	1.24701	0.00427	0.89116
												0.0231	0.00166	0.02326	0.00114	0.02164	0.0161	0.02198	0.01282	0.02265	0.00478	0.02307	0.0021	0.02041	0.02763	0.02121	0.02052		0.00426	0.00705	0.01948	0.03583	0.01092	0.31217	0.01156	0.28007	0.01638	0.13275	0.01869	0.05868	0.00881	0.39204	0.01059	0.32316		0.00431	1.24805	0.00427	0.8922
												0.02312	0.00166	0.02328	0.00115	0.02166	0.01611	0.02199	0.01282	0.02267	0.00478	0.02309	0.0021	0.02042	0.02764	0.02123	0.02054		0.00426	0.00704	0.0195	0.03584	0.01094	0.31269	0.01156	0.28024	0.0164	0.13288	0.01871	0.05874	0.00881	0.39215	0.0106	0.32334		0.00432	1.24909	0.00428	0.89328
												0.02314	0.00167	0.02331	0.00115	0.02168	0.01611	0.02201	0.01283	0.0227	0.00479	0.02311	0.0021	0.02043	0.02767	0.02125	0.02056		0.00427	0.00705	0.01952	0.03588	0.01094	0.31282	0.01158	0.28062	0.01641	0.13305	0.01872	0.05879	0.00882	0.39271	0.01061	0.32369		0.00432	1.25007	0.00428	0.89427
												0.02317	0.00168	0.02333	0.00114	0.02171	0.01613	0.02202	0.01284	0.02272	0.00479	0.02311	0.0021	0.02044	0.02768	0.02127	0.02058		0.00427	0.00706	0.01954	0.03588	0.01095	0.31323	0.01158	0.28085	0.01642	0.13311	0.01873	0.05881	0.00883	0.3933	0.01062	0.32419		0.00432	1.25121	0.00428	0.89526
												0.02319	0.00167	0.02335	0.00112	0.02173	0.01613	0.02203	0.01284	0.02274	0.00479	0.02314	0.00211	0.02046	0.02772	0.0213	0.02061		0.00427	0.00707	0.01956	0.03593	0.01096	0.3135	0.01159	0.28117	0.01644	0.1333	0.01875	0.05885	0.00884	0.39386	0.01062	0.32427		0.00433	1.25235	0.00429	0.8963
												0.02322	0.00167	0.02338	0.00113	0.02176	0.01615	0.02206	0.01285	0.02276	0.0048	0.02316	0.00211	0.02048	0.02775	0.02132	0.02063		0.00428	0.00707	0.01958	0.03596	0.01097	0.31377	0.0116	0.28146	0.01644	0.13331	0.01876	0.05887	0.00885	0.39441	0.01063	0.32476		0.00433	1.25348	0.00429	0.89728
												0.02324	0.00167	0.0234	0.00114	0.02178	0.01615	0.02208	0.01286	0.02277	0.00481	0.02319	0.00211	0.02051	0.02778	0.02132	0.02063		0.00428	0.00707	0.0196	0.03599	0.01098	0.31422	0.01161	0.2817	0.01646	0.13343	0.01877	0.05892	0.00885	0.39452	0.01064	0.32519		0.00433	1.25452	0.00429	0.89832
												0.02327	0.00167	0.0234	0.00114	0.0218	0.01615	0.0221	0.01287	0.02279	0.00481	0.02321	0.00211	0.02053	0.02782	0.02135	0.02065		0.00429	0.00708	0.01961	0.03602	0.01098	0.31429	0.01162	0.28215	0.01647	0.13355	0.01879	0.05899	0.00886	0.39495	0.01064	0.32528		0.00434	1.25556	0.0043	0.89936
												0.02328	0.00168	0.02342	0.00115	0.02182	0.01616	0.02212	0.01287	0.02281	0.00481	0.02324	0.00212	0.02053	0.02782	0.02137	0.02067		0.00429	0.0071	0.01962	0.03606	0.011	0.31479	0.01162	0.28221	0.01647	0.13361	0.01881	0.0591	0.00887	0.39549	0.01065	0.32581		0.00434	1.25669	0.0043	0.90044
												0.02329	0.00168	0.02345	0.00114	0.02182	0.01616	0.02213	0.01287	0.02284	0.00483	0.02324	0.00212	0.02055	0.02786	0.0214	0.02069		0.00429	0.0071	0.01964	0.03612	0.011	0.31486	0.01164	0.28273	0.0165	0.13381	0.01883	0.05919	0.00887	0.39571	0.01066	0.32616		0.00434	1.25778	0.0043	0.90148
												0.02331	0.00168	0.02347	0.00114	0.02185	0.01616	0.02215	0.01287	0.02286	0.00484	0.02326	0.00213	0.02057	0.0279	0.0214	0.02069		0.0043	0.00711	0.01966	0.03616	0.01101	0.31535	0.01164	0.28279	0.01651	0.13398	0.01885	0.05926	0.00888	0.39605	0.01066	0.32633		0.00435	1.25891	0.00431	0.90257
												0.02333	0.00168	0.0235	0.00114	0.02187	0.01618	0.02217	0.01288	0.02289	0.00484	0.02328	0.00213	0.02058	0.0279	0.02142	0.02071		0.0043	0.00711	0.01967	0.03615	0.01102	0.3156	0.01166	0.28327	0.01652	0.13405	0.01886	0.05929	0.00889	0.3966	0.01068	0.32691		0.00435	1.2601	0.00431	0.90375
												0.02336	0.00168	0.02352	0.00115	0.0219	0.01618	0.0222	0.01289	0.02289	0.00485	0.02331	0.00214	0.0206	0.02794	0.02144	0.02074		0.0043	0.00712	0.0197	0.03618	0.01103	0.31585	0.01166	0.28345	0.01653	0.13414	0.01887	0.05931	0.00889	0.39681	0.01068	0.32699		0.00436	1.26138	0.00432	0.90484
												0.02338	0.00168	0.02353	0.00115	0.02192	0.01619	0.02222	0.01289	0.02291	0.00484	0.02333	0.00213	0.02062	0.02798	0.02146	0.02075		0.00431	0.00713	0.0197	0.0362	0.01104	0.31631	0.01167	0.2838	0.01656	0.13432	0.01889	0.0594	0.00889	0.39713	0.01069	0.32742		0.00436	1.26252	0.00432	0.90588
												0.02341	0.00167	0.02354	0.00115	0.02194	0.0162	0.02224	0.01291	0.02293	0.00484	0.02335	0.00214	0.02063	0.028	0.02146	0.02076		0.00431	0.00713	0.01972	0.03622	0.01104	0.31638	0.01168	0.28409	0.01658	0.13447	0.01891	0.05947	0.0089	0.39771	0.0107	0.32793		0.00436	1.26365	0.00432	0.90711
												0.02342	0.00167	0.02357	0.00116	0.02195	0.0162	0.02226	0.01291	0.02296	0.00485	0.02338	0.00214	0.02065	0.02804	0.02149	0.02077		0.00432	0.00713	0.01974	0.03623	0.01106	0.31689	0.01169	0.28434	0.01659	0.13455	0.01893	0.05954	0.00891	0.39804	0.01071	0.32847		0.00437	1.26479	0.00433	0.9083
												0.02343	0.00167	0.02359	0.00115	0.02197	0.0162	0.02227	0.01291	0.02298	0.00486	0.02338	0.00214	0.02067	0.02807	0.02151	0.0208		0.00432	0.00715	0.01976	0.03628	0.01106	0.31701	0.0117	0.28471	0.01659	0.13462	0.01895	0.05962	0.00891	0.39826	0.01072	0.32871		0.00437	1.26598	0.00433	0.90943
												0.02345	0.00167	0.02362	0.00115	0.02199	0.01621	0.02229	0.01292	0.023	0.00486	0.0234	0.00213	0.02069	0.02811	0.02154	0.02082		0.00432	0.00716	0.01978	0.03633	0.01107	0.31744	0.01171	0.28488	0.01662	0.1348	0.01897	0.05968	0.00892	0.39882	0.01072	0.32904		0.00438	1.26711	0.00434	0.91052
												0.02348	0.00167	0.02364	0.00116	0.02202	0.01623	0.02232	0.01293	0.02303	0.00487	0.02343	0.00215	0.02071	0.02813	0.02156	0.02085		0.00433	0.00715	0.01979	0.03635	0.01108	0.31763	0.01172	0.28534	0.01663	0.13493	0.01898	0.05973	0.00893	0.39916	0.01073	0.32956		0.00438	1.26825	0.00434	0.91165
												0.0235	0.00167	0.02366	0.00115	0.02204	0.01623	0.02234	0.01294	0.02303	0.00487	0.02345	0.00215	0.02072	0.02814	0.02159	0.02087		0.00433	0.00716	0.01981	0.0364	0.01109	0.31796	0.01172	0.28539	0.01665	0.13504	0.01899	0.05975	0.00893	0.39939	0.01074	0.32965		0.00438	1.26933	0.00434	0.91274
												0.02352	0.00168	0.02367	0.00114	0.02206	0.01624	0.02236	0.01293	0.02305	0.00487	0.02347	0.00215	0.02074	0.02818	0.02159	0.02087		0.00434	0.00717	0.01983	0.03642	0.0111	0.31835	0.01174	0.28591	0.01665	0.13512	0.019	0.05978	0.00894	0.39992	0.01075	0.33009		0.00439	1.27047	0.00435	0.91383
												0.02355	0.00168	0.02369	0.00114	0.02208	0.01624	0.02239	0.01294	0.02308	0.00489	0.02349	0.00216	0.02077	0.02822	0.02159	0.02087		0.00434	0.00718	0.01983	0.03642	0.0111	0.31848	0.01175	0.28644	0.01666	0.13521	0.01901	0.05982	0.00895	0.40037	0.01075	0.33054		0.00439	1.27156	0.00435	0.91501
												0.02357	0.00168	0.02371	0.00115	0.02209	0.01624	0.02239	0.01293	0.0231	0.00488	0.02351	0.00215	0.02079	0.02824	0.02161	0.02088		0.00434	0.00718	0.01985	0.03647	0.01112	0.319	0.01176	0.28662	0.01667	0.13531	0.01903	0.05988	0.00895	0.40048	0.01076	0.33063		0.00439	1.27264	0.00436	0.91615
												0.0236	0.00168	0.02373	0.00115	0.02211	0.01625	0.02241	0.01294	0.02312	0.00488	0.02352	0.00215	0.02081	0.02828	0.02163	0.02092		0.00435	0.00719	0.01987	0.03649	0.01113	0.31952	0.01177	0.28696	0.01669	0.13552	0.01905	0.05995	0.00896	0.40106	0.01077	0.33115		0.0044	1.27378	0.00436	0.91714
												0.02362	0.00168	0.02376	0.00115	0.02212	0.01625	0.02243	0.01295	0.02314	0.00489	0.02354	0.00215	0.02084	0.02832	0.02166	0.02092		0.00435	0.0072	0.01989	0.03654	0.01114	0.31972	0.01178	0.28726	0.0167	0.13554	0.01907	0.06001	0.00897	0.40151	0.01078	0.33149		0.0044	1.27481	0.00436	0.91817
												0.02364	0.00169	0.02378	0.00115	0.02213	0.01626	0.02246	0.01296	0.02316	0.00488	0.02357	0.00215	0.02084	0.02833	0.02168	0.02094		0.00436	0.00722	0.01991	0.03657	0.01115	0.32006	0.01179	0.28749	0.01671	0.13568	0.01908	0.06008	0.00897	0.40162	0.01078	0.33167		0.0044	1.2761	0.00437	0.91921
												0.02367	0.00169	0.0238	0.00115	0.02216	0.01628	0.02248	0.01295	0.02317	0.00488	0.02359	0.00216	0.02086	0.02836	0.0217	0.02097		0.00436	0.00722	0.01993	0.0366	0.01116	0.32037	0.0118	0.2879	0.01673	0.13585	0.01911	0.06015	0.00898	0.4022	0.01079	0.33225		0.00441	1.27738	0.00437	0.9203
												0.02368	0.00169	0.02381	0.00115	0.02218	0.01628	0.02251	0.01296	0.02319	0.00489	0.02361	0.00215	0.02086	0.02836	0.02172	0.021		0.00436	0.00722	0.01995	0.03664	0.01116	0.32061	0.0118	0.28802	0.01675	0.13604	0.01913	0.06026	0.00899	0.40275	0.01079	0.33234		0.00441	1.27867	0.00437	0.92128
												0.02369	0.00169	0.02383	0.00115	0.02221	0.0163	0.02253	0.01297	0.02322	0.00489	0.02364	0.00216	0.02088	0.0284	0.02173	0.021		0.00437	0.00723	0.01997	0.03667	0.01118	0.32108	0.01182	0.28837	0.01675	0.13605	0.01913	0.06028	0.009	0.40328	0.01081	0.33284		0.00442	1.27985	0.00438	0.92232
												0.02371	0.00169	0.02385	0.00114	0.02222	0.0163	0.02253	0.01297	0.02324	0.0049	0.02365	0.00216	0.02091	0.02845	0.02175	0.02101		0.00437	0.00724	0.01999	0.03668	0.01118	0.32115	0.01182	0.28855	0.01677	0.13624	0.01915	0.06031	0.00901	0.40382	0.01081	0.33324		0.00442	1.28104	0.00438	0.92336
												0.02374	0.00171	0.02387	0.00114	0.02223	0.0163	0.02255	0.01298	0.02326	0.00491	0.02366	0.00216	0.02093	0.02848	0.02177	0.02104		0.00438	0.00724	0.02	0.0367	0.01119	0.32167	0.01184	0.28908	0.01679	0.13642	0.01916	0.06036	0.00901	0.40433	0.01082	0.33342		0.00442	1.28227	0.00438	0.9244
												0.02376	0.0017	0.0239	0.00113	0.02225	0.0163	0.02258	0.013	0.02329	0.00491	0.02369	0.00217	0.02096	0.02853	0.02178	0.02105		0.00438	0.00726	0.02001	0.03671	0.0112	0.32173	0.01184	0.28919	0.01681	0.13653	0.01918	0.06043	0.00902	0.40489	0.01083	0.33393		0.00443	1.28336	0.00439	0.92548
												0.02378	0.0017	0.02392	0.00113	0.02228	0.01631	0.0226	0.013	0.0233	0.00492	0.02371	0.00218	0.02097	0.02854	0.0218	0.02106		0.00438	0.00727	0.02003	0.03676	0.01121	0.32221	0.01185	0.28962	0.01681	0.13657	0.0192	0.06053	0.00903	0.40501	0.01083	0.3342		0.00443	1.28449	0.00439	0.92662
												0.02381	0.00169	0.02393	0.00113	0.0223	0.01632	0.02262	0.013	0.02331	0.00492	0.02373	0.0022	0.02098	0.02855	0.02182	0.02109		0.00439	0.00726	0.02005	0.03677	0.01121	0.32247	0.01186	0.28982	0.01683	0.13673	0.01922	0.06059	0.00903	0.40546	0.01084	0.33445		0.00444	1.28573	0.0044	0.92765
												0.02382	0.00169	0.02395	0.00114	0.02232	0.01633	0.02265	0.01301	0.02333	0.00492	0.02375	0.0022	0.02098	0.02856	0.02185	0.02111		0.00439	0.00729	0.02005	0.03679	0.01122	0.32266	0.01187	0.29015	0.01685	0.1369	0.01924	0.06065	0.00904	0.40603	0.01085	0.33495		0.00444	1.28691	0.0044	0.92864
												0.02383	0.00169	0.02397	0.00114	0.02235	0.01634	0.02266	0.01302	0.02336	0.00493	0.02378	0.00219	0.021	0.02861	0.02186	0.02112		0.0044	0.00729	0.02007	0.03683	0.01122	0.32273	0.01188	0.2905	0.01687	0.13704	0.01926	0.06073	0.00905	0.40625	0.01086	0.33513		0.00444	1.28815	0.0044	0.92968
												0.02385	0.00169	0.02399	0.00114	0.02236	0.01633	0.02267	0.01302	0.02338	0.00493	0.02378	0.00219	0.02103	0.02864	0.02187	0.02113		0.0044	0.0073	0.02009	0.03686	0.01123	0.32318	0.01189	0.29068	0.01687	0.13708	0.01927	0.06078	0.00905	0.40659	0.01086	0.33549		0.00445	1.28938	0.00441	0.93081
												0.02388	0.00172	0.02402	0.00114	0.02237	0.01633	0.02267	0.01303	0.0234	0.00492	0.0238	0.00218	0.02105	0.02867	0.02189	0.02116		0.0044	0.0073	0.02011	0.03689	0.01124	0.32325	0.0119	0.29114	0.01688	0.1372	0.01928	0.06082	0.00906	0.40714	0.01087	0.33603		0.00445	1.29042	0.00441	0.9318
												0.0239	0.00172	0.02404	0.00114	0.0224	0.01636	0.02269	0.01302	0.02343	0.00493	0.02383	0.00218	0.02107	0.02872	0.02191	0.02118		0.0044	0.00729	0.02013	0.03693	0.01125	0.32375	0.0119	0.29119	0.01689	0.13724	0.0193	0.06087	0.00907	0.40748	0.01088	0.33611		0.00445	1.29151	0.00441	0.93289
												0.02392	0.00172	0.02407	0.00114	0.02242	0.01637	0.02272	0.01302	0.02343	0.00493	0.02385	0.00218	0.02108	0.02872	0.02194	0.0212		0.00441	0.0073	0.02015	0.03697	0.01126	0.32395	0.01192	0.29171	0.01691	0.13747	0.01932	0.06094	0.00907	0.40771	0.01089	0.33659		0.00446	1.29259	0.00442	0.93388
												0.02395	0.00173	0.02407	0.00113	0.02244	0.01638	0.02274	0.01303	0.02345	0.00493	0.02387	0.00219	0.0211	0.02876	0.02196	0.02123		0.00441	0.0073	0.02017	0.03698	0.01127	0.32425	0.01192	0.29177	0.01692	0.13754	0.01934	0.06101	0.00908	0.40824	0.01089	0.33692		0.00446	1.29368	0.00442	0.93496
												0.02395	0.00173	0.02409	0.00113	0.02247	0.01638	0.02277	0.01303	0.02347	0.00495	0.0239	0.00219	0.02111	0.02879	0.02196	0.02123		0.00441	0.00732	0.02019	0.03702	0.01128	0.32461	0.01193	0.29224	0.01693	0.13765	0.01936	0.06111	0.00909	0.40867	0.0109	0.33708		0.00446	1.29491	0.00442	0.9361
												0.02397	0.00172	0.02411	0.00114	0.02249	0.0164	0.02279	0.01305	0.02348	0.00495	0.02391	0.00219	0.02112	0.02881	0.02199	0.02125		0.00442	0.00733	0.02021	0.03704	0.01128	0.32475	0.01194	0.29234	0.01695	0.13784	0.01938	0.06119	0.00909	0.40878	0.01091	0.33765		0.00447	1.2961	0.00443	0.93699
												0.024	0.00172	0.02413	0.00114	0.02249	0.0164	0.02279	0.01305	0.0235	0.00495	0.02392	0.00219	0.02114	0.02885	0.02199	0.02125		0.00442	0.00734	0.02023	0.03708	0.01129	0.32527	0.01195	0.29275	0.01697	0.13796	0.0194	0.06125	0.0091	0.40937	0.01091	0.33794		0.00447	1.29728	0.00443	0.93793
												0.02402	0.00172	0.02416	0.00114	0.02251	0.0164	0.02281	0.01305	0.02352	0.00496	0.02394	0.00219	0.02117	0.02888	0.02201	0.02125		0.00443	0.00734	0.02025	0.0371	0.01131	0.32582	0.01196	0.293	0.01698	0.13804	0.01941	0.06127	0.00911	0.40981	0.01092	0.33822		0.00448	1.29842	0.00444	0.93906
												0.02404	0.00173	0.02418	0.00114	0.02254	0.01641	0.02284	0.01307	0.02355	0.00496	0.02397	0.00219	0.02118	0.0289	0.02203	0.02128		0.00443	0.00734	0.02027	0.03714	0.01131	0.32603	0.01197	0.2933	0.01699	0.13815	0.01942	0.06131	0.00911	0.40992	0.01092	0.33831		0.00448	1.29956	0.00444	0.9403
												0.02406	0.00173	0.0242	0.00114	0.02256	0.01643	0.02286	0.01307	0.02357	0.00498	0.02399	0.00219	0.02119	0.02892	0.02206	0.0213		0.00443	0.00735	0.02028	0.03718	0.01132	0.32633	0.01198	0.2936	0.01701	0.1383	0.01943	0.06134	0.00912	0.41045	0.01093	0.33872		0.00448	1.30069	0.00444	0.94138
												0.02407	0.00173	0.02423	0.00114	0.02256	0.01643	0.02288	0.01307	0.02359	0.00498	0.02401	0.0022	0.02122	0.02895	0.02208	0.02133		0.00444	0.00735	0.02028	0.03719	0.01133	0.32668	0.01198	0.29383	0.01703	0.13848	0.01944	0.06139	0.00912	0.41057	0.01093	0.3388		0.00449	1.30173	0.00445	0.94252
												0.02409	0.00174	0.02425	0.00115	0.02258	0.01644	0.02291	0.01309	0.02362	0.00498	0.02404	0.0022	0.02124	0.029	0.02211	0.02135		0.00444	0.00736	0.02029	0.0372	0.01134	0.32683	0.012	0.29427	0.01704	0.13855	0.01946	0.06146	0.00913	0.41102	0.01094	0.33929		0.00449	1.30281	0.00445	0.94365
												0.02409	0.00174	0.02428	0.00115	0.02261	0.01643	0.02293	0.0131	0.02364	0.00499	0.02405	0.0022	0.02125	0.02901	0.02213	0.02138		0.00445	0.00735	0.02031	0.03722	0.01135	0.32735	0.012	0.29438	0.01705	0.13863	0.01948	0.06151	0.00913	0.41156	0.01095	0.33974		0.00449	1.30375	0.00445	0.94479
												0.02411	0.00174	0.0243	0.00114	0.02263	0.01643	0.02293	0.0131	0.02366	0.005	0.02406	0.0022	0.02126	0.02903	0.02215	0.02139		0.00445	0.00737	0.02033	0.03726	0.01135	0.32742	0.01202	0.29493	0.01707	0.13884	0.0195	0.06157	0.00914	0.41211	0.01096	0.33982		0.0045	1.30474	0.00446	0.94588
												0.02414	0.00175	0.02432	0.00115	0.02263	0.01644	0.02296	0.0131	0.02369	0.005	0.02409	0.00221	0.02129	0.02908	0.02217	0.0214		0.00445	0.00737	0.02035	0.03727	0.01137	0.32789	0.01203	0.29547	0.01709	0.13902	0.01952	0.06164	0.00915	0.41268	0.01097	0.34041		0.0045	1.30568	0.00446	0.94686
												0.02416	0.00173	0.02434	0.00115	0.02265	0.01645	0.02298	0.01311	0.0237	0.005	0.02411	0.00221	0.02131	0.02913	0.02218	0.02141		0.00446	0.00737	0.02037	0.03731	0.01137	0.32809	0.01204	0.29559	0.01709	0.13906	0.01954	0.06173	0.00916	0.41323	0.01097	0.34057		0.0045	1.30681	0.00446	0.94795
												0.02418	0.00173	0.02435	0.00115	0.02268	0.01646	0.023	0.01311	0.02371	0.005	0.02413	0.00222	0.02133	0.02917	0.0222	0.02142		0.00446	0.00737	0.02038	0.03735	0.01138	0.3284	0.01204	0.29565	0.01711	0.1392	0.01956	0.06177	0.00916	0.41334	0.01098	0.34091		0.00451	1.3079	0.00447	0.94894
												0.02421	0.00174	0.02437	0.00115	0.0227	0.01646	0.02302	0.01311	0.02373	0.00501	0.02415	0.00222	0.02136	0.02921	0.02222	0.02145		0.00447	0.00738	0.0204	0.03741	0.01139	0.32874	0.01205	0.296	0.01713	0.13937	0.01958	0.06185	0.00917	0.41378	0.01099	0.34147		0.00451	1.30889	0.00447	0.95007
												0.02422	0.00173	0.02439	0.00115	0.02272	0.01646	0.02305	0.01311	0.02376	0.00502	0.02418	0.00222	0.02138	0.02925	0.02225	0.02148		0.00447	0.00739	0.02042	0.03744	0.0114	0.32891	0.01206	0.29623	0.01715	0.13955	0.0196	0.06191	0.00918	0.41434	0.011	0.34203		0.00452	1.30998	0.00448	0.95121
												0.02423	0.00174	0.02441	0.00115	0.02275	0.01647	0.02306	0.01311	0.02378	0.00501	0.02418	0.00222	0.02139	0.02926	0.02226	0.0215		0.00447	0.00741	0.02044	0.03748	0.01141	0.32944	0.01207	0.29652	0.01715	0.13956	0.01962	0.06198	0.00918	0.41445	0.01101	0.34249		0.00452	1.31111	0.00448	0.95235
												0.02426	0.00174	0.02444	0.00116	0.02276	0.01649	0.02307	0.01311	0.02381	0.00502	0.0242	0.00222	0.0214	0.02929	0.02227	0.0215		0.00448	0.00741	0.02046	0.03751	0.01143	0.32994	0.01208	0.29684	0.01717	0.13975	0.01964	0.06204	0.00919	0.41491	0.01101	0.34258		0.00452	1.3122	0.00448	0.95343
												0.02428	0.00174	0.02446	0.00115	0.02277	0.0165	0.0231	0.01312	0.02383	0.00502	0.02423	0.00222	0.02143	0.02932	0.02229	0.02152		0.00448	0.00743	0.02048	0.03755	0.01143	0.3302	0.01208	0.29703	0.01719	0.13991	0.01965	0.06211	0.0092	0.41549	0.01103	0.34314		0.00453	1.31328	0.00449	0.95452
												0.0243	0.00174	0.02447	0.00115	0.0228	0.01652	0.02312	0.01313	0.02384	0.00502	0.02425	0.00222	0.02145	0.02936	0.02232	0.02154		0.00448	0.00743	0.0205	0.03759	0.01144	0.33044	0.0121	0.29749	0.01721	0.14007	0.01965	0.06212	0.0092	0.41572	0.01103	0.34341		0.00453	1.31447	0.00449	0.9556
												0.02433	0.00174	0.02449	0.00115	0.02282	0.01653	0.02314	0.01313	0.02385	0.00503	0.02427	0.00222	0.02148	0.02941	0.02234	0.02157		0.00449	0.00744	0.0205	0.0376	0.01144	0.33057	0.0121	0.29755	0.01723	0.14021	0.01968	0.06218	0.00921	0.41604	0.01104	0.34366		0.00453	1.31565	0.0045	0.95679
												0.02435	0.00174	0.02451	0.00116	0.02284	0.01653	0.02317	0.01314	0.02388	0.00503	0.0243	0.00222	0.0215	0.02944	0.02235	0.02158		0.00449	0.00744	0.02052	0.03761	0.01145	0.33084	0.01211	0.29805	0.01725	0.14039	0.0197	0.06227	0.00922	0.41659	0.01105	0.34416		0.00454	1.31689	0.0045	0.95783
												0.02435	0.00173	0.02453	0.00116	0.02287	0.01654	0.02319	0.01315	0.0239	0.00503	0.02432	0.00222	0.0215	0.02944	0.02236	0.0216		0.00449	0.00746	0.02054	0.03763	0.01145	0.33097	0.01211	0.29812	0.01726	0.14057	0.01972	0.06235	0.00922	0.41694	0.01105	0.34425		0.00454	1.31817	0.0045	0.95886
												0.02437	0.00173	0.02456	0.00117	0.02289	0.01655	0.0232	0.01315	0.02392	0.00504	0.02432	0.00223	0.02152	0.02946	0.02239	0.02162		0.0045	0.00746	0.02056	0.03768	0.01147	0.33149	0.01213	0.2986	0.01726	0.14058	0.01974	0.06241	0.00923	0.41718	0.01106	0.34467		0.00454	1.31931	0.00451	0.9599
												0.0244	0.00174	0.02458	0.00116	0.0229	0.01655	0.02322	0.01315	0.02395	0.00504	0.02434	0.00223	0.02152	0.02947	0.0224	0.02163		0.0045	0.00746	0.02057	0.03769	0.01147	0.33156	0.01213	0.29878	0.01728	0.14078	0.01975	0.06247	0.00924	0.41777	0.01107	0.34517		0.00455	1.3204	0.00451	0.96109
												0.02442	0.00174	0.02461	0.00116	0.02291	0.01656	0.02324	0.01316	0.02397	0.00506	0.02437	0.00224	0.02154	0.02951	0.02241	0.02163		0.0045	0.00746	0.02058	0.0377	0.01148	0.33204	0.01215	0.29913	0.0173	0.14094	0.01977	0.06255	0.00924	0.41823	0.01108	0.34569		0.00455	1.32168	0.00451	0.96227
												0.02444	0.00174	0.02463	0.00116	0.02294	0.01656	0.02326	0.01317	0.024	0.00506	0.02439	0.00224	0.02157	0.02955	0.02243	0.02165		0.00451	0.00749	0.0206	0.03774	0.01149	0.33224	0.01215	0.29934	0.01732	0.14108	0.01979	0.06262	0.00925	0.41834	0.01109	0.34605		0.00456	1.32281	0.00452	0.96341
												0.02447	0.00175	0.02465	0.00116	0.02296	0.01656	0.02328	0.01318	0.02402	0.00507	0.02441	0.00223	0.02159	0.0296	0.02246	0.02167		0.00451	0.00749	0.02062	0.03778	0.0115	0.33257	0.01216	0.29963	0.01733	0.14111	0.01981	0.06269	0.00925	0.41892	0.01109	0.34621		0.00456	1.32395	0.00452	0.96464
												0.02449	0.00175	0.02468	0.00116	0.02298	0.01657	0.02331	0.01318	0.02404	0.00506	0.02444	0.00224	0.02161	0.02962	0.02248	0.02169		0.00452	0.0075	0.02064	0.03781	0.01151	0.33293	0.01217	0.3	0.01733	0.14116	0.01983	0.06276	0.00926	0.41938	0.0111	0.34671		0.00456	1.32509	0.00453	0.96583
												0.02449	0.00175	0.0247	0.00117	0.02301	0.01657	0.02333	0.01318	0.02407	0.00508	0.02445	0.00225	0.02162	0.02963	0.02251	0.02171		0.00452	0.0075	0.02066	0.03782	0.01152	0.33313	0.01218	0.30013	0.01734	0.14128	0.01983	0.06276	0.00926	0.4195	0.01111	0.34697		0.00457	1.32632	0.00453	0.96691
												0.02451	0.00175	0.02472	0.00117	0.02303	0.01659	0.02333	0.01318	0.02409	0.00507	0.02446	0.00225	0.02164	0.02967	0.02253	0.02172		0.00452	0.00751	0.02068	0.03787	0.01153	0.3336	0.01219	0.30065	0.01736	0.14148	0.01985	0.06283	0.00927	0.42005	0.01112	0.34724		0.00457	1.32751	0.00453	0.96805
												0.02454	0.00174	0.02474	0.00117	0.02303	0.0166	0.02336	0.01319	0.02411	0.00508	0.02449	0.00224	0.02165	0.02968	0.02253	0.02173		0.00453	0.00751	0.0207	0.03789	0.01153	0.33367	0.01221	0.30119	0.01738	0.14158	0.01987	0.0629	0.00928	0.42058	0.01113	0.34779		0.00458	1.32859	0.00454	0.96914
												0.02456	0.00174	0.02475	0.00117	0.02306	0.0166	0.02338	0.0132	0.02411	0.00508	0.02451	0.00224	0.02166	0.02969	0.02255	0.02175		0.00453	0.0075	0.02072	0.0379	0.01155	0.33422	0.01221	0.3013	0.01738	0.14162	0.01989	0.06297	0.00929	0.42108	0.01113	0.34787		0.00458	1.32968	0.00454	0.97017
												0.02459	0.00174	0.02477	0.00117	0.02308	0.0166	0.02338	0.0132	0.02414	0.00508	0.02454	0.00225	0.02169	0.02974	0.02257	0.02176		0.00454	0.00751	0.02072	0.03792	0.01155	0.33435	0.01223	0.30171	0.0174	0.14178	0.01991	0.06302	0.0093	0.4216	0.01114	0.34834		0.00458	1.33081	0.00454	0.97126
												0.02461	0.00174	0.02479	0.00118	0.0231	0.01661	0.0234	0.0132	0.02416	0.00509	0.02456	0.00224	0.02171	0.02978	0.02258	0.02177		0.00454	0.00751	0.02074	0.03794	0.01156	0.33473	0.01223	0.3019	0.01742	0.14196	0.01993	0.06311	0.00931	0.42215	0.01115	0.34856		0.00459	1.33195	0.00455	0.9723
												0.02462	0.00175	0.02482	0.00116	0.02311	0.01661	0.02343	0.01321	0.02418	0.00509	0.02458	0.00226	0.02173	0.0298	0.0226	0.02179		0.00454	0.00753	0.02076	0.03798	0.01157	0.33499	0.01224	0.30224	0.01744	0.14207	0.01995	0.06316	0.00932	0.42273	0.01115	0.34873		0.00459	1.33319	0.00455	0.97338
												0.02463	0.00175	0.02484	0.00116	0.02312	0.01661	0.02345	0.0132	0.02421	0.0051	0.02458	0.00226	0.02174	0.02981	0.02262	0.0218		0.00455	0.00755	0.02078	0.03801	0.01158	0.33526	0.01225	0.30253	0.01744	0.14211	0.01997	0.06326	0.00932	0.42284	0.01115	0.3489		0.00459	1.33437	0.00456	0.97447
												0.02466	0.00175	0.02486	0.00118	0.02315	0.01662	0.02347	0.01321	0.02423	0.00511	0.0246	0.00225	0.02176	0.02985	0.02265	0.02182		0.00455	0.00755	0.0208	0.03807	0.01159	0.33575	0.01226	0.30277	0.01746	0.14224	0.01997	0.06326	0.00933	0.42327	0.01117	0.34947		0.0046	1.33551	0.00456	0.97556
												0.02468	0.00175	0.02488	0.00117	0.02317	0.01663	0.02347	0.01321	0.02424	0.00511	0.02463	0.00225	0.02178	0.02988	0.02267	0.02185		0.00455	0.00756	0.02082	0.03812	0.01159	0.33583	0.01226	0.30283	0.01748	0.14241	0.01999	0.06328	0.00934	0.4238	0.01117	0.34956		0.0046	1.33669	0.00456	0.97659
												0.02471	0.00175	0.02489	0.00117	0.02317	0.01663	0.0235	0.01321	0.02426	0.0051	0.02465	0.00225	0.02179	0.0299	0.02267	0.02185		0.00455	0.00755	0.02084	0.03815	0.0116	0.33635	0.01227	0.30312	0.0175	0.14257	0.02001	0.06338	0.00934	0.42391	0.01118	0.35001		0.0046	1.33788	0.00457	0.97763
												0.02473	0.00175	0.02491	0.00117	0.0232	0.01664	0.02352	0.01322	0.02428	0.00511	0.02468	0.00225	0.02181	0.02994	0.0227	0.02188		0.00456	0.00755	0.02086	0.03819	0.01161	0.33647	0.01228	0.30328	0.01752	0.14275	0.02003	0.06346	0.00934	0.42402	0.01119	0.35059		0.00461	1.33911	0.00457	0.97862
												0.02475	0.00174	0.02494	0.00118	0.02322	0.01664	0.02354	0.01324	0.0243	0.00512	0.0247	0.00225	0.02183	0.02998	0.02272	0.0219		0.00456	0.00756	0.02088	0.03823	0.01162	0.33686	0.01229	0.30377	0.01754	0.1429	0.02005	0.06353	0.00935	0.42437	0.0112	0.35112		0.00461	1.34035	0.00457	0.9797
												0.02476	0.00174	0.02496	0.00118	0.02324	0.01664	0.02357	0.01323	0.02433	0.00512	0.02472	0.00226	0.02185	0.03002	0.02274	0.02193		0.00457	0.00756	0.0209	0.03826	0.01163	0.33719	0.01229	0.30383	0.01755	0.14303	0.02007	0.0636	0.00935	0.42492	0.01121	0.35156		0.00462	1.34138	0.00458	0.98069
												0.02478	0.00174	0.02499	0.00117	0.02327	0.01666	0.02359	0.01324	0.02434	0.00513	0.02472	0.00226	0.02188	0.03006	0.02276	0.02194		0.00457	0.00757	0.02091	0.03832	0.01163	0.33741	0.01231	0.30434	0.01756	0.14307	0.02009	0.06364	0.00936	0.42514	0.01121	0.35164		0.00462	1.34257	0.00458	0.98173
												0.0248	0.00174	0.02501	0.00117	0.02329	0.01667	0.0236	0.01325	0.02435	0.00513	0.02473	0.00226	0.0219	0.0301	0.02276	0.02194		0.00457	0.00757	0.02093	0.03836	0.01165	0.33792	0.01233	0.30488	0.01758	0.14324	0.0201	0.06366	0.00936	0.4255	0.01122	0.35221		0.00462	1.3437	0.00458	0.98281
												0.02482	0.00175	0.02503	0.00117	0.0233	0.01667	0.02361	0.01325	0.02437	0.00513	0.02475	0.00226	0.02192	0.03013	0.02279	0.02197		0.00458	0.00757	0.02095	0.03838	0.01165	0.33799	0.01233	0.305	0.0176	0.14344	0.02011	0.06369	0.00937	0.42607	0.01123	0.35246		0.00463	1.34494	0.00459	0.98385
												0.02485	0.00176	0.02506	0.00117	0.02332	0.01667	0.02364	0.01324	0.02438	0.00514	0.02477	0.00227	0.02192	0.03013	0.0228	0.02199		0.00458	0.00757	0.02095	0.03838	0.01166	0.33844	0.01234	0.30542	0.01761	0.14357	0.02012	0.06376	0.00938	0.4263	0.01123	0.35272		0.00463	1.34612	0.00459	0.98484
												0.02487	0.00175	0.02508	0.00116	0.02334	0.01668	0.02366	0.01325	0.0244	0.00514	0.02479	0.00227	0.02194	0.03016	0.02281	0.022		0.00459	0.00758	0.02097	0.03841	0.01167	0.33858	0.01235	0.30562	0.01762	0.14362	0.02013	0.06378	0.00938	0.42662	0.01125	0.35322		0.00464	1.34731	0.0046	0.98593
												0.02489	0.00175	0.0251	0.00117	0.02336	0.01668	0.02369	0.01326	0.02442	0.00514	0.02482	0.00227	0.02195	0.03018	0.02284	0.02202		0.00459	0.00759	0.02099	0.03844	0.01167	0.33865	0.01236	0.30595	0.01764	0.1438	0.02015	0.06385	0.00939	0.42718	0.01125	0.3534		0.00464	1.34835	0.0046	0.98696
												0.0249	0.00176	0.02513	0.00117	0.02338	0.01669	0.02371	0.01327	0.02445	0.00515	0.02484	0.00228	0.02197	0.03022	0.02286	0.02205		0.00459	0.0076	0.02101	0.03847	0.01168	0.33898	0.01237	0.30633	0.01766	0.14399	0.02017	0.06391	0.0094	0.4275	0.01126	0.35378		0.00464	1.34938	0.0046	0.98805
												0.02492	0.00177	0.02514	0.00117	0.02341	0.0167	0.02373	0.01327	0.02447	0.00515	0.02485	0.00228	0.02199	0.03026	0.02288	0.02206		0.0046	0.00761	0.02103	0.03847	0.01169	0.33934	0.01237	0.30645	0.01767	0.14407	0.02019	0.06396	0.0094	0.42773	0.01127	0.35433		0.00465	1.35047	0.00461	0.98909
												0.02494	0.00178	0.02515	0.00117	0.02343	0.01671	0.02374	0.01327	0.02449	0.00515	0.02487	0.00227	0.02202	0.0303	0.02291	0.02207		0.0046	0.00762	0.02105	0.03849	0.01169	0.33953	0.01239	0.30698	0.01768	0.14415	0.0202	0.06402	0.00941	0.42827	0.01128	0.35485		0.00465	1.3516	0.00461	0.99017
												0.02496	0.00177	0.02517	0.00117	0.02344	0.01671	0.02376	0.01328	0.02451	0.00516	0.02489	0.00228	0.02204	0.03033	0.02293	0.0221		0.00461	0.00762	0.02107	0.03857	0.01171	0.34002	0.01241	0.30749	0.0177	0.14432	0.02022	0.0641	0.00942	0.42869	0.01129	0.35527		0.00465	1.35284	0.00461	0.99116
												0.02499	0.00177	0.0252	0.00118	0.02346	0.01672	0.02378	0.01328	0.02452	0.00516	0.02491	0.00227	0.02205	0.03034	0.02294	0.02211		0.00461	0.00763	0.02109	0.03855	0.01171	0.34008	0.01241	0.3076	0.01772	0.14446	0.02025	0.0642	0.00942	0.4288	0.01129	0.35536		0.00466	1.35393	0.00462	0.9922
[truncated: 13,828 more rows]
[truncated: 28 more columns]

## Sheet: Figure 4b
Figure 4b		Numerical simulation							PA12											AlSi10Mg
[truncated: 13,447 more rows]

## Sheet: Figure 4c
Figure 4c		Numerical simulation							PA12											AlSi10Mg
[truncated: 14,824 more rows]

## Sheet: Figure 5b
Figure 5b
		Displacement	P-1	P-2	P-4	P-5	Opt-P-1	Opt-P-2	Opt-P-4	Opt-P-5
		0	0	0	0	0	0	0	0	0
		0.20011	41479.3	34070.2	70043.5	63410.4	21207.6	19364.5	93510.8	77449.1
[truncated: 199 more rows]

[truncated: 8 more sheets: Figure 5c, Figure 6a, Figure 6b, Figure 6c, Figure 6d, Figure 7a, Figure 7c, Figure 7d]
