# Supplementary material for: Ultrastiff metamaterials generated through a multilayer strategy and topology optimization
Source: Nat Commun. 2024 Apr 6;15:2984. doi: 10.1038/s41467-024-47089-8 (PMC10998847; doi:10.1038/s41467-024-47089-8)
Supplement: Supplementary file 12 — Source Data [file 41467_2024_47089_MOESM12_ESM.zip › Source data/Source data-Supplementary information.xlsx]

## Sheet: Supplementary Fig. 3c
Supplementary Fig. 3c
		strain	Mesh 1: 15×15×15	Mesh 2: 30×30×30	Mesh 3: 60×60×60	Mesh 4: 100×100×100
		0	0	0	0	0
		6.75718e-05	9.94143	13.2248	14.5161	14.7907
		0.000133833	23.7822	24.6065	25.7842	26.9667
		0.000200093	32.2023	37.3753	40.9126	41.0788
		0.000267262	43.7182	49.4089	52.7711	54.6016
		0.000333522	56.1893	62.5359	66.83	68.7748
		0.00040069	65.3864	74.4094	80.0347	82.7848
		0.000466951	77.0368	86.9039	93.3717	95.7464
		0.000534119	88.7293	100.077	106.227	110.077
		0.00060038	98.4247	112.537	119.828	123.167
		0.000667548	110.045	124.85	133.484	137.603
		0.000733809	121.366	136.577	147.015	150.788
		0.000800069	131.545	149.495	160.217	164.61
		0.000867238	142.941	162.047	173.161	178.123
		0.000933498	154.334	174.846	186.669	192.541
		0.001	164.912	187.087	200.132	206.06
		0.00107	176.054	199.494	213.784	219.436
		0.00113	187.621	211.875	226.793	233.151
		0.0012	198.19	224.158	239.885	247.106
		0.00127	209.374	236.813	253.331	261.271
		0.00133	220.718	249.466	267.064	274.561
		0.0014	231.331	262.225	280.489	288.177
		0.00147	242.39	274.344	293.625	301.917
		0.00153	253.664	286.718	306.715	316.095
		0.0016	264.448	299.093	320.176	329.748
		0.00167	275.307	311.688	333.867	343.213
		0.00173	286.738	324.261	347.338	356.946
		0.0018	297.472	336.832	360.412	370.955
		0.00187	308.436	349.515	373.503	384.711
		0.00193	319.728	361.697	386.765	396.692
		0.002	330.642	374.08	397.304	402.407
		0.00207	341.473	386.287	402.994	404.54
		0.00213	352.735	396.699	404.882	406.13
		0.0022	363.742	402.212	405.825	406.486
		0.00227	374.524	404.077	406.978	407.557
		0.00233	385.747	405.731	407.426	407.9
		0.0024	394.487	406.543	408.141	408.564
		0.00247	399.555	407.144	408.49	408.843
		0.00253	402.405	407.707	408.802	409.327
		0.0026	403.668	408.253	409.362	409.686
		0.00267	404.602	408.788	409.496	409.999
		0.00273	405.594	409.093	410.004	410.37
		0.0028	406.305	409.437	410.315	410.633
		0.00287	406.831	409.9	410.623	410.967
		0.00293	407.225	410.069	410.992	410.981
		0.003	407.55	410.379	411.027	411.462
		0.00307	408.057	410.749	411.247	411.447
		0.00313	408.294	410.674	411.477	411.826
		0.0032	408.692	411.372	411.783	411.922
		0.00327	409.31	411.234	411.908	412.268
		0.00333	409.658	411.636	412.092	412.275
		0.0034	409.672	411.659	412.278	412.529
		0.00347	409.919	411.964	412.417	412.558
		0.00353	410.337	412.003	412.615	412.935
		0.0036	410.279	412.262	412.832	412.86
		0.00367	410.616	412.45	412.98	413.084
		0.00373	410.847	412.632	413.009	413.219
		0.0038	411.05	412.759	413.246	413.338
		0.00387	411.265	412.901	413.349	413.494
		0.00393	411.551	413.001	413.498	413.574
		0.004	411.795	413.204	413.592	413.767
		0.00407	411.745	413.189	413.654	413.797
		0.00413	411.858	413.493	413.764	413.945
		0.0042	412.228	413.382	413.847	414.07
		0.00427	412.288	413.73	413.936	414.139
		0.00433	412.254	413.622	414.052	414.209
		0.0044	412.666	413.947	414.209	414.238
		0.00447	412.611	413.904	414.272	414.373
		0.00453	412.888	414.123	414.429	414.444
		0.0046	413.015	414.133	414.4	414.529
		0.00467	412.705	414.277	414.564	414.578
		0.00473	413.024	414.332	414.64	414.587
		0.0048	412.716	414.289	414.677	414.687
		0.00487	413.503	414.519	414.667	414.846
		0.00493	413.368	414.57	414.775	414.966
		0.005	413.569	414.758	414.713	414.975
		0.00507	413.865	414.655	414.839	415.001
		0.00513	413.29	414.754	415.051	415.043
		0.0052	414.055	414.968	415.149	415.142
		0.00527	413.724	414.903	415.11	415.249
		0.00533	414.118	415.088	415.35	415.275
		0.0054	413.968	414.99	415.199	415.349
		0.00547	414.291	415.074	415.273	415.479
		0.00553	414.221	415.216	415.31	415.473
		0.0056	414.265	415.292	415.589	415.471
		0.00567	414.287	415.303	415.476	415.604
		0.00573	414.475	415.086	415.514	415.707
		0.0058	414.517	415.421	415.623	415.722
		0.00587	414.754	415.453	415.706	415.737
		0.00593	414.436	415.699	415.652	415.826
		0.006	414.721	415.667	415.754	415.936
		0.00607	414.745	415.722	415.929	415.935
		0.00613	414.797	415.685	415.967	415.966
		0.0062	415.146	415.875	415.91	416.136
		0.00627	415.105	416.003	416.003	416.135
		0.00633	415.025	415.936	416.101	416.155
		0.0064	415.148	415.947	416.172	416.211
		0.00647	415.095	415.977	416.053	416.343
		0.00653	415.181	416.169	416.28	416.37
		0.0066	415.204	416.286	416.38	416.405
		0.00667	415.375	416.356	416.418	416.483
		0.00673	415.362	416.266	416.367	416.589
		0.0068	415.19	416.339	416.552	416.574
		0.00687	415.636	416.419	416.621	416.622
		0.00693	415.516	416.487	416.631	416.749
		0.007	415.574	416.555	416.599	416.801
		0.00707	415.699	416.58	416.824	416.834
		0.00713	415.688	416.734	416.871	416.902
		0.0072	415.878	416.78	416.84	416.989
		0.00727	415.968	416.748	416.935	417.02
		0.00733	416.011	416.792	417.115	417.046
		0.0074	416.014	416.942	417.142	417.115
		0.00747	416.07	417.048	417.089	417.218
		0.00753	416.06	417.053	417.167	417.246
		0.0076	416.331	417.109	417.33	417.28
		0.00767	416.029	417.11	417.335	417.388
		0.00773	416.509	417.196	417.307	417.436
		0.0078	416.303	417.332	417.5	417.46
		0.00787	416.398	417.395	417.536	417.546
		0.00793	416.317	417.447	417.545	417.637
		0.008	416.585	417.336	417.553	417.663
		0.00807	416.546	417.468	417.705	417.71
		0.00813	416.613	417.65	417.747	417.812
		0.0082	416.609	417.706	417.75	417.868
		0.00827	416.899	417.731	417.853	417.887
		0.00833	416.742	417.776	417.985	417.969
		0.0084	416.944	417.817	418.008	418.043
		0.00847	417.005	417.729	417.965	418.091
		0.00853	416.898	417.926	418.111	418.135
		0.0086	417.232	418.01	418.159	418.209
		0.00867	417.195	418.115	418.19	418.283
		0.00873	417.105	418.146	418.2	418.323
		0.0088	417.292	418.159	418.35	418.377
		0.00887	417.299	418.179	418.41	418.444
		0.00893	417.251	418.234	418.427	418.511
		0.009	417.428	418.402	418.474	418.542
		0.00907	417.419	418.449	418.61	418.608
		0.00913	417.536	418.515	418.613	418.678
		0.0092	417.643	418.529	418.641	418.731
		0.00927	417.605	418.597	418.732	418.786
		0.00933	417.886	418.608	418.826	418.863
		0.0094	417.916	418.694	418.845	418.922
		0.00947	417.685	418.823	418.908	418.961
		0.00953	417.937	418.866	419.004	419.029
		0.0096	417.952	418.862	419.067	419.091
		0.00967	418.132	418.887	419.069	419.163
		0.00973	418.183	419.044	419.145	419.207
		0.0098	417.976	419.096	419.242	419.269
		0.00987	418.378	419.122	419.279	419.334
		0.00993	418.388	419.227	419.314	419.391
		0.01	418.354	419.269	419.407	419.447

## Sheet: Supplementary Fig. 3d
Supplementary Fig. 3d
		Strain	Shell	Solid	Shell	Solid	Shell	Solid	Shell	Solid
		0	0	0	0	0	0	0	0	0
		6.67555e-05	0	0	0	0	0.06979	0.16021	0.36377	0.42096
		0.000133418	0	0	0.07632	0.16488	0.13484	0.03056	0.64362	0.64969
		0.000200083	0.0072	0.02315	0.14429	0.21885	0.41334	0.33642	0.64528	0.68296
		0.00026674	0.04309	0.07334	0.22562	0.13125	0.60334	0.73643	1.123	0.95076
		0.000333397	0.12623	0.05879	0.28318	0.27862	0.57707	0.61428	1.45827	1.60363
		0.000400053	0.06554	0.02973	0.26983	0.27753	0.73955	0.78054	1.76979	2.03688
		0.000466722	0.05638	0.05618	0.41512	0.349	1.09771	1.13279	1.91802	2.1014
		0.000533396	0.09527	0.06358	0.41618	0.40029	1.08085	1.24815	2.14333	2.33983
		0.00060007	0.04972	0.08262	0.48602	0.52644	1.19792	1.31746	2.43471	2.68781
		0.000666744	0.05643	0.10583	0.55661	0.49107	1.45244	1.60091	2.68086	3.21141
		0.000733417	0.0868	0.09964	0.58637	0.63913	1.66217	1.73756	2.95592	3.58016
		0.000800091	0.09618	0.12297	0.66047	0.63561	1.70654	1.85591	3.07074	3.59115
		0.00086667	0.13744	0.13512	0.66907	0.68809	1.89186	2.14658	3.4315	3.89485
		0.000933344	0.15297	0.11359	0.79411	0.7662	2.05153	2.2868	3.69264	4.31298
		0.001	0.14816	0.12902	0.84867	0.72801	2.18541	2.35281	4.03885	4.65004
		0.00107	0.18737	0.17437	0.87747	0.89495	2.31568	2.55103	4.31745	4.99028
		0.00113	0.14404	0.13911	0.97171	0.91434	2.48105	2.7634	4.60276	5.13108
		0.0012	0.13331	0.17927	0.98427	0.98341	2.61968	2.898	4.92682	5.41395
		0.00127	0.16188	0.17993	1.08895	1.02495	2.78188	2.98711	5.29127	5.85758
		0.00133	0.17317	0.21187	1.04259	1.06413	2.92301	3.1523	5.47096	6.0931
		0.0014	0.18377	0.21003	1.14648	1.06924	3.04407	3.36094	5.69173	6.30811
		0.00147	0.19592	0.19685	1.2001	1.13047	3.19283	3.51974	6.01843	6.51989
		0.00153	0.21175	0.20634	1.22108	1.16689	3.37614	3.58071	6.26047	6.78187
		0.0016	0.25691	0.23776	1.32977	1.26791	3.49217	3.68389	6.44906	7.24266
		0.00167	0.25996	0.2169	1.37388	1.40154	3.60612	3.95058	6.7422	7.57965
		0.00173	0.24355	0.23726	1.48388	1.38014	3.77022	4.06983	6.97336	7.81222
		0.0018	0.26178	0.27254	1.5057	1.44782	3.90307	4.10636	7.29219	8.02841
		0.00187	0.23942	0.27639	1.5641	1.4146	4.04525	4.31703	7.50769	8.29274
		0.00193	0.25988	0.30529	1.60343	1.46393	4.22078	4.47033	7.78418	8.64115
		0.002	0.26646	0.2721	1.63218	1.58665	4.3559	4.58527	8.14391	8.94112
		0.00207	0.28085	0.30557	1.61198	1.6332	4.48663	4.75331	8.43443	9.18618
		0.00213	0.30551	0.30275	1.73736	1.77768	4.62764	4.8816	8.70228	9.48492
		0.0022	0.30987	0.29437	1.78298	1.76266	4.76052	4.97698	8.93951	9.87231
		0.00227	0.28814	0.30487	1.88064	1.79617	4.94719	5.17936	9.18214	10.2212
		0.00233	0.35007	0.35496	1.9487	1.8281	5.0451	5.41151	9.3781	10.4076
		0.0024	0.33791	0.34374	2.00154	1.85434	5.15054	5.43592	9.6934	10.5857
		0.00247	0.33826	0.36848	2.09857	1.95928	5.33371	5.57555	9.91619	10.8737
		0.00253	0.33551	0.35963	2.06571	1.98789	5.4448	5.87538	10.1175	11.2442
		0.0026	0.35524	0.3701	2.10628	2.06282	5.6253	5.95896	10.3959	11.5264
		0.00267	0.35921	0.38749	2.1799	2.10847	5.72062	6.04409	10.599	11.736
		0.00273	0.36808	0.36428	2.17147	2.18924	5.83154	6.26594	10.8185	11.9941
		0.0028	0.35685	0.39377	2.25728	2.22059	5.94615	6.41249	11.0368	12.2549
		0.00287	0.38101	0.4166	2.30586	2.25851	6.09242	6.53118	11.3391	12.4507
		0.00293	0.39967	0.43284	2.44038	2.26312	6.20551	6.73796	11.539	12.6449
		0.003	0.40466	0.42736	2.4926	2.34168	6.38444	6.86831	11.7182	12.8633
		0.00307	0.42654	0.46139	2.541	2.41653	6.46236	6.92109	11.9274	13.1322
		0.00313	0.44224	0.4428	2.63271	2.51843	6.59628	7.14131	12.0889	13.3687
		0.0032	0.41923	0.46126	2.6104	2.56963	6.71316	7.3082	12.3503	13.5044
		0.00327	0.44545	0.44667	2.65559	2.60232	6.82807	7.32915	12.4856	13.6722
		0.00333	0.44141	0.46856	2.68619	2.62055	6.99443	7.51479	12.6673	13.941
		0.0034	0.44677	0.49074	2.72721	2.66078	7.08167	7.65501	12.8119	14.1916
		0.00347	0.46952	0.49977	2.80038	2.7252	7.22243	7.70267	13.0142	14.3374
		0.00353	0.46894	0.50068	2.87168	2.7662	7.32675	7.87336	13.1429	14.4743
		0.0036	0.50128	0.52022	2.92751	2.8385	7.4347	7.93822	13.2904	14.6575
		0.00367	0.5011	0.53017	2.98786	2.87784	7.54493	8.01599	13.4521	14.8426
		0.00373	0.50785	0.51863	3.03924	2.95659	7.62112	8.18043	13.515	15.0113
		0.0038	0.51843	0.5443	3.09032	3.02222	7.68863	8.23116	13.6823	15.1791
		0.00387	0.53981	0.53071	3.06326	3.03251	7.79586	8.32374	13.7952	15.3167
		0.00393	0.52696	0.57118	3.14127	3.09824	7.89837	8.40507	13.9151	15.4466
		0.004	0.54128	0.56814	3.19525	3.08793	7.98696	8.47049	14.0326	15.6187
		0.00407	0.53818	0.59185	3.22098	3.19443	8.04231	8.60929	14.1278	15.7921
		0.00413	0.55969	0.59071	3.30306	3.24972	8.11665	8.6502	14.3153	15.9233
		0.0042	0.57561	0.61465	3.32555	3.31815	8.15775	8.74693	14.3819	16.0204
		0.00427	0.57649	0.58698	3.40806	3.39164	8.25359	8.84775	14.4574	16.1669
		0.00433	0.59333	0.61883	3.45047	3.38832	8.32198	8.89851	14.6097	16.3173
		0.0044	0.6131	0.6136	3.48795	3.4544	8.41913	9.06189	14.6755	16.3804
		0.00447	0.60817	0.63957	3.55748	3.45913	8.48833	9.11616	14.7343	16.4854
		0.00453	0.62939	0.64664	3.54755	3.52395	8.50447	9.19924	14.8838	16.6557
		0.0046	0.63177	0.65772	3.62776	3.56893	8.61662	9.30826	14.9377	16.7289
		0.00467	0.62616	0.669	3.61781	3.60968	8.67759	9.36824	15.0092	16.791
		0.00473	0.64871	0.67671	3.67887	3.66694	8.71887	9.48075	15.1215	16.9236
		0.0048	0.63462	0.67158	3.712	3.70426	8.75659	9.52814	15.1531	17.0141
		0.00487	0.65146	0.67616	3.78637	3.73847	8.83963	9.59553	15.2203	17.0753
		0.00493	0.6644	0.70315	3.82054	3.7746	8.90986	9.62885	15.386	17.193
		0.005	0.67255	0.69953	3.82942	3.81123	8.97113	9.68209	15.4846	17.311
		0.00507	0.67112	0.73332	3.88795	3.85964	9.00314	9.74471	15.5089	17.3776
		0.00513	0.68731	0.72407	3.8961	3.91253	9.05833	9.79145	15.5531	17.4902
		0.0052	0.70848	0.75386	3.93069	3.95103	9.10938	9.82581	15.6812	17.5992
		0.00527	0.71699	0.74188	3.96676	4.0048	9.14688	9.89268	15.7601	17.6591
		0.00533	0.73175	0.75976	3.99801	4.0234	9.16431	9.96083	15.7606	17.7506
		0.0054	0.74253	0.74348	4.02073	4.05973	9.21833	10.0136	15.8953	17.8326
		0.00547	0.73699	0.78668	4.07042	4.10187	9.28828	10.1094	15.9941	17.8943
		0.00553	0.74179	0.76775	4.05666	4.13891	9.25721	10.1417	15.9205	17.9637
		0.0056	0.76026	0.80342	4.11935	4.18795	9.32248	10.1989	16.051	18.0247
		0.00567	0.76989	0.79509	4.14787	4.21698	9.38583	10.2115	16.099	18.0742
		0.00573	0.76753	0.82461	4.12069	4.2349	9.47112	10.2564	16.1218	18.1423
		0.0058	0.78044	0.81379	4.16038	4.26873	9.4311	10.2898	16.1588	18.1891
		0.00587	0.78251	0.83217	4.21171	4.29568	9.53833	10.3227	16.2524	18.2494
		0.00593	0.78955	0.82283	4.23074	4.33245	9.54531	10.3618	16.3146	18.3161
		0.006	0.80401	0.85376	4.24686	4.37377	9.58918	10.409	16.3369	18.3708
		0.00607	0.82142	0.84856	4.27052	4.38255	9.63049	10.4675	16.4334	18.4394
		0.00613	0.81295	0.8691	4.28363	4.41995	9.63553	10.5287	16.4008	18.5033
		0.0062	0.82775	0.87566	4.33067	4.43956	9.69365	10.5622	16.5086	18.5607
		0.00627	0.83448	0.88568	4.329	4.47137	9.72985	10.6059	16.5263	18.6209
		0.00633	0.84049	0.89079	4.3686	4.49301	9.78483	10.6161	16.6005	18.6476
		0.0064	0.8615	0.90446	4.37418	4.51907	9.79238	10.6455	16.5737	18.6895
		0.00647	0.86541	0.90922	4.40264	4.52753	9.79817	10.6619	16.6397	18.7258
		0.00653	0.86431	0.92711	4.4224	4.56561	9.8271	10.7038	16.7315	18.7661
		0.0066	0.87091	0.93019	4.44267	4.58246	9.90135	10.7509	16.7593	18.8191
		0.00667	0.88994	0.93599	4.44718	4.60373	9.92003	10.7975	16.8279	18.8689
		0.00673	0.89661	0.94826	4.48167	4.62021	9.95217	10.8445	16.8388	18.9293
		0.0068	0.88701	0.95185	4.48391	4.64675	9.95342	10.8636	16.906	18.9873
		0.00687	0.90062	0.96582	4.52351	4.6671	9.96997	10.8868	16.957	19.0243
		0.00693	0.90076	0.97391	4.52846	4.68667	10.0531	10.8922	16.9098	19.0648
		0.007	0.9214	0.98877	4.55868	4.7082	10.0627	10.9228	17.0336	19.0833
		0.00707	0.92134	0.99511	4.56639	4.71736	10.0887	10.9526	16.9689	19.1114
		0.00713	0.9321	1.00517	4.60596	4.74327	10.1257	10.9983	17.0391	19.1486
		0.0072	0.95492	1.0006	4.58528	4.75431	10.1098	11.0352	17.0533	19.1806
		0.00727	0.94908	1.01843	4.61952	4.77249	10.152	11.0615	17.0935	19.2306
		0.00733	0.94336	1.01467	4.6066	4.77995	10.1814	11.0758	17.1722	19.2659
		0.0074	0.97585	1.03884	4.67854	4.804	10.1877	11.0859	17.1721	19.3098
		0.00747	0.95847	1.0399	4.6826	4.81746	10.243	11.1082	17.2	19.341
		0.00753	0.97218	1.0636	4.65472	4.83292	10.2101	11.1327	17.2331	19.3599
		0.0076	0.98926	1.05964	4.68361	4.85057	10.2751	11.1746	17.2858	19.3886
		0.00767	0.99293	1.07704	4.72529	4.86735	10.2735	11.202	17.3152	19.4014
		0.00773	1.00475	1.06535	4.7046	4.88214	10.3273	11.2283	17.305	19.4374
		0.0078	1.00803	1.09095	4.74243	4.89584	10.338	11.2336	17.3198	19.4658
		0.00787	1.01236	1.07683	4.73643	4.90522	10.3264	11.2453	17.4265	19.5037
		0.00793	1.02002	1.10839	4.75709	4.9261	10.4225	11.2612	17.4166	19.5434
		0.008	1.01069	1.10022	4.75686	4.92839	10.3342	11.2948	17.4511	19.5656
		0.00807	1.04613	1.13174	4.783	4.94771	10.378	11.325	17.4505	19.5933
		0.00813	1.04065	1.11978	4.78595	4.95968	10.4048	11.3508	17.5009	19.5919
		0.0082	1.02615	1.14542	4.83177	4.97401	10.4176	11.3581	17.4575	19.6114
		0.00827	1.04887	1.12774	4.83435	4.98832	10.4584	11.366	17.5979	19.6366
		0.00833	1.06522	1.15507	4.83786	4.99646	10.471	11.3784	17.5758	19.6856
		0.0084	1.07915	1.1432	4.87286	5.02001	10.4817	11.4038	17.5896	19.7254
		0.00847	1.0768	1.17017	4.86619	5.02324	10.5517	11.4335	17.5837	19.7387
		0.00853	1.09111	1.16118	4.88147	5.04037	10.505	11.4506	17.644	19.7394
		0.0086	1.08174	1.18822	4.91563	5.04939	10.5224	11.4602	17.5995	19.7391
		0.00867	1.09211	1.18024	4.90067	5.06052	10.5272	11.4661	17.641	19.7711
		0.00873	1.10041	1.20286	4.91262	5.07033	10.6117	11.4824	17.6891	19.8123
		0.0088	1.10238	1.19493	4.90161	5.07913	10.5539	11.5072	17.721	19.8477
		0.00887	1.12222	1.20914	4.91565	5.09066	10.6007	11.5308	17.7418	19.8571
		0.00893	1.11867	1.20833	4.92757	5.10539	10.6229	11.5405	17.7883	19.8639
		0.009	1.12004	1.21976	4.9288	5.11579	10.6033	11.5456	17.8095	19.8761
		0.00907	1.13517	1.22736	4.93416	5.12709	10.6416	11.5526	17.8321	19.893
		0.00913	1.12993	1.23302	4.9777	5.14069	10.6424	11.5716	17.8468	19.9195
		0.0092	1.14799	1.24686	4.93846	5.14344	10.6794	11.5943	17.863	19.9385
		0.00927	1.14195	1.24439	4.97296	5.15927	10.6556	11.6114	17.8202	19.9691
		0.00933	1.14978	1.26183	5.0082	5.16542	10.685	11.6169	17.8645	19.983
		0.0094	1.16277	1.25605	5.01187	5.17372	10.6968	11.6228	17.9524	19.9876
		0.00947	1.16821	1.27529	4.99518	5.18693	10.6908	11.6314	17.9287	19.9858
		0.00953	1.17711	1.27002	4.97969	5.19612	10.7098	11.6559	17.9347	20.0094
		0.0096	1.16414	1.2883	5.00731	5.20762	10.743	11.6721	17.9298	20.0481
		0.00967	1.17324	1.28108	5.04445	5.21621	10.7457	11.6799	17.9837	20.071
		0.00973	1.18066	1.29923	5.05749	5.22478	10.767	11.6816	17.9363	20.0691
		0.0098	1.17227	1.29502	5.06551	5.23335	10.812	11.6926	17.9593	20.063
		0.00987	1.18806	1.30479	5.05949	5.24269	10.8037	11.7072	18.0273	20.0843
		0.00993	1.19245	1.30985	5.07292	5.24809	10.7894	11.7266	18.0367	20.1109
		0.01	1.21147	1.31413	5.07912	5.25981	10.8241	11.7324	17.9988	20.1294
		0.01007	1.21411	1.32558	5.09581	5.27007	10.7834	11.7352	18.059	20.1381
		0.01013	1.2039	1.32427	5.11023	5.27476	10.8004	11.7425	18.1209	20.1458
		0.0102	1.20177	1.33941	5.09454	5.2901	10.8599	11.7614	18.1294	20.1468
		0.01027	1.22145	1.33387	5.09395	5.29441	10.8652	11.7767	18.1167	20.1564
		0.01033	1.21658	1.34711	5.11618	5.29867	10.8467	11.7846	18.0942	20.1816
		0.0104	1.22336	1.34317	5.12353	5.30835	10.8369	11.7869	18.1069	20.208
		0.01047	1.22926	1.3533	5.10074	5.31224	10.8649	11.7911	18.1471	20.2098
		0.01053	1.23552	1.35805	5.14922	5.32117	10.9257	11.8063	18.1913	20.2016
		0.0106	1.22794	1.36063	5.12424	5.33091	10.8771	11.8198	18.1683	20.2144
		0.01067	1.22255	1.36942	5.13652	5.34014	10.8856	11.8251	18.1979	20.2375
		0.01073	1.25111	1.36688	5.15429	5.34536	10.9057	11.8246	18.1865	20.2553
		0.0108	1.2468	1.37722	5.15725	5.35347	10.9153	11.8334	18.2297	20.2636
		0.01087	1.25267	1.3774	5.20557	5.35726	10.8907	11.8476	18.1601	20.2685
		0.01093	1.26515	1.38447	5.17127	5.36009	10.9492	11.8618	18.2588	20.2689
		0.011	1.2546	1.39176	5.15502	5.37134	10.9638	11.8642	18.2207	20.282
		0.01107	1.24729	1.39261	5.1824	5.37761	10.9368	11.8659	18.2888	20.3047
		0.01113	1.27196	1.40342	5.1926	5.38435	10.9618	11.8747	18.2034	20.3235
		0.0112	1.26991	1.40105	5.17057	5.39223	10.989	11.8911	18.298	20.3169
		0.01127	1.25498	1.40684	5.17293	5.39551	10.977	11.8967	18.2884	20.3143
		0.01133	1.27754	1.41255	5.17962	5.39881	10.9767	11.8989	18.2738	20.3301
		0.0114	1.27064	1.41302	5.21215	5.40492	10.9788	11.9006	18.2489	20.3481
		0.01147	1.28246	1.42249	5.20472	5.41364	11.0244	11.9136	18.3434	20.3609
		0.01153	1.27896	1.42134	5.23038	5.41809	10.9891	11.9246	18.3595	20.3657
		0.0116	1.29259	1.42708	5.22633	5.4255	11.0112	11.9313	18.3488	20.3611
		0.01167	1.27356	1.43068	5.22938	5.43101	10.9998	11.9312	18.3315	20.3681
		0.01173	1.30134	1.43119	5.20703	5.43114	11.0028	11.9371	18.3634	20.3902
		0.0118	1.28657	1.43958	5.25607	5.43873	11.0389	11.9472	18.3614	20.4048
		0.01187	1.29477	1.43962	5.231	5.44469	11.0582	11.9566	18.3469	20.4025
		0.01193	1.29023	1.44463	5.26037	5.45068	11.0656	11.9579	18.3651	20.4007
		0.012	1.30854	1.45037	5.21863	5.45605	11.0587	11.9602	18.363	20.4144
		0.01207	1.30928	1.44954	5.23735	5.46005	11.0603	11.9658	18.3795	20.4247
		0.01213	1.30486	1.45707	5.26637	5.46361	11.0853	11.9787	18.4488	20.4408
		0.0122	1.30013	1.45863	5.25329	5.46623	11.0834	11.9828	18.3989	20.4432
		0.01227	1.31207	1.46032	5.24892	5.47443	11.1079	11.9838	18.433	20.4352
		0.01233	1.31325	1.46792	5.27707	5.47886	11.1046	11.9883	18.4437	20.4401
		0.0124	1.31418	1.46716	5.27043	5.48115	11.0755	12.0002	18.4837	20.4613
		0.01247	1.31888	1.47201	5.27304	5.48701	11.1537	12.0061	18.4669	20.4712
		0.01253	1.32409	1.47637	5.27161	5.48807	11.0894	12.0074	18.4639	20.4719
		0.0126	1.32862	1.47666	5.27739	5.4914	11.0812	12.0088	18.4398	20.4707
		0.01267	1.33293	1.48156	5.2596	5.49779	11.1198	12.0172	18.4189	20.4776
		0.01273	1.32938	1.48518	5.27521	5.50246	11.1335	12.0274	18.4748	20.4924
		0.0128	1.33529	1.48567	5.27504	5.50562	11.1063	12.0278	18.3981	20.5048
		0.01287	1.33829	1.49129	5.28815	5.50764	11.1194	12.0287	18.4796	20.5016
		0.01293	1.34831	1.49208	5.30316	5.51335	11.1083	12.0351	18.4911	20.4958
		0.013	1.35741	1.49352	5.28976	5.5178	11.1754	12.0453	18.5551	20.51
		0.01307	1.34866	1.49796	5.30306	5.52026	11.1361	12.0478	18.483	20.5228
		0.01313	1.34894	1.50085	5.30794	5.52501	11.1493	12.0486	18.4765	20.5277
		0.0132	1.34031	1.50215	5.2789	5.52681	11.1589	12.0501	18.4989	20.526
		0.01327	1.35132	1.50624	5.30127	5.52857	11.1738	12.0611	18.4934	20.5251
		0.01333	1.35763	1.5059	5.32359	5.53228	11.1402	12.0655	18.5071	20.5359

## Sheet: Supplementary Fig. 3e
Supplementary Fig. 3e
		strain	Mesh 1: 2352	Mesh 2: 9200	Mesh 3: 54496	Mesh 4: 220464
		0	0	0	0	0
		6.68488e-05	0.22899	0.24689	0.25417	0.24986
		0.000133412	0.24567	0.2397	0.21865	0.21175
		0.000200261	0.3565	0.3775	0.3554	0.32648
		0.000266825	0.74755	0.70045	0.73475	0.70438
		0.000333388	0.80016	0.76697	0.74871	0.70674
		0.000400237	0.9413	0.94473	0.9676	0.94589
		0.000466797	1.23063	1.17224	1.16055	1.16145
		0.000533355	1.34616	1.37572	1.3769	1.40926
		0.0006002	1.42702	1.40777	1.45642	1.44499
		0.000666761	1.66154	1.72599	1.72155	1.68828
		0.000733609	1.92103	1.86907	1.86189	1.84428
		0.00080017	1.91756	1.96979	2.01833	2.0317
		0.000866735	2.13585	2.09997	2.06872	2.07193
		0.00093359	2.35647	2.37756	2.40338	2.35509
		0.001	2.49338	2.4459	2.451	2.47416
		0.00107	2.57136	2.54203	2.55995	2.57822
		0.00113	2.7996	2.78966	2.76544	2.72349
		0.0012	2.99724	2.9944	3.00497	3.003
		0.00127	3.07789	3.07131	3.03251	3.02756
		0.00133	3.24688	3.2078	3.23695	3.21163
		0.0014	3.43199	3.46122	3.4271	3.3864
		0.00147	3.61073	3.5753	3.57761	3.5381
		0.00153	3.72884	3.67664	3.63419	3.60173
		0.0016	3.90167	3.84338	3.87993	3.86444
		0.00167	4.04611	4.0459	4.04771	3.98544
		0.00173	4.21414	4.14915	4.15179	4.15934
		0.0018	4.37575	4.32727	4.24186	4.25461
		0.00187	4.52611	4.47739	4.47499	4.45421
		0.00193	4.6959	4.66369	4.58188	4.56891
		0.002	4.84452	4.78181	4.71225	4.76096
		0.00207	5.02505	4.99799	4.92058	4.85398
		0.00213	5.14061	5.13554	5.08542	5.09215
		0.0022	5.30931	5.26914	5.22348	5.19864
		0.00227	5.46446	5.39885	5.38779	5.39309
		0.00233	5.64981	5.57254	5.56009	5.53332
		0.0024	5.76393	5.70459	5.69984	5.7068
		0.00247	5.91554	5.87014	5.86576	5.83317
		0.00253	6.09215	6.02396	6.01597	6.05725
		0.0026	6.20281	6.15008	6.155	6.2021
		0.00267	6.34562	6.2771	6.29006	6.35314
		0.00273	6.49202	6.46762	6.4354	6.44054
		0.0028	6.66437	6.60255	6.56621	6.60582
		0.00287	6.78069	6.72325	6.7262	6.69697
		0.00293	6.93689	6.87248	6.87991	6.88996
		0.003	7.05432	7.00001	7.02741	7.00985
		0.00307	7.19617	7.12965	7.11377	7.16332
		0.00313	7.35019	7.25537	7.28582	7.3105
		0.0032	7.47672	7.43414	7.39495	7.43459
		0.00327	7.60592	7.55173	7.53319	7.56953
		0.00333	7.74472	7.68871	7.67391	7.73859
		0.0034	7.88856	7.80806	7.82146	7.83206
		0.00347	8.00399	7.93438	7.92956	7.92566
		0.00353	8.10299	8.05119	8.04333	8.08886
		0.0036	8.22565	8.1656	8.18808	8.14436
		0.00367	8.33678	8.28085	8.25823	8.27302
		0.00373	8.42596	8.36686	8.36437	8.36616
		0.0038	8.54696	8.47289	8.4476	8.47874
		0.00387	8.63157	8.56069	8.56871	8.55365
		0.00393	8.71655	8.64601	8.6415	8.61587
		0.004	8.81597	8.74335	8.72834	8.72211
		0.00407	8.89983	8.82822	8.82025	8.8189
		0.00413	8.9558	8.9164	8.88329	8.87336
		0.0042	9.08744	8.99385	8.9656	8.95991
		0.00427	9.13617	9.05913	9.05173	9.03922
		0.00433	9.22288	9.15507	9.12127	9.12
		0.0044	9.29241	9.24247	9.1888	9.18688
		0.00447	9.35615	9.28356	9.26674	9.2561
		0.00453	9.4517	9.36136	9.32133	9.32006
		0.0046	9.50914	9.44349	9.402	9.37828
		0.00467	9.56008	9.50376	9.4647	9.4357
		0.00473	9.65638	9.56241	9.54222	9.49379
		0.0048	9.69591	9.62522	9.61025	9.50104
		0.00487	9.77601	9.68079	9.64747	9.63636
		0.00493	9.83366	9.73877	9.73743	9.68239
		0.005	9.87475	9.78653	9.76622	9.74435
		0.00507	9.94148	9.83753	9.82173	9.793
		0.00513	9.98304	9.89881	9.86813	9.8471
		0.0052	10.0441	9.94775	9.92772	9.88753
		0.00527	10.0918	10.0028	9.97309	9.9402
		0.00533	10.1401	10.0351	10.0122	9.99727
		0.0054	10.2052	10.0968	10.0668	10.0164
		0.00547	10.2437	10.1444	10.1238	10.0824
		0.00553	10.2807	10.1935	10.1613	10.1563
		0.0056	10.3218	10.2363	10.1873	10.1662
		0.00567	10.3692	10.2633	10.2341	10.1836
		0.00573	10.4172	10.3093	10.2691	10.2557
		0.0058	10.4418	10.3405	10.3061	10.2812
		0.00587	10.4985	10.3964	10.3508	10.3237
		0.00593	10.534	10.4266	10.397	10.3759
		0.006	10.5701	10.4802	10.4431	10.3961
		0.00607	10.6138	10.509	10.4799	10.4307
		0.00613	10.6485	10.5549	10.5327	10.4905
		0.0062	10.6805	10.5856	10.5396	10.5115
		0.00627	10.709	10.6193	10.5766	10.546
		0.00633	10.7547	10.6573	10.618	10.5927
		0.0064	10.791	10.6729	10.6486	10.6144
		0.00647	10.8178	10.7142	10.6776	10.6618
		0.00653	10.8578	10.7612	10.7187	10.671
		0.0066	10.9194	10.7827	10.7511	10.6914
		0.00667	10.9139	10.8298	10.7715	10.7571
		0.00673	10.9521	10.8418	10.8135	10.7769
		0.0068	10.9821	10.8846	10.8414	10.7847
		0.00687	11.0076	10.9107	10.8629	10.8058
		0.00693	11.0348	10.9244	10.8785	10.8469
		0.007	11.0551	10.9505	10.9067	10.8704
		0.00707	11.0878	10.9979	10.9278	10.8992
		0.00713	11.1141	11.0156	10.9659	10.9232
		0.0072	11.1452	11.0432	10.9753	10.9643
		0.00727	11.1652	11.0627	11.0091	10.9773
		0.00733	11.1902	11.0823	11.0475	11.0018
		0.0074	11.2244	11.1107	11.0459	11.0233
		0.00747	11.2422	11.1299	11.0795	11.0566
		0.00753	11.2652	11.1612	11.0956	11.0766
		0.0076	11.2869	11.1825	11.1345	11.0962
		0.00767	11.3016	11.2052	11.1467	11.1094
		0.00773	11.328	11.2281	11.1747	11.1155
		0.0078	11.3544	11.2333	11.1869	11.1462
		0.00787	11.3724	11.2674	11.2118	11.1559
		0.00793	11.3849	11.2686	11.2265	11.1873
		0.008	11.4079	11.286	11.246	11.1979
		0.00807	11.4242	11.32	11.2873	11.2149
		0.00813	11.4502	11.348	11.2829	11.1843
		0.0082	11.4664	11.3611	11.3079	11.2421
		0.00827	11.4793	11.3761	11.3142	11.2848
		0.00833	11.5084	11.405	11.3327	11.3019
		0.0084	11.5186	11.4173	11.348	11.3087
		0.00847	11.5382	11.4256	11.3949	11.329
		0.00853	11.5694	11.4471	11.3981	11.3558
		0.0086	11.5788	11.4623	11.4068	11.3545
		0.00867	11.5966	11.48	11.4181	11.3628
		0.00873	11.602	11.5016	11.437	11.3799
		0.0088	11.6207	11.5152	11.4432	11.4265
		0.00887	11.6408	11.5304	11.4681	11.4325
		0.00893	11.6517	11.547	11.4742	11.4231
		0.009	11.6757	11.5537	11.4906	11.433
		0.00907	11.6822	11.5711	11.5213	11.4806
		0.00913	11.6988	11.5832	11.5306	11.4883
		0.0092	11.7129	11.5933	11.5273	11.5081
		0.00927	11.7397	11.6161	11.5354	11.5047
		0.00933	11.7398	11.632	11.5449	11.5333
		0.0094	11.7552	11.638	11.6002	11.5188
		0.00947	11.7622	11.6538	11.5812	11.5482
		0.00953	11.7887	11.6647	11.6001	11.5478
		0.0096	11.8077	11.6789	11.6197	11.5724
		0.00967	11.8237	11.6873	11.629	11.5765
		0.00973	11.8172	11.6331	11.637	11.5967
		0.0098	11.8452	11.7083	11.6524	11.6008
		0.00987	11.8523	11.7198	11.6677	11.6035
		0.00993	11.8712	11.749	11.6925	11.6224
		0.01	11.8797	11.7723	11.6951	11.6266

## Sheet: Supplementary Fig. 4a
Supplementary Fig. 4a
		Strain	Schwarz P	IWP	Neovious	Opt-Schwarz P	Opt-IWP	Opt-Neovious
		0	0	0	0	0	0	0
		6.67555e-05	0	0.07851	0.19855	0.01434	0.06541	0.3618
		0.000133418	0	0.20418	0.4086	0.029	0.21331	0.73066
		0.000200083	0.0072	0.2939	0.65538	0.07385	0.29978	1.08388
		0.00026674	0.04309	0.40794	0.8627	0.07501	0.35948	1.407
		0.000333397	0.12623	0.5118	1.11639	0.15888	0.45605	1.86551
		0.000400053	0.06554	0.63001	1.33133	0.16827	0.55103	2.19241
		0.000466722	0.05638	0.71775	1.57145	0.19023	0.64731	2.57058
		0.000533396	0.09527	0.81126	1.76665	0.21858	0.73952	2.94658
		0.00060007	0.04972	0.9094	1.99264	0.23621	0.83759	3.31257
		0.000666744	0.05643	1.0094	2.25828	0.23239	0.91363	3.64866
		0.000733417	0.0868	1.12266	2.47873	0.29524	1.0098	4.07057
		0.000800091	0.09618	1.23056	2.73247	0.27462	1.1001	4.41725
		0.00086667	0.13744	1.33396	2.92928	0.36253	1.19258	4.76094
		0.000933344	0.15297	1.43013	3.17137	0.35532	1.28118	5.17309
		0.001	0.14816	1.5212	3.38868	0.41514	1.37687	5.52297
		0.00107	0.18737	1.63375	3.61296	0.39585	1.47304	5.85557
		0.00113	0.14404	1.73638	3.8701	0.45355	1.5506	6.24132
		0.0012	0.13331	1.83514	4.08791	0.46757	1.63766	6.6218
		0.00127	0.16188	1.94835	4.3455	0.47022	1.73102	6.95778
		0.00133	0.17317	2.0406	4.5414	0.49466	1.83087	7.32876
		0.0014	0.18377	2.14319	4.76953	0.54764	1.89564	7.67574
		0.00147	0.19592	2.24086	4.98632	0.54343	1.99311	7.98326
		0.00153	0.21175	2.34589	5.21297	0.62597	2.08868	8.2611
		0.0016	0.25691	2.44473	5.42645	0.59121	2.17125	8.5135
		0.00167	0.25996	2.54096	5.58743	0.64972	2.24795	8.74604
		0.00173	0.24355	2.64829	5.77204	0.66682	2.31715	8.93356
		0.0018	0.26178	2.74262	5.90012	0.68265	2.40936	9.06015
		0.00187	0.23942	2.84437	6.03879	0.71091	2.49511	9.19337
		0.00193	0.25988	2.94047	6.13982	0.72084	2.54745	9.31563
		0.002	0.26646	3.04039	6.25319	0.78157	2.63408	9.40986
		0.00207	0.28085	3.14226	6.36088	0.78814	2.70404	9.49653
		0.00213	0.30551	3.23532	6.44596	0.81359	2.79485	9.57903
		0.0022	0.30987	3.33812	6.54126	0.85796	2.85689	9.64992
		0.00227	0.28814	3.43447	6.61729	0.86074	2.93068	9.70786
		0.00233	0.35007	3.52843	6.68247	0.90201	3.00687	9.77403
		0.0024	0.33791	3.62663	6.74872	0.90951	3.07298	9.83672
		0.00247	0.33826	3.72154	6.80382	0.92495	3.14132	9.87692
		0.00253	0.33551	3.80935	6.85672	0.982	3.19719	9.91562
		0.0026	0.35524	3.90447	6.9024	0.97707	3.26311	9.96137
		0.00267	0.35921	3.98903	6.95338	1.03045	3.30726	9.98981
		0.00273	0.36808	4.07322	6.99739	1.0333	3.36358	10.0135
		0.0028	0.35685	4.1544	7.04063	1.08713	3.42419	10.0472
		0.00287	0.38101	4.23266	7.07742	1.08858	3.47721	10.0753
		0.00293	0.39967	4.30983	7.10695	1.10557	3.54514	10.0916
		0.003	0.40466	4.37497	7.13644	1.14197	3.58419	10.1222
		0.00307	0.42654	4.44008	7.15747	1.15761	3.63034	10.1487
		0.00313	0.44224	4.50442	7.17773	1.19675	3.69073	10.1622
		0.0032	0.41923	4.55949	7.19888	1.22778	3.71981	10.1768
		0.00327	0.44545	4.60961	7.21673	1.23071	3.7765	10.1976
		0.00333	0.44141	4.66477	7.23063	1.29439	3.81245	10.2165
		0.0034	0.44677	4.71	7.24285	1.29378	3.86369	10.2299
		0.00347	0.46952	4.75784	7.2561	1.33213	3.88977	10.2355
		0.00353	0.46894	4.79834	7.26333	1.33349	3.92719	10.2521
		0.0036	0.50128	4.83729	7.27344	1.36767	3.9656	10.2695
		0.00367	0.5011	4.87957	7.28038	1.4021	3.99376	10.2732
		0.00373	0.50785	4.91362	7.28681	1.40759	4.03844	10.2776
		0.0038	0.51843	4.94707	7.29253	1.45022	4.08097	10.2917
		0.00387	0.53981	4.97945	7.29655	1.47575	4.11274	10.3014
		0.00393	0.52696	5.0177	7.302	1.48817	4.15366	10.3052
		0.004	0.54128	5.04419	7.30775	1.52789	4.16868	10.3111
		0.00407	0.53818	5.07192	7.31152	1.52	4.21112	10.3155
		0.00413	0.55969	5.09983	7.31356	1.56863	4.22027	10.3245
		0.0042	0.57561	5.12767	7.31544	1.58375	4.24922	10.3266
		0.00427	0.57649	5.15642	7.31569	1.60277	4.28027	10.3268
		0.00433	0.59333	5.17795	7.30967	1.64159	4.29886	10.3308
		0.0044	0.6131	5.20255	7.30864	1.64701	4.32859	10.3333
		0.00447	0.60817	5.22301	7.30432	1.68946	4.35857	10.3324
		0.00453	0.62939	5.24828	7.30131	1.7015	4.35518	10.3293
		0.0046	0.63177	5.2708	7.29869	1.71384	4.38869	10.3274
		0.00467	0.62616	5.29024	7.29489	1.75061	4.41575	10.3284
		0.00473	0.64871	5.30823	7.2902	1.76353	4.41426	10.3298
		0.0048	0.63462	5.33578	7.28539	1.79533	4.44172	10.3253
		0.00487	0.65146	5.34914	7.27528	1.81232	4.46429	10.3177
		0.00493	0.6644	5.36747	7.26735	1.82207	4.47333	10.3211
		0.005	0.67255	5.38496	7.25964	1.86271	4.4865	10.3209
		0.00507	0.67112	5.39947	7.2492	1.86621	4.51021	10.3144
		0.00513	0.68731	5.41397	7.23922	1.89413	4.51168	10.3042
		0.0052	0.70848	5.43046	7.23049	1.91903	4.51624	10.2998
		0.00527	0.71699	5.44459	7.21863	1.91306	4.53577	10.3023
		0.00533	0.73175	5.45842	7.20557	1.95318	4.54832	10.2994
		0.0054	0.74253	5.47119	7.1915	1.9656	4.56028	10.2898
		0.00547	0.73699	5.48315	7.18007	1.97531	4.57925	10.281
		0.00553	0.74179	5.49401	7.16721	2.01297	4.58853	10.2775
		0.0056	0.76026	5.50532	7.15334	2.02037	4.58957	10.2757
		0.00567	0.76989	5.51666	7.13837	2.0366	4.59358	10.266
		0.00573	0.76753	5.52755	7.12372	2.06117	4.60983	10.2594
		0.0058	0.78044	5.53828	7.10679	2.05998	4.62842	10.2544
		0.00587	0.78251	5.54821	7.08884	2.07933	4.62307	10.2511
		0.00593	0.78955	5.55753	7.07145	2.09962	4.63056	10.2428
		0.006	0.80401	5.5657	7.0544	2.10385	4.63919	10.2329
		0.00607	0.82142	5.57293	7.03536	2.13918	4.64124	10.2249
		0.00613	0.81295	5.58148	7.01549	2.15326	4.66362	10.2148
		0.0062	0.82775	5.58902	6.99565	2.14991	4.66662	10.2105
		0.00627	0.83448	5.59674	6.97461	2.17802	4.66175	10.2003
		0.00633	0.84049	5.60367	6.9539	2.19326	4.68136	10.191
		0.0064	0.8615	5.60953	6.93	2.19125	4.68536	10.1866
		0.00647	0.86541	5.61644	6.90926	2.22328	4.68356	10.1752
		0.00653	0.86431	5.62195	6.88682	2.23047	4.68555	10.167
		0.0066	0.87091	5.62778	6.86328	2.23899	4.70241	10.1591
		0.00667	0.88994	5.63347	6.83736	2.25455	4.70737	10.1491
		0.00673	0.89661	5.63884	6.81376	2.27051	4.71046	10.1358
		0.0068	0.88701	5.64373	6.78776	2.26245	4.71579	10.1306
		0.00687	0.90062	5.65133	6.76229	2.29765	4.72407	10.1232
		0.00693	0.90076	5.65251	6.73352	2.30192	4.72061	10.1105
		0.007	0.9214	5.6574	6.7066	2.30236	4.73325	10.0997
		0.00707	0.92134	5.66157	6.68044	2.32457	4.73523	10.092
		0.00713	0.9321	5.66386	6.65118	2.33931	4.73428	10.0866
		0.0072	0.95492	5.66719	6.62163	2.33768	4.73428	10.0741
		0.00727	0.94908	5.67258	6.59028	2.35815	4.75567	10.0642
		0.00733	0.94336	5.67582	6.56277	2.37448	4.74203	10.0514
		0.0074	0.97585	5.67789	6.5322	2.36879	4.7453	10.0435
		0.00747	0.95847	5.68126	6.50329	2.38871	4.74577	10.0369
		0.00753	0.97218	5.68303	6.47322	2.39517	4.74792	10.0255
		0.0076	0.98926	5.68675	6.44378	2.40303	4.74593	10.0121
		0.00767	0.99293	5.68729	6.41228	2.41057	4.74972	10.0001
		0.00773	1.00475	5.69109	6.38124	2.42399	4.75639	9.99353
		0.0078	1.00803	5.69258	6.35262	2.43605	4.75766	9.98134
		0.00787	1.01236	5.69376	6.32278	2.43273	4.75997	9.973
		0.00793	1.02002	5.6974	6.29219	2.44076	4.76296	9.96051
		0.008	1.01069	5.69893	6.2636	2.45563	4.75687	9.94771
		0.00807	1.04613	5.70044	6.23208	2.45023	4.76158	9.9398
		0.00813	1.04065	5.70031	6.20428	2.46389	4.76481	9.93101
		0.0082	1.02615	5.70286	6.17523	2.48241	4.77102	9.91803
		0.00827	1.04887	5.70398	6.14667	2.47832	4.7746	9.9011
		0.00833	1.06522	5.7056	6.11971	2.48962	4.76027	9.89552
		0.0084	1.07915	5.7065	6.09214	2.48892	4.77478	9.88674
		0.00847	1.0768	5.70626	6.06461	2.49888	4.77899	9.87252
		0.00853	1.09111	5.70764	6.03715	2.50091	4.77461	9.86032
		0.0086	1.08174	5.7082	6.01242	2.50435	4.77162	9.84983
		0.00867	1.09211	5.70922	5.98646	2.50911	4.77479	9.83768
		0.00873	1.10041	5.70952	5.95976	2.51159	4.76853	9.82771
		0.0088	1.10238	5.70957	5.93461	2.51361	4.7725	9.8183
		0.00887	1.12222	5.7094	5.91068	2.52619	4.77678	9.80219
		0.00893	1.11867	5.71016	5.88566	2.53621	4.76855	9.7932
		0.009	1.12004	5.71045	5.86167	2.53638	4.77403	9.78258
		0.00907	1.13517	5.71001	5.83784	2.53316	4.77147	9.76863
		0.00913	1.12993	5.7108	5.81419	2.54443	4.78341	9.75854
		0.0092	1.14799	5.71041	5.79095	2.54948	4.77913	9.74606
		0.00927	1.14195	5.71028	5.76861	2.54216	4.77596	9.7371
		0.00933	1.14978	5.70972	5.74587	2.55486	4.76556	9.72662
		0.0094	1.16277	5.70913	5.72452	2.55541	4.77482	9.71434
		0.00947	1.16821	5.70966	5.70301	2.56683	4.77515	9.70154
		0.00953	1.17711	5.70853	5.68088	2.56658	4.77749	9.68996
		0.0096	1.16414	5.70733	5.66009	2.56852	4.77141	9.67779
		0.00967	1.17324	5.70712	5.63947	2.57235	4.76885	9.66568
		0.00973	1.18066	5.70535	5.62057	2.57333	4.77446	9.65469
		0.0098	1.17227	5.70437	5.60008	2.57591	4.78627	9.63822
		0.00987	1.18806	5.70283	5.5802	2.57213	4.77114	9.6301
		0.00993	1.19245	5.6993	5.56141	2.58579	4.78184	9.61976
		0.01	1.21147	5.69797	5.5417	2.59124	4.76914	9.60844
		0.01007	1.21411	5.69577	5.52337	2.58291	4.76905	9.59287
		0.01013	1.2039	5.6933	5.50619	2.5881	4.77209	9.58426
		0.0102	1.20177	5.69041	5.48626	2.60058	4.7704	9.57376
		0.01027	1.22145	5.68758	5.46855	2.59825	4.7709	9.5609
		0.01033	1.21658	5.68566	5.45001	2.59709	4.77036	9.54633
		0.0104	1.22336	5.68206	5.43289	2.60064	4.77877	9.53515
		0.01047	1.22926	5.6783	5.41506	2.60779	4.77171	9.52188
		0.01053	1.23552	5.67573	5.39896	2.60365	4.77389	9.51191
		0.0106	1.22794	5.67128	5.38158	2.60654	4.76642	9.50004
		0.01067	1.22255	5.66755	5.366	2.60897	4.75822	9.48753
		0.01073	1.25111	5.66388	5.34833	2.60772	4.76693	9.47314
		0.0108	1.2468	5.66042	5.3335	2.62319	4.76132	9.46347
		0.01087	1.25267	5.65461	5.31748	2.61391	4.7706	9.44847
		0.01093	1.26515	5.65142	5.3019	2.61938	4.76558	9.43108
		0.011	1.2546	5.64741	5.28674	2.62741	4.76883	9.42684
		0.01107	1.24729	5.64265	5.27116	2.62646	4.76663	9.41447
		0.01113	1.27196	5.63874	5.25704	2.62734	4.76455	9.40178
		0.0112	1.26991	5.63382	5.24233	2.6213	4.75706	9.39144
		0.01127	1.25498	5.62926	5.22563	2.62499	4.75751	9.378
		0.01133	1.27754	5.62467	5.21079	2.63488	4.75936	9.367
		0.0114	1.27064	5.62004	5.19648	2.63343	4.75719	9.35061
		0.01147	1.28246	5.61353	5.18327	2.63583	4.75115	9.34532
		0.01153	1.27896	5.61002	5.17003	2.63612	4.76034	9.33217
		0.0116	1.29259	5.60482	5.15424	2.63025	4.75577	9.31838
		0.01167	1.27356	5.59906	5.14107	2.6429	4.7442	9.30976
		0.01173	1.30134	5.59458	5.12802	2.63608	4.73965	9.29521
		0.0118	1.28657	5.58874	5.11399	2.64089	4.752	9.28412
		0.01187	1.29477	5.58276	5.10215	2.64358	4.75305	9.27103
		0.01193	1.29023	5.57834	5.08866	2.64475	4.74885	9.25918
		0.012	1.30854	5.57261	5.07474	2.64906	4.74394	9.25011
		0.01207	1.30928	5.56672	5.06163	2.64083	4.74281	9.23754
		0.01213	1.30486	5.56072	5.04996	2.65498	4.73975	9.22297
		0.0122	1.30013	5.5545	5.0363	2.65108	4.74095	9.21127
		0.01227	1.31207	5.55066	5.02585	2.65372	4.741	9.20053
		0.01233	1.31325	5.54435	5.01277	2.64741	4.73573	9.1894
		0.0124	1.31418	5.53934	5.00041	2.65786	4.72919	9.17743
		0.01247	1.31888	5.53291	4.98937	2.65589	4.73615	9.16678
		0.01253	1.32409	5.52633	4.977	2.65762	4.72914	9.15296
		0.0126	1.32862	5.52088	4.96598	2.65526	4.72487	9.14012
		0.01267	1.33293	5.51543	4.95313	2.66711	4.73326	9.13153
		0.01273	1.32938	5.51015	4.94122	2.65929	4.72765	9.1197
		0.0128	1.33529	5.50425	4.92993	2.66219	4.72511	9.10702
		0.01287	1.33829	5.49825	4.91871	2.67098	4.72437	9.09421
		0.01293	1.34831	5.4925	4.90717	2.66586	4.72572	9.0812
		0.013	1.35741	5.48622	4.8969	2.66914	4.72091	9.07264
		0.01307	1.34866	5.48052	4.88419	2.66479	4.71291	9.0565
		0.01313	1.34894	5.474	4.87592	2.66014	4.71669	9.04778
		0.0132	1.34031	5.46843	4.86482	2.66506	4.72593	9.03805
		0.01327	1.35132	5.46216	4.85372	2.6711	4.71646	9.02194
		0.01333	1.35763	5.4565	4.84356	2.67256	4.7134	9.0141

## Sheet: Supplementary Fig. 4b
Supplementary Fig. 4b
		Strain	Schwarz P	IWP	Neovious	Opt-Schwarz P	Opt-IWP	Opt-Neovious
		0	0	0	0	0	0	0
		6.67555e-05	0	0.22008	0.48393	0.20109	0.32485	0.8111
		0.000133418	0.07632	0.58835	1.01553	0.2236	0.68622	1.68394
		0.000200083	0.14429	0.83384	1.64394	0.4191	1.06102	2.36966
		0.00026674	0.22562	1.13066	2.18578	0.51248	1.35272	3.38731
		0.000333397	0.28318	1.34686	2.65019	0.60646	1.77488	4.02693
		0.000400053	0.26983	1.71625	3.1375	0.84426	2.09438	4.99183
		0.000466722	0.41512	1.94624	3.78234	0.81294	2.47657	5.66029
		0.000533396	0.41618	2.19454	4.27633	1.07768	2.74384	6.52544
		0.00060007	0.48602	2.50364	4.72627	1.11	3.12369	7.30914
		0.000666744	0.55661	2.76761	5.25709	1.28071	3.44309	8.14802
		0.000733417	0.58637	3.04918	5.86837	1.4311	3.82588	8.9481
		0.000800091	0.66047	3.32184	6.37738	1.45757	4.16126	9.80863
		0.00086667	0.66907	3.63269	6.83662	1.72342	4.48983	10.5513
		0.000933344	0.79411	3.86253	7.41256	1.7469	4.8311	11.4266
		0.001	0.84867	4.16382	7.98871	1.93745	5.1969	12.1776
		0.00107	0.87747	4.45005	8.48424	2.02045	5.53327	13.0522
		0.00113	0.97171	4.70714	9.00198	2.15451	5.89602	13.831
		0.0012	0.98427	4.99888	9.57781	2.26505	6.2092	14.7041
		0.00127	1.08895	5.26755	10.1329	2.42458	6.52102	15.4419
		0.00133	1.04259	5.55719	10.6661	2.51588	6.88415	16.3075
		0.0014	1.14648	5.79237	11.1886	2.68509	7.21422	17.0424
		0.00147	1.2001	6.10551	11.7561	2.76214	7.58847	17.8455
		0.00153	1.22108	6.3702	12.2713	2.91567	7.88926	18.5165
		0.0016	1.32977	6.63449	12.7487	3.05576	8.18423	19.1045
		0.00167	1.37388	6.91898	13.1852	3.12138	8.53228	19.6369
		0.00173	1.48388	7.1794	13.6067	3.32873	8.85854	20.0459
		0.0018	1.5057	7.4773	13.969	3.34809	9.1341	20.4005
		0.00187	1.5641	7.71791	14.2664	3.57003	9.40005	20.7047
		0.00193	1.60343	8.01702	14.5164	3.63634	9.68821	20.9547
		0.002	1.63218	8.27108	14.7669	3.77977	9.95107	21.1794
		0.00207	1.61198	8.54306	14.9995	3.92804	10.2527	21.4075
		0.00213	1.73736	8.82207	15.2077	4.00791	10.4771	21.6159
		0.0022	1.78298	9.06807	15.3758	4.18201	10.6757	21.7722
		0.00227	1.88064	9.35765	15.4893	4.23731	10.919	21.9138
		0.00233	1.9487	9.58302	15.5967	4.41546	11.1865	22.061
		0.0024	2.00154	9.85788	15.7125	4.50619	11.357	22.1697
		0.00247	2.09857	10.0809	15.7887	4.64491	11.5252	22.2766
		0.00253	2.06571	10.3113	15.8486	4.7862	11.7343	22.3549
		0.0026	2.10628	10.5502	15.9058	4.90396	11.9153	22.4569
		0.00267	2.1799	10.7665	15.9649	5.00674	12.0561	22.5327
		0.00273	2.17147	10.9926	16.0141	5.15469	12.1621	22.6084
		0.0028	2.25728	11.1798	16.0494	5.2485	12.3137	22.6842
		0.00287	2.30586	11.3806	16.0799	5.3919	12.4151	22.7343
		0.00293	2.44038	11.5759	16.1046	5.50693	12.5559	22.8039
		0.003	2.4926	11.7197	16.1378	5.61917	12.6394	22.8499
		0.00307	2.541	11.8956	16.1637	5.76635	12.7638	22.9067
		0.00313	2.63271	12.0469	16.1895	5.82013	12.8536	22.9383
		0.0032	2.6104	12.1668	16.2107	5.99015	12.9203	22.9921
		0.00327	2.65559	12.3072	16.229	6.02842	13.0625	23.0339
		0.00333	2.68619	12.4176	16.2593	6.21278	13.1245	23.0607
		0.0034	2.72721	12.5199	16.2774	6.24179	13.2127	23.0989
		0.00347	2.80038	12.6356	16.298	6.41448	13.2989	23.1276
		0.00353	2.87168	12.7287	16.3152	6.47802	13.37	23.1559
		0.0036	2.92751	12.8027	16.331	6.62105	13.4224	23.1844
		0.00367	2.98786	12.8973	16.3512	6.70018	13.4877	23.2072
		0.00373	3.03924	12.9803	16.3671	6.81447	13.5762	23.2413
		0.0038	3.09032	13.0495	16.3832	6.90197	13.628	23.264
		0.00387	3.06326	13.1191	16.3966	7.01249	13.6961	23.2792
		0.00393	3.14127	13.1909	16.4108	7.08468	13.7444	23.3096
		0.004	3.19525	13.2537	16.4263	7.18792	13.8099	23.3209
		0.00407	3.22098	13.3048	16.4396	7.26134	13.8308	23.3464
		0.00413	3.30306	13.3606	16.4505	7.36166	13.88	23.3645
		0.0042	3.32555	13.4179	16.4605	7.38644	13.894	23.3725
		0.00427	3.40806	13.4669	16.4679	7.48296	13.9759	23.3974
		0.00433	3.45047	13.5065	16.483	7.55343	14.0056	23.3973
		0.0044	3.48795	13.5502	16.4956	7.58663	14.0393	23.4239
		0.00447	3.55748	13.5977	16.5032	7.67425	14.0534	23.4425
		0.00453	3.54755	13.6391	16.5121	7.71617	14.0958	23.4529
		0.0046	3.62776	13.6723	16.5223	7.76857	14.1293	23.4679
		0.00467	3.61781	13.7052	16.5316	7.82911	14.1605	23.4811
		0.00473	3.67887	13.7406	16.541	7.85277	14.1975	23.4876
		0.0048	3.712	13.7899	16.5521	7.92559	14.2208	23.5087
		0.00487	3.78637	13.8061	16.5585	7.92511	14.2557	23.5133
		0.00493	3.82054	13.833	16.5655	7.98035	14.2764	23.5191
		0.005	3.82942	13.8615	16.5735	8.0267	14.2839	23.5328
		0.00507	3.88795	13.8858	16.5807	8.04863	14.3252	23.5471
		0.00513	3.8961	13.9127	16.5867	8.08694	14.3732	23.5507
		0.0052	3.93069	13.9395	16.5948	8.12659	14.3733	23.5714
		0.00527	3.96676	13.9643	16.5998	8.13499	14.3896	23.5759
		0.00533	3.99801	13.9879	16.6058	8.18428	14.4156	23.5798
		0.0054	4.02073	14.0076	16.6129	8.21336	14.4472	23.5916
		0.00547	4.07042	14.0271	16.6206	8.21818	14.464	23.5986
		0.00553	4.05666	14.0469	16.6262	8.25803	14.4772	23.6051
		0.0056	4.11935	14.0677	16.6326	8.30239	14.4995	23.6102
		0.00567	4.14787	14.0883	16.636	8.29711	14.5244	23.6199
		0.00573	4.12069	14.1051	16.6419	8.33078	14.5334	23.6261
		0.0058	4.16038	14.1212	16.6468	8.3625	14.559	23.6412
		0.00587	4.21171	14.1381	16.6497	8.38013	14.5738	23.6415
		0.00593	4.23074	14.1539	16.6562	8.4147	14.5762	23.6403
		0.006	4.24686	14.1718	16.6591	8.44441	14.618	23.6503
		0.00607	4.27052	14.1845	16.664	8.43774	14.5944	23.6535
		0.00613	4.28363	14.2011	16.6684	8.48265	14.6415	23.6594
		0.0062	4.33067	14.2112	16.6738	8.49873	14.6683	23.6689
		0.00627	4.329	14.2245	16.6753	8.49461	14.6805	23.6713
		0.00633	4.3686	14.2378	16.6798	8.53288	14.6975	23.6771
		0.0064	4.37418	14.2467	16.6854	8.54182	14.7018	23.6748
		0.00647	4.40264	14.2612	16.6863	8.56883	14.7061	23.6792
		0.00653	4.4224	14.2736	16.6895	8.57446	14.7239	23.6864
		0.0066	4.44267	14.284	16.6909	8.58016	14.7411	23.6826
		0.00667	4.44718	14.2927	16.6937	8.60658	14.7536	23.6895
		0.00673	4.48167	14.3054	16.6958	8.60282	14.7563	23.6923
		0.0068	4.48391	14.3134	16.6991	8.62599	14.7621	23.6998
		0.00687	4.52351	14.3292	16.7001	8.64298	14.7653	23.6932
		0.00693	4.52846	14.3322	16.7058	8.65184	14.7866	23.6989
		0.007	4.55868	14.3401	16.7038	8.66122	14.8232	23.7099
		0.00707	4.56639	14.3485	16.7094	8.68346	14.797	23.7052
		0.00713	4.60596	14.3563	16.7095	8.68029	14.8182	23.7151
		0.0072	4.58528	14.3663	16.7111	8.69584	14.8273	23.7194
		0.00727	4.61952	14.3702	16.7127	8.71269	14.8197	23.7151
		0.00733	4.6066	14.3828	16.7141	8.70691	14.8698	23.7173
		0.0074	4.67854	14.3875	16.7155	8.72297	14.8638	23.7211
		0.00747	4.6826	14.3931	16.7177	8.73507	14.8741	23.7212
		0.00753	4.65472	14.4025	16.7169	8.73158	14.8759	23.7249
		0.0076	4.68361	14.4081	16.7184	8.74634	14.8962	23.7243
		0.00767	4.72529	14.4151	16.7197	8.75998	14.9034	23.7278
		0.00773	4.7046	14.4202	16.7209	8.7692	14.9051	23.7215
		0.0078	4.74243	14.4247	16.7214	8.77368	14.9121	23.7257
		0.00787	4.73643	14.4302	16.7226	8.78015	14.9264	23.7255
		0.00793	4.75709	14.4379	16.7237	8.78401	14.9217	23.7311
		0.008	4.75686	14.4408	16.7245	8.78966	14.95	23.7338
		0.00807	4.783	14.4464	16.725	8.79938	14.9521	23.731
		0.00813	4.78595	14.4516	16.7243	8.80822	14.9372	23.7292
		0.0082	4.83177	14.4564	16.7275	8.80987	14.953	23.7355
		0.00827	4.83435	14.4591	16.7248	8.82146	14.9525	23.7324
		0.00833	4.83786	14.464	16.7252	8.81805	14.9756	23.734
		0.0084	4.87286	14.4664	16.7249	8.80547	14.9921	23.7362
		0.00847	4.86619	14.4703	16.7261	8.83145	14.9987	23.7382
		0.00853	4.88147	14.4739	16.7265	8.83235	14.9924	23.7332
		0.0086	4.91563	14.4782	16.7264	8.85002	15.0126	23.7273
		0.00867	4.90067	14.4794	16.7237	8.84816	15.0107	23.736
		0.00873	4.91262	14.4822	16.7244	8.85891	15.0254	23.7442
		0.0088	4.90161	14.4866	16.7239	8.85151	14.9765	23.7348
		0.00887	4.91565	14.4884	16.7239	8.85758	15.0374	23.7361
		0.00893	4.92757	14.4915	16.7207	8.86169	15.0089	23.7329
		0.009	4.9288	14.4933	16.7228	8.87648	15.0182	23.7297
		0.00907	4.93416	14.4969	16.7213	8.86697	15.0158	23.7337
		0.00913	4.9777	14.5006	16.7213	8.87801	15.0241	23.7325
		0.0092	4.93846	14.5008	16.72	8.88586	15.051	23.7334
		0.00927	4.97296	14.501	16.7177	8.88089	15.0098	23.7368
		0.00933	5.0082	14.5039	16.7169	8.87663	15.0434	23.7246
		0.0094	5.01187	14.5033	16.7176	8.88654	15.0389	23.7323
		0.00947	4.99518	14.503	16.7175	8.8954	15.0604	23.7301
		0.00953	4.97969	14.5058	16.7151	8.89914	15.0684	23.7299
		0.0096	5.00731	14.5092	16.7136	8.90701	15.07	23.7341
		0.00967	5.04445	14.5077	16.7128	8.91803	15.0734	23.7218
		0.00973	5.05749	14.5082	16.711	8.90545	15.0643	23.7266
		0.0098	5.06551	14.5083	16.7095	8.90634	15.0549	23.7237
		0.00987	5.05949	14.5098	16.7084	8.90633	15.086	23.7228
		0.00993	5.07292	14.5083	16.7076	8.93088	15.0773	23.7192
		0.01	5.07912	14.5115	16.7035	8.91718	15.0884	23.7207
		0.01007	5.09581	14.5092	16.7031	8.91781	15.0896	23.7198
		0.01013	5.11023	14.5102	16.6991	8.91977	15.0986	23.7192
		0.0102	5.09454	14.5067	16.6991	8.93726	15.0839	23.7074
		0.01027	5.09395	14.5083	16.6972	8.92442	15.0829	23.715
		0.01033	5.11618	14.5058	16.6942	8.93738	15.0877	23.7194
		0.0104	5.12353	14.5045	16.6922	8.93286	15.1071	23.715
		0.01047	5.10074	14.5064	16.6903	8.94058	15.0894	23.7027
		0.01053	5.14922	14.5028	16.6852	8.9333	15.0841	23.708
		0.0106	5.12424	14.5025	16.6851	8.94156	15.1022	23.7082
		0.01067	5.13652	14.5011	16.6842	8.93621	15.0937	23.7127
		0.01073	5.15429	14.4954	16.6807	8.94235	15.1156	23.7111
		0.0108	5.15725	14.4946	16.6779	8.94795	15.131	23.7042
		0.01087	5.20557	14.4938	16.6766	8.93812	15.1211	23.6949
		0.01093	5.17127	14.4894	16.6734	8.95271	15.1155	23.692
		0.011	5.15502	14.4851	16.6715	8.95181	15.1114	23.6957
		0.01107	5.1824	14.4822	16.6672	8.95468	15.1194	23.6964
		0.01113	5.1926	14.4762	16.6647	8.94908	15.1259	23.6869
		0.0112	5.17057	14.4716	16.6624	8.96216	15.1045	23.6949
		0.01127	5.17293	14.4673	16.6615	8.96088	15.1145	23.6837
		0.01133	5.17962	14.4629	16.6506	8.95913	15.1227	23.6853
		0.0114	5.21215	14.4558	16.6545	8.95877	15.1268	23.6779
		0.01147	5.20472	14.4516	16.6511	8.96545	15.0908	23.6814
		0.01153	5.23038	14.4459	16.6458	8.96097	15.1524	23.6704
		0.0116	5.22633	14.4389	16.6434	8.96741	15.1113	23.6752
		0.01167	5.22938	14.4339	16.6417	8.97835	15.1044	23.672
		0.01173	5.20703	14.4274	16.6399	8.98014	15.1178	23.6688
		0.0118	5.25607	14.4206	16.6356	8.98336	15.1208	23.665
		0.01187	5.231	14.4142	16.6321	8.97274	15.1339	23.6605
		0.01193	5.26037	14.4066	16.6289	8.98288	15.1287	23.6666
		0.012	5.21863	14.3971	16.6252	8.97662	15.1181	23.6625
		0.01207	5.23735	14.3913	16.6223	8.96843	15.1296	23.6563
		0.01213	5.26637	14.3859	16.6186	8.97488	15.1408	23.6534
		0.0122	5.25329	14.3779	16.6137	8.97733	15.1313	23.6503
		0.01227	5.24892	14.3682	16.6077	8.98626	15.1384	23.6449
		0.01233	5.27707	14.3605	16.6083	8.97918	15.1306	23.6409
		0.0124	5.27043	14.3567	16.6041	8.98377	15.1248	23.6396
		0.01247	5.27304	14.3445	16.5977	8.98544	15.1133	23.6416
		0.01253	5.27161	14.3382	16.5942	8.98852	15.1158	23.638
		0.0126	5.27739	14.3291	16.5911	8.98962	15.1281	23.6378
		0.01267	5.2596	14.322	16.5864	8.99932	15.1168	23.6362
		0.01273	5.27521	14.3115	16.5826	9.00117	15.1189	23.6303
		0.0128	5.27504	14.3034	16.5817	8.99283	15.1245	23.6299
		0.01287	5.28815	14.2945	16.5736	8.99387	15.1052	23.622
		0.01293	5.30316	14.2856	16.5669	8.99993	15.1189	23.6249
		0.013	5.28976	14.2762	16.5694	8.98623	15.091	23.6181
		0.01307	5.30306	14.2681	16.562	8.99231	15.1186	23.6227
		0.01313	5.30794	14.2579	16.5604	9.00322	15.1233	23.6099
		0.0132	5.2789	14.2506	16.552	9.00614	15.1106	23.6045
		0.01327	5.30127	14.2407	16.5478	8.99999	15.0996	23.6074
		0.01333	5.32359	14.231	16.5452	9.01505	15.1059	23.5999

## Sheet: Supplementary Fig. 4c
Supplementary Fig. 4c
		Strain	Schwarz P	IWP	Neovious	Opt-Schwarz P	Opt-IWP	Opt-Neovious
		0	0	0	0	0	0	0
		6.67555e-05	0.06979	0.44632	0.76641	0.31685	0.77193	1.13294
		0.000133418	0.13484	0.95274	1.64562	0.47182	1.22231	2.48333
		0.000200083	0.41334	1.56156	2.4187	0.8463	2.03929	3.77013
		0.00026674	0.60334	2.03595	3.3727	1.10956	2.73821	5.15335
		0.000333397	0.57707	2.54637	4.21777	1.2731	3.32353	6.23905
		0.000400053	0.73955	3.0017	5.19911	1.68488	3.96324	7.62616
		0.000466722	1.09771	3.66768	5.99555	1.7854	4.74463	8.86662
		0.000533396	1.08085	4.04752	6.93086	2.09168	5.32471	10.236
		0.00060007	1.19792	4.52296	7.63548	2.42246	5.97226	11.351
		0.000666744	1.45244	5.00614	8.58395	2.60499	6.7105	12.6588
		0.000733417	1.66217	5.60047	9.32501	2.89955	7.30447	13.9858
		0.000800091	1.70654	6.08141	10.2701	3.21523	7.96496	15.2211
		0.00086667	1.89186	6.60474	11.105	3.45156	8.63368	16.4623
		0.000933344	2.05153	7.06794	12.0288	3.7489	9.2495	17.756
		0.001	2.18541	7.57866	12.8736	3.99463	9.92843	19.0347
		0.00107	2.31568	8.10142	13.6926	4.25858	10.6341	20.2245
		0.00113	2.48105	8.64196	14.5269	4.55344	11.2016	21.5291
		0.0012	2.61968	9.10736	15.3422	4.78245	11.8892	22.8304
		0.00127	2.78188	9.60019	16.1855	5.05479	12.5645	24.1028
		0.00133	2.92301	10.1451	17.0062	5.30133	13.1856	25.3282
		0.0014	3.04407	10.6405	17.948	5.56888	13.8356	26.575
		0.00147	3.19283	11.1405	18.7929	5.8309	14.4913	27.7762
		0.00153	3.37614	11.556	19.685	6.06809	15.138	28.9205
		0.0016	3.49217	12.1364	20.4461	6.37338	15.7911	29.9786
		0.00167	3.60612	12.6318	21.2111	6.6557	16.4033	30.7524
		0.00173	3.77022	13.2054	21.7945	6.88958	17.0215	31.4001
		0.0018	3.90307	13.6122	22.3913	7.20914	17.6018	31.9926
		0.00187	4.04525	14.1197	22.8462	7.46229	18.1475	32.4588
		0.00193	4.22078	14.6114	23.3085	7.71139	18.6028	32.9211
		0.002	4.3559	15.138	23.6545	7.98226	19.107	33.2944
		0.00207	4.48663	15.5985	23.9572	8.19672	19.5287	33.6278
		0.00213	4.62764	16.0612	24.2202	8.46962	19.9475	33.9359
		0.0022	4.76052	16.4946	24.3692	8.75874	20.3067	34.1921
		0.00227	4.94719	16.9841	24.5578	8.99436	20.7038	34.4181
		0.00233	5.0451	17.42	24.6517	9.25099	21.001	34.6463
		0.0024	5.15054	17.8025	24.7736	9.5065	21.3249	34.8275
		0.00247	5.33371	18.1506	24.8812	9.80047	21.5334	35.0115
		0.00253	5.4448	18.5706	24.9528	10.0724	21.8512	35.155
		0.0026	5.6253	18.942	25.0303	10.3028	22.1174	35.303
		0.00267	5.72062	19.2797	25.0808	10.556	22.263	35.44
		0.00273	5.83154	19.5924	25.1434	10.8327	22.4938	35.5506
		0.0028	5.94615	19.9303	25.1904	11.1083	22.6477	35.6833
		0.00287	6.09242	20.199	25.2579	11.3263	22.8295	35.7582
		0.00293	6.20551	20.4978	25.3071	11.5399	23.0602	35.8696
		0.003	6.38444	20.6626	25.3575	11.8019	23.1447	35.9283
		0.00307	6.46236	20.9189	25.4045	12.0005	23.3118	36.0133
		0.00313	6.59628	21.1417	25.4331	12.2278	23.4398	36.0833
		0.0032	6.71316	21.2867	25.4747	12.4599	23.5512	36.1475
		0.00327	6.82807	21.4946	25.508	12.6488	23.6938	36.2033
		0.00333	6.99443	21.6631	25.5422	12.8551	23.7967	36.2712
		0.0034	7.08167	21.8154	25.5873	13.0227	23.8697	36.3306
		0.00347	7.22243	21.9606	25.6088	13.2396	23.9968	36.381
		0.00353	7.32675	22.0889	25.6493	13.3748	24.065	36.4344
		0.0036	7.4347	22.234	25.677	13.5779	24.1479	36.4749
		0.00367	7.54493	22.3482	25.71	13.7126	24.2913	36.5129
		0.00373	7.62112	22.4473	25.7465	13.8747	24.3288	36.5556
		0.0038	7.68863	22.5546	25.7797	13.9695	24.3817	36.602
		0.00387	7.79586	22.6554	25.803	14.0966	24.5323	36.6279
		0.00393	7.89837	22.7377	25.8342	14.1707	24.5224	36.6598
		0.004	7.98696	22.8243	25.8561	14.2929	24.6223	36.698
		0.00407	8.04231	22.8975	25.8817	14.3665	24.6885	36.7229
		0.00413	8.11665	22.9869	25.9071	14.4734	24.7489	36.7664
		0.0042	8.15775	23.0655	25.9316	14.5269	24.8333	36.7865
		0.00427	8.25359	23.1151	25.9517	14.6288	24.8467	36.8135
		0.00433	8.32198	23.1826	25.9765	14.7189	24.9236	36.833
		0.0044	8.41913	23.2641	25.9969	14.7722	24.9791	36.8637
		0.00447	8.48833	23.3088	26.0194	14.8479	25.0008	36.8865
		0.00453	8.50447	23.3676	26.0413	14.9311	25.1011	36.8979
		0.0046	8.61662	23.4193	26.0622	14.96	25.1083	36.9206
		0.00467	8.67759	23.4759	26.0859	15.0159	25.1704	36.9535
		0.00473	8.71887	23.5342	26.1045	15.0897	25.1917	36.9795
		0.0048	8.75659	23.549	26.1212	15.1318	25.235	36.9912
		0.00487	8.83963	23.6129	26.1439	15.1923	25.3289	37.0105
		0.00493	8.90986	23.6579	26.1614	15.2216	25.3785	37.0263
		0.005	8.97113	23.7022	26.1786	15.2497	25.4018	37.0587
		0.00507	9.00314	23.7489	26.1974	15.2966	25.4371	37.0645
		0.00513	9.05833	23.7855	26.2147	15.3053	25.4921	37.0778
		0.0052	9.10938	23.8163	26.2317	15.3618	25.4843	37.0983
		0.00527	9.14688	23.8526	26.2478	15.3749	25.5408	37.1132
		0.00533	9.16431	23.8869	26.2638	15.4125	25.6112	37.1323
		0.0054	9.21833	23.9297	26.2784	15.4337	25.616	37.1475
		0.00547	9.28828	23.9628	26.2963	15.4287	25.6806	37.1629
		0.00553	9.25721	23.9883	26.3132	15.4946	25.687	37.1823
		0.0056	9.32248	24.0171	26.33	15.498	25.6995	37.1935
		0.00567	9.38583	24.0439	26.3436	15.5384	25.7839	37.1969
		0.00573	9.47112	24.0806	26.358	15.5294	25.8326	37.2235
		0.0058	9.4311	24.1079	26.3732	15.5648	25.7745	37.2393
		0.00587	9.53833	24.1311	26.3867	15.563	25.88	37.2397
		0.00593	9.54531	24.1632	26.403	15.5718	25.8627	37.2572
		0.006	9.58918	24.1821	26.4163	15.59	25.9044	37.2648
		0.00607	9.63049	24.2042	26.4316	15.6054	25.9099	37.2856
		0.00613	9.63553	24.2273	26.443	15.6223	25.9327	37.2933
		0.0062	9.69365	24.2546	26.4585	15.6342	25.9819	37.3016
		0.00627	9.72985	24.2779	26.47	15.6424	25.9798	37.3161
		0.00633	9.78483	24.2981	26.4807	15.6578	26.0261	37.3212
		0.0064	9.79238	24.3211	26.496	15.6777	26.0071	37.331
		0.00647	9.79817	24.337	26.5063	15.6806	26.0392	37.3455
		0.00653	9.8271	24.3547	26.5193	15.6804	26.0817	37.3712
		0.0066	9.90135	24.3709	26.526	15.6828	26.1091	37.3676
		0.00667	9.92003	24.3941	26.5453	15.7209	26.1563	37.3799
		0.00673	9.95217	24.4147	26.553	15.6982	26.1523	37.3903
		0.0068	9.95342	24.4326	26.5628	15.7197	26.1611	37.3933
		0.00687	9.96997	24.4595	26.5733	15.7472	26.1989	37.4086
		0.00693	10.0531	24.4639	26.5847	15.7346	26.2127	37.3977
		0.007	10.0627	24.4799	26.5964	15.7661	26.2139	37.4131
		0.00707	10.0887	24.4959	26.6059	15.7705	26.2782	37.4296
		0.00713	10.1257	24.5109	26.6182	15.7776	26.276	37.4334
		0.0072	10.1098	24.5253	26.6266	15.7824	26.2492	37.4455
		0.00727	10.152	24.5383	26.6339	15.8024	26.2633	37.4486
		0.00733	10.1814	24.5528	26.6437	15.8269	26.2549	37.4596
		0.0074	10.1877	24.5695	26.6534	15.8168	26.3157	37.46
		0.00747	10.243	24.5775	26.6642	15.8408	26.3532	37.4689
		0.00753	10.2101	24.5924	26.6729	15.842	26.3379	37.4704
		0.0076	10.2751	24.5998	26.6834	15.8508	26.3424	37.4749
		0.00767	10.2735	24.6138	26.6945	15.8628	26.3714	37.4975
		0.00773	10.3273	24.6216	26.6988	15.8404	26.4158	37.4987
		0.0078	10.338	24.6357	26.7061	15.8843	26.3778	37.5001
		0.00787	10.3264	24.6476	26.7166	15.8862	26.4268	37.5049
		0.00793	10.4225	24.6558	26.7234	15.8831	26.4435	37.5218
		0.008	10.3342	24.6657	26.7323	15.9146	26.4528	37.5216
		0.00807	10.378	24.6754	26.7407	15.926	26.4598	37.528
		0.00813	10.4048	24.6802	26.7515	15.9227	26.4886	37.5344
		0.0082	10.4176	24.6973	26.7559	15.9191	26.4775	37.541
		0.00827	10.4584	24.6991	26.7665	15.9098	26.4666	37.5377
		0.00833	10.471	24.7041	26.7763	15.9305	26.4996	37.5456
		0.0084	10.4817	24.7126	26.7807	15.9515	26.5125	37.5523
		0.00847	10.5517	24.7213	26.7888	15.9474	26.482	37.5592
		0.00853	10.505	24.733	26.7938	15.9376	26.5305	37.5543
		0.0086	10.5224	24.7338	26.8035	15.9701	26.5666	37.5699
		0.00867	10.5272	24.7443	26.81	15.9594	26.5737	37.5764
		0.00873	10.6117	24.7493	26.8149	15.9801	26.562	37.5877
		0.0088	10.5539	24.7571	26.8224	15.973	26.5698	37.5727
		0.00887	10.6007	24.7611	26.8295	15.998	26.5959	37.5866
		0.00893	10.6229	24.7675	26.8367	16.0013	26.616	37.5926
		0.009	10.6033	24.7729	26.8453	16.0065	26.5824	37.5964
		0.00907	10.6416	24.7776	26.8498	16.0017	26.6376	37.6029
		0.00913	10.6424	24.7826	26.8582	16.0023	26.622	37.6008
		0.0092	10.6794	24.7818	26.8634	16.0394	26.659	37.6108
		0.00927	10.6556	24.7905	26.8744	16.0258	26.6728	37.618
		0.00933	10.685	24.7945	26.8749	16.0413	26.648	37.6261
		0.0094	10.6968	24.7978	26.88	16.0537	26.6586	37.625
		0.00947	10.6908	24.804	26.8912	16.0633	26.6603	37.6189
		0.00953	10.7098	24.8066	26.8918	16.0647	26.6649	37.6374
		0.0096	10.743	24.8107	26.9018	16.054	26.6884	37.6323
		0.00967	10.7457	24.8121	26.9001	16.0771	26.7016	37.6319
		0.00973	10.767	24.8133	26.9142	16.0864	26.7021	37.6379
		0.0098	10.812	24.8172	26.918	16.0813	26.7026	37.6435
		0.00987	10.8037	24.8192	26.9227	16.0914	26.7253	37.6505
		0.00993	10.7894	24.8205	26.9282	16.093	26.7394	37.6587
		0.01	10.8241	24.8284	26.9339	16.1081	26.7567	37.6617
		0.01007	10.7834	24.8267	26.9425	16.1043	26.7412	37.6602
		0.01013	10.8004	24.8253	26.9409	16.1088	26.746	37.6696
		0.0102	10.8599	24.8318	26.9517	16.1159	26.7327	37.6664
		0.01027	10.8652	24.8315	26.955	16.1321	26.7288	37.6669
		0.01033	10.8467	24.8351	26.9584	16.1387	26.7812	37.6796
		0.0104	10.8369	24.8351	26.9622	16.1444	26.7718	37.679
		0.01047	10.8649	24.8358	26.9687	16.1587	26.7767	37.6778
		0.01053	10.9257	24.8377	26.972	16.1541	26.7612	37.6773
		0.0106	10.8771	24.8409	26.9779	16.1651	26.7901	37.6837
		0.01067	10.8856	24.84	26.9802	16.1888	26.7965	37.6892
		0.01073	10.9057	24.8383	26.9896	16.1803	26.7775	37.6993
		0.0108	10.9153	24.8405	26.9956	16.1692	26.7985	37.6881
		0.01087	10.8907	24.845	26.9963	16.1682	26.8112	37.7015
		0.01093	10.9492	24.8416	27.0029	16.1765	26.8291	37.7005
		0.011	10.9638	24.8435	27.0064	16.1952	26.8247	37.7015
		0.01107	10.9368	24.8443	27.0076	16.2008	26.8125	37.7094
		0.01113	10.9618	24.8434	27.0136	16.2086	26.8242	37.715
		0.0112	10.989	24.84	27.0168	16.202	26.8167	37.7121
		0.01127	10.977	24.8402	27.0208	16.2165	26.8174	37.7148
		0.01133	10.9767	24.8386	27.0358	16.2086	26.8672	37.7226
		0.0114	10.9788	24.8344	27.0286	16.2199	26.8219	37.7227
		0.01147	11.0244	24.8362	27.0351	16.234	26.8678	37.7249
		0.01153	10.9891	24.8335	27.0403	16.2407	26.8836	37.7152
		0.0116	11.0112	24.8353	27.0441	16.2373	26.8503	37.7283
		0.01167	10.9998	24.8365	27.0468	16.2559	26.8599	37.7333
		0.01173	11.0028	24.8321	27.0483	16.2561	26.8696	37.7272
		0.0118	11.0389	24.8288	27.0528	16.2643	26.8641	37.7277
		0.01187	11.0582	24.8298	27.0539	16.2699	26.8874	37.7352
		0.01193	11.0656	24.8295	27.0606	16.2804	26.901	37.7284
		0.012	11.0587	24.819	27.0643	16.2719	26.8792	37.7375
		0.01207	11.0603	24.8198	27.0678	16.293	26.8626	37.7414
		0.01213	11.0853	24.8185	27.0717	16.2853	26.9047	37.7433
		0.0122	11.0834	24.8139	27.0727	16.2918	26.9043	37.7412
		0.01227	11.1079	24.8094	27.078	16.295	26.8945	37.7493
		0.01233	11.1046	24.8022	27.0788	16.3017	26.9085	37.7512
		0.0124	11.0755	24.8004	27.082	16.3216	26.8951	37.7553
		0.01247	11.1537	24.7944	27.0873	16.3327	26.8897	37.7574
		0.01253	11.0894	24.7855	27.0895	16.3164	26.9353	37.7527
		0.0126	11.0812	24.7857	27.0932	16.3188	26.8977	37.7624
		0.01267	11.1198	24.779	27.0941	16.3277	26.9287	37.7597
		0.01273	11.1335	24.7714	27.0947	16.3235	26.8875	37.7688
		0.0128	11.1063	24.7652	27.0994	16.3167	26.9452	37.7551
		0.01287	11.1194	24.7588	27.1021	16.3479	26.9141	37.7685
		0.01293	11.1083	24.7557	27.1067	16.3439	26.9204	37.7638
		0.013	11.1754	24.7478	27.1104	16.3381	26.9416	37.7664
		0.01307	11.1361	24.7396	27.111	16.3556	26.9385	37.7753
		0.01313	11.1493	24.7341	27.1123	16.3349	26.9215	37.7655
		0.0132	11.1589	24.7265	27.1142	16.3616	26.9159	37.7814
		0.01327	11.1738	24.719	27.1225	16.3814	26.9477	37.771
		0.01333	11.1402	24.7151	27.1192	16.3939	26.9536	37.7851

## Sheet: Supplementary Fig. 4d
Supplementary Fig. 4d
		Strain	Schwarz P	IWP	Neovious	Opt-Schwarz P	Opt-IWP	Opt-Neovious
		0	0	0	0	0	0	0
		6.67556e-05	0.36377	0.63653	1.02638	0.46919	1.00343	1.55765
		0.000133418	0.64362	1.41087	2.19991	0.72545	1.89472	3.54603
		0.000200083	0.64528	2.33633	3.43187	1.28477	3.0813	5.13571
		0.000266741	1.123	3.01305	4.54802	1.66867	4.05618	6.86174
		0.000333397	1.45827	3.8506	5.65502	2.0323	5.03123	8.45529
		0.000400067	1.76979	4.66897	6.97483	2.65653	6.085	10.4655
		0.000466741	1.91802	5.35009	8.27954	2.88705	7.15148	11.8828
		0.000533415	2.14333	6.23172	9.45136	3.31168	8.13309	13.7607
		0.000600089	2.43471	6.87277	10.7241	3.85629	9.17303	15.4734
		0.000666668	2.68086	7.73058	11.9342	4.11623	10.2148	17.2821
		0.000733342	2.95592	8.60959	13.148	4.70089	11.2271	18.7821
		0.000800015	3.07074	9.24551	14.3171	5.07977	12.1624	20.7408
		0.000866689	3.4315	10.1413	15.3957	5.31459	13.1737	22.429
		0.000933363	3.69264	10.9134	16.5843	5.92248	14.2504	24.0175
		0.001	4.03885	11.6282	17.8332	6.29445	15.3012	25.8338
		0.00107	4.31745	12.4267	18.9051	6.70991	16.1665	27.6426
		0.00113	4.60276	13.1015	19.9841	7.22083	17.1972	29.2336
		0.0012	4.92682	13.9603	21.2623	7.4548	18.2211	30.9187
		0.00127	5.29127	14.7194	22.4418	7.91607	19.1645	32.7965
		0.00133	5.47096	15.4312	23.5649	8.51124	20.2262	34.4195
		0.0014	5.69173	16.3421	24.8401	8.74784	21.1897	36.1174
		0.00147	6.01843	17.0705	26.1046	9.23891	22.2799	37.846
		0.00153	6.26047	17.853	27.2582	9.61615	23.1828	39.4358
		0.0016	6.44906	18.6136	28.3348	10.0184	24.1185	40.84
		0.00167	6.7422	19.2996	29.381	10.56	25.0853	41.9263
		0.00173	6.97336	20.1335	30.3713	10.9427	25.9877	42.8552
		0.0018	7.29219	20.7754	31.1647	11.237	26.7257	43.6511
		0.00187	7.50769	21.5319	31.7956	11.7961	27.5351	44.3756
		0.00193	7.78418	22.3387	32.3781	12.1604	28.28	45.027
		0.002	8.14391	23.0078	32.8273	12.5985	28.9528	45.5562
		0.00207	8.43443	23.8012	33.0998	13.0328	29.5051	45.9672
		0.00213	8.70228	24.3896	33.3425	13.3839	30.1449	46.3243
		0.0022	8.93951	25.066	33.5295	13.8503	30.6365	46.7139
		0.00227	9.18214	25.6407	33.7856	14.2304	31.1411	47.0637
		0.00233	9.3781	26.1349	33.9568	14.6924	31.5953	47.3335
		0.0024	9.6934	26.7127	34.042	15.1318	31.9757	47.6211
		0.00247	9.91619	27.1925	34.2376	15.4067	32.3003	47.8389
		0.00253	10.1175	27.8063	34.3587	15.9365	32.6465	48.043
		0.0026	10.3959	28.2703	34.4686	16.2665	32.9192	48.2779
		0.00267	10.599	28.8019	34.5343	16.6185	33.176	48.4107
		0.00273	10.8185	29.1394	34.6035	17.1178	33.427	48.6355
		0.0028	11.0368	29.5191	34.7193	17.3391	33.7529	48.7534
		0.00287	11.3391	29.8202	34.7811	17.7743	33.9112	48.9003
		0.00293	11.539	30.1977	34.8172	18.1948	34.1375	49.0045
		0.003	11.7182	30.484	34.8961	18.4228	34.3099	49.1567
		0.00307	11.9274	30.8274	34.9889	18.8537	34.5147	49.231
		0.00313	12.0889	31.1091	35.0771	19.1019	34.6979	49.373
		0.0032	12.3503	31.3224	35.1087	19.3937	34.8211	49.4311
		0.00327	12.4856	31.5616	35.1599	19.6397	34.9523	49.5438
		0.00333	12.6673	31.7067	35.2402	19.8633	35.02	49.6142
		0.0034	12.8119	31.9183	35.294	20.0637	35.2724	49.7026
		0.00347	13.0142	32.1211	35.3195	20.1998	35.3802	49.793
		0.00353	13.1429	32.291	35.3499	20.3627	35.4575	49.8525
		0.0036	13.2904	32.4655	35.4272	20.4651	35.5683	49.9286
		0.00367	13.4521	32.6208	35.4906	20.5602	35.6306	49.9804
		0.00373	13.515	32.7033	35.5104	20.6356	35.7731	50.0499
		0.0038	13.6823	32.8211	35.5495	20.7212	35.8619	50.104
		0.00387	13.7952	32.9777	35.6013	20.7652	35.9747	50.1463
		0.00393	13.9151	33.1164	35.6588	20.8406	36.0729	50.2107
		0.004	14.0326	33.2173	35.6874	20.8838	36.136	50.2546
		0.00407	14.1278	33.3172	35.7199	20.9087	36.2501	50.3212
		0.00413	14.3153	33.4124	35.7635	20.9898	36.273	50.3396
		0.0042	14.3819	33.5024	35.8208	20.9981	36.3545	50.3824
		0.00427	14.4574	33.6095	35.8535	21.0389	36.4826	50.4534
		0.00433	14.6097	33.712	35.8726	21.0771	36.6044	50.4629
		0.0044	14.6755	33.7885	35.908	21.1026	36.6092	50.4997
		0.00447	14.7343	33.8421	35.949	21.0761	36.7543	50.5421
		0.00453	14.8838	33.9181	35.9947	21.135	36.7877	50.5684
		0.0046	14.9377	34.0206	36.0156	21.176	36.8441	50.5962
		0.00467	15.0092	34.099	36.0447	21.1728	36.9957	50.632
		0.00473	15.1215	34.1482	36.0754	21.1853	37.0383	50.6408
		0.0048	15.1531	34.2079	36.119	21.2274	37.0605	50.6926
		0.00487	15.2203	34.2811	36.1424	21.202	37.1098	50.6989
		0.00493	15.386	34.354	36.1671	21.2635	37.1882	50.7417
		0.005	15.4846	34.4059	36.1951	21.277	37.1945	50.7624
		0.00507	15.5089	34.4563	36.2315	21.3073	37.2746	50.7833
		0.00513	15.5531	34.5213	36.2578	21.3229	37.2791	50.8056
		0.0052	15.6812	34.5725	36.2879	21.3225	37.343	50.8231
		0.00527	15.7601	34.6239	36.3042	21.342	37.4155	50.8474
		0.00533	15.7606	34.6723	36.3431	21.3676	37.5015	50.8679
		0.0054	15.8953	34.7331	36.3736	21.3734	37.5299	50.9017
		0.00547	15.9941	34.7666	36.3984	21.3913	37.5348	50.9148
		0.00553	15.9205	34.8019	36.4144	21.3936	37.635	50.9308
		0.0056	16.051	34.8577	36.4481	21.406	37.6245	50.9525
		0.00567	16.099	34.9037	36.4704	21.4082	37.632	50.9731
		0.00573	16.1218	34.947	36.4997	21.4596	37.7341	50.9937
		0.0058	16.1588	34.9773	36.5178	21.4538	37.7558	51.0207
		0.00587	16.2524	35.0171	36.5384	21.4739	37.7908	51.0351
		0.00593	16.3146	35.0576	36.5608	21.5102	37.7597	51.048
		0.006	16.3369	35.095	36.5894	21.5169	37.823	51.0662
		0.00607	16.4334	35.135	36.6086	21.5382	37.8513	51.0718
		0.00613	16.4008	35.1748	36.6299	21.5399	37.9098	51.0755
		0.0062	16.5086	35.1998	36.6547	21.5537	37.9586	51.1106
		0.00627	16.5263	35.2272	36.6777	21.5644	37.9576	51.1279
		0.00633	16.6005	35.2584	36.6957	21.5936	37.9728	51.1486
		0.0064	16.5737	35.2861	36.7163	21.5636	38.0287	51.1525
		0.00647	16.6397	35.3226	36.7394	21.602	38.0668	51.1821
		0.00653	16.7315	35.3518	36.7617	21.6158	38.0694	51.1927
		0.0066	16.7593	35.3795	36.7767	21.6239	38.0851	51.1899
		0.00667	16.8279	35.4028	36.804	21.6345	38.121	51.2243
		0.00673	16.8388	35.4319	36.8213	21.6623	38.1358	51.2405
		0.0068	16.906	35.4526	36.8404	21.6725	38.1749	51.246
		0.00687	16.957	35.4989	36.8552	21.678	38.1804	51.2511
		0.00693	16.9098	35.5048	36.8794	21.6994	38.2162	51.2684
		0.007	17.0336	35.5359	36.8931	21.7187	38.2375	51.2826
		0.00707	16.9689	35.5555	36.9133	21.7314	38.2681	51.3044
		0.00713	17.0391	35.5756	36.9309	21.7408	38.2657	51.3291
		0.0072	17.0533	35.5916	36.946	21.7455	38.3229	51.3259
		0.00727	17.0935	35.6148	36.969	21.737	38.2605	51.3434
		0.00733	17.1722	35.6346	36.9795	21.7794	38.315	51.3533
		0.0074	17.1721	35.6574	37.0017	21.7544	38.3962	51.3531
		0.00747	17.2	35.678	37.0149	21.8044	38.353	51.3757
		0.00753	17.2331	35.6938	37.0312	21.8281	38.3594	51.398
		0.0076	17.2858	35.7102	37.0556	21.8163	38.4231	51.4084
		0.00767	17.3152	35.7302	37.0653	21.8444	38.4462	51.4117
		0.00773	17.305	35.7468	37.0832	21.8416	38.4417	51.4169
		0.0078	17.3198	35.7697	37.0921	21.8418	38.4981	51.437
		0.00787	17.4265	35.7781	37.113	21.8514	38.4647	51.445
		0.00793	17.4166	35.7939	37.1287	21.8849	38.455	51.4541
		0.008	17.4511	35.8162	37.1443	21.8559	38.5553	51.4539
		0.00807	17.4505	35.8269	37.1517	21.9107	38.5042	51.4718
		0.00813	17.5009	35.8446	37.1688	21.9244	38.53	51.496
		0.0082	17.4575	35.8552	37.1807	21.9356	38.5477	51.4883
		0.00827	17.5979	35.8689	37.1962	21.9603	38.5958	51.5016
		0.00833	17.5758	35.8837	37.2075	21.9648	38.5958	51.5094
		0.0084	17.5896	35.8936	37.227	21.9714	38.6032	51.5283
		0.00847	17.5837	35.91	37.2433	21.9644	38.6479	51.53
		0.00853	17.644	35.9167	37.2548	21.9631	38.6071	51.5488
		0.0086	17.5995	35.9287	37.2591	21.9995	38.5943	51.5674
		0.00867	17.641	35.9483	37.2807	21.9992	38.6905	51.5539
		0.00873	17.6891	35.9497	37.2922	22.0128	38.6812	51.5796
		0.0088	17.721	35.9706	37.3005	22.0147	38.6773	51.5889
		0.00887	17.7418	35.9829	37.3103	22.0418	38.6636	51.5885
		0.00893	17.7883	35.9861	37.3278	22.0188	38.6526	51.5823
		0.009	17.8095	36.0011	37.3391	22.0641	38.7138	51.607
		0.00907	17.8321	36.0081	37.3515	22.0725	38.6995	51.6109
		0.00913	17.8468	36.0179	37.363	22.0881	38.7391	51.6142
		0.0092	17.863	36.0215	37.3755	22.0942	38.733	51.624
		0.00927	17.8202	36.0324	37.389	22.0903	38.7616	51.6558
		0.00933	17.8645	36.0472	37.3949	22.0939	38.7591	51.6486
		0.0094	17.9524	36.0493	37.4141	22.1009	38.7793	51.6533
		0.00947	17.9287	36.0547	37.4212	22.1338	38.7821	51.6657
		0.00953	17.9347	36.0663	37.4336	22.1362	38.8103	51.6621
		0.0096	17.9298	36.0728	37.4481	22.1829	38.8576	51.6736
		0.00967	17.9837	36.0821	37.4511	22.1145	38.847	51.693
		0.00973	17.9363	36.0847	37.4665	22.1824	38.8648	51.6913
		0.0098	17.9593	36.0895	37.4798	22.1511	38.8381	51.6963
		0.00987	18.0273	36.0988	37.4818	22.1706	38.8815	51.7067
		0.00993	18.0367	36.1035	37.4991	22.193	38.8686	51.7129
		0.01	17.9988	36.1098	37.5029	22.1698	38.9028	51.727
		0.01007	18.059	36.113	37.5145	22.236	38.888	51.7342
		0.01013	18.1209	36.1189	37.5296	22.2461	38.9406	51.7409
		0.0102	18.1294	36.1258	37.5387	22.255	38.9162	51.7476
		0.01027	18.1167	36.1333	37.5498	22.261	38.9339	51.7593
		0.01033	18.0942	36.1349	37.5607	22.2409	38.9009	51.7514
		0.0104	18.1069	36.1432	37.5674	22.275	38.9134	51.7604
		0.01047	18.1471	36.1387	37.5756	22.2674	38.94	51.7719
		0.01053	18.1913	36.1493	37.5856	22.2996	38.9554	51.777
		0.0106	18.1683	36.1549	37.596	22.2898	38.9629	51.7818
		0.01067	18.1979	36.1534	37.6057	22.311	38.9806	51.7999
		0.01073	18.1865	36.1547	37.614	22.3143	39.0168	51.7938
		0.0108	18.2297	36.1611	37.6213	22.3261	38.97	51.8105
		0.01087	18.1601	36.1711	37.6305	22.3269	39.0047	51.814
		0.01093	18.2588	36.1697	37.6406	22.3651	39.0181	51.8275
		0.011	18.2207	36.171	37.6474	22.3611	39.0458	51.8186
		0.01107	18.2888	36.176	37.6596	22.3432	39.0594	51.8403
		0.01113	18.2034	36.1749	37.6641	22.3621	39.0167	51.8453
		0.0112	18.298	36.1799	37.6764	22.3739	39.0103	51.8481
		0.01127	18.2884	36.1831	37.6869	22.4099	38.9982	51.8434
		0.01133	18.2738	36.1875	37.6993	22.3646	39.0431	51.8519
		0.0114	18.2489	36.1859	37.7044	22.4072	39.0404	51.857
		0.01147	18.3434	36.1904	37.7059	22.4212	39.0972	51.8678
		0.01153	18.3595	36.1926	37.7211	22.4406	39.0756	51.8614
		0.0116	18.3488	36.1929	37.721	22.4592	39.0928	51.8728
		0.01167	18.3315	36.1954	37.7343	22.4738	39.0584	51.8871
		0.01173	18.3634	36.1953	37.7409	22.4646	39.0962	51.8876
		0.0118	18.3614	36.2004	37.7428	22.4757	39.1054	51.9027
		0.01187	18.3469	36.2026	37.757	22.4957	39.092	51.9055
		0.01193	18.3651	36.2048	37.7641	22.5034	39.1203	51.9113
		0.012	18.363	36.2018	37.7717	22.4919	39.1158	51.9074
		0.01207	18.3795	36.2029	37.779	22.4879	39.1413	51.9171
		0.01213	18.4488	36.2025	37.7886	22.5159	39.1106	51.9228
		0.0122	18.3989	36.2041	37.7974	22.5373	39.1229	51.936
		0.01227	18.433	36.2067	37.8042	22.5177	39.1288	51.9362
		0.01233	18.4437	36.2051	37.8089	22.54	39.1609	51.9594
		0.0124	18.4837	36.2063	37.8138	22.5374	39.1289	51.9481
		0.01247	18.4669	36.206	37.8206	22.5799	39.1479	51.9547
		0.01253	18.4639	36.2089	37.8284	22.5528	39.181	51.9577
		0.0126	18.4398	36.1921	37.8369	22.5884	39.124	51.9668
		0.01267	18.4189	36.2037	37.8411	22.5794	39.1876	51.9669
		0.01273	18.4748	36.2052	37.8474	22.56	39.1984	51.9635
		0.0128	18.3981	36.2102	37.8568	22.5958	39.2074	51.9647
		0.01287	18.4796	36.2102	37.8656	22.6143	39.2072	51.9896
		0.01293	18.4911	36.2077	37.8696	22.5835	39.2097	51.9937
		0.013	18.5551	36.2074	37.8789	22.6169	39.1993	51.9971
		0.01307	18.483	36.2154	37.8841	22.6239	39.2405	52.0055
		0.01313	18.4765	36.208	37.8889	22.6317	39.2068	51.993
		0.0132	18.4989	36.2106	37.8981	22.6492	39.2008	52.001
		0.01327	18.4934	36.2022	37.9019	22.6678	39.2133	52.0132
		0.01333	18.5071	36.2019	37.9068	22.6662	39.2299	52.0183

## Sheet: Supplementary Fig. 7a
Supplementary Fig. 7a
		Strain	P-1	P-2	P-4	P-5	Opt-P-1	Opt-P-2	Opt-P-4	Opt-P-5
		0	0	0	0	0	0	0	0	0
		6.67555e-05	0	0	0.20878	0.18137	0.01434	0.00195	0.41312	0.28859
		0.000133418	0	0	0.43297	0.38185	0.029	0.01836	0.77506	0.68363
		0.000200083	0.0072	0.04094	0.64558	0.57626	0.07385	0.01885	1.2835	0.95964
		0.00026674	0.04309	0.07245	0.88481	0.77154	0.07501	0.0604	1.57648	1.29762
		0.000333397	0.12623	0.0033	1.10085	0.96886	0.15888	0.05207	2.07929	1.63797
		0.000400053	0.06554	0.01008	1.31006	1.15267	0.16827	0.05819	2.39619	1.95137
		0.000466722	0.05638	0.0342	1.55817	1.37038	0.19023	0.08417	2.88925	2.29754
		0.000533396	0.09527	0.07398	1.79216	1.60403	0.21858	0.06008	3.25344	2.59794
		0.00060007	0.04972	0.06185	2.01381	1.80663	0.23621	0.09054	3.63353	2.96308
		0.000666744	0.05643	0.05568	2.25792	2.00001	0.23239	0.08819	4.12583	3.2781
		0.000733417	0.0868	0.07181	2.51487	2.20342	0.29524	0.14412	4.46891	3.58503
		0.000800091	0.09618	0.04244	2.74277	2.41786	0.27462	0.12499	4.94061	3.97927
		0.00086667	0.13744	0.034	2.95619	2.62128	0.36253	0.13512	5.25467	4.21654
		0.000933344	0.15297	0.04222	3.19883	2.79977	0.35532	0.15537	5.76971	4.61926
		0.001	0.14816	0.08205	3.45491	2.99035	0.41514	0.15696	6.08119	4.93854
		0.00107	0.18737	0.0811	3.68106	3.19277	0.39585	0.17976	6.5473	5.22904
		0.00113	0.14404	0.08729	3.88894	3.38876	0.45355	0.1804	6.93228	5.62117
		0.0012	0.13331	0.09413	4.09505	3.57656	0.46757	0.18587	7.35697	5.89518
		0.00127	0.16188	0.0848	4.3462	3.77205	0.47022	0.19375	7.79235	6.26341
		0.00133	0.17317	0.08679	4.53572	3.96945	0.49466	0.22185	8.15109	6.57214
		0.0014	0.18377	0.11873	4.78494	4.19155	0.54764	0.24424	8.61606	6.9023
		0.00147	0.19592	0.1284	5.00323	4.41414	0.54343	0.22841	8.93618	7.25284
		0.00153	0.21175	0.11329	5.22584	4.61206	0.62597	0.24346	9.40941	7.54937
		0.0016	0.25691	0.10639	5.42392	4.81811	0.59121	0.25303	9.76857	7.9043
		0.00167	0.25996	0.13174	5.68044	5.01911	0.64972	0.25941	10.2292	8.176
		0.00173	0.24355	0.14379	5.89375	5.22125	0.66682	0.2763	10.6371	8.4042
		0.0018	0.26178	0.13216	6.12873	5.41329	0.68265	0.27931	10.9321	8.61181
		0.00187	0.23942	0.1265	6.35005	5.59025	0.71091	0.29744	11.1246	8.7459
		0.00193	0.25988	0.15173	6.58138	5.7639	0.72084	0.28526	11.2473	8.87297
		0.002	0.26646	0.16938	6.80137	5.9359	0.78157	0.32513	11.359	8.97266
		0.00207	0.28085	0.18409	7.0281	6.08975	0.78814	0.32376	11.4389	9.06022
		0.00213	0.30551	0.17914	7.20766	6.18216	0.81359	0.35247	11.5466	9.13572
		0.0022	0.30987	0.17711	7.34388	6.28348	0.85796	0.3319	11.6347	9.19518
		0.00227	0.28814	0.1678	7.44244	6.39572	0.86074	0.36613	11.7074	9.26385
		0.00233	0.35007	0.1724	7.54011	6.49763	0.90201	0.36711	11.7605	9.30553
		0.0024	0.33791	0.18856	7.63745	6.5877	0.90951	0.37559	11.8016	9.35223
		0.00247	0.33826	0.19469	7.73257	6.65481	0.92495	0.39197	11.8645	9.39991
		0.00253	0.33551	0.18726	7.80684	6.75401	0.982	0.38316	11.8775	9.43548
		0.0026	0.35524	0.20405	7.88617	6.86542	0.97707	0.42441	11.9256	9.47121
		0.00267	0.35921	0.22539	7.95722	6.94345	1.03045	0.41915	11.982	9.50186
		0.00273	0.36808	0.22371	7.98722	7.01154	1.0333	0.43821	11.9779	9.52899
		0.0028	0.35685	0.20589	8.10472	7.07564	1.08713	0.4335	12.0378	9.55794
		0.00287	0.38101	0.1997	8.16198	7.15539	1.08858	0.45556	12.0307	9.5875
		0.00293	0.39967	0.21792	8.22524	7.22856	1.10557	0.45121	12.0498	9.60841
		0.003	0.40466	0.23746	8.29307	7.29287	1.14197	0.47865	12.0746	9.62691
		0.00307	0.42654	0.23958	8.35283	7.35075	1.15761	0.50497	12.1109	9.65211
		0.00313	0.44224	0.23565	8.40828	7.40979	1.19675	0.49627	12.1402	9.67209
		0.0032	0.41923	0.23952	8.46359	7.46202	1.22778	0.48066	12.1403	9.68835
		0.00327	0.44545	0.24497	8.50494	7.50946	1.23071	0.51599	12.1635	9.71061
		0.00333	0.44141	0.25145	8.54062	7.55728	1.29439	0.52549	12.19	9.7286
		0.0034	0.44677	0.25544	8.60109	7.59555	1.29378	0.56316	12.1943	9.75014
		0.00347	0.46952	0.2567	8.64835	7.6432	1.33213	0.53754	12.1838	9.76153
		0.00353	0.46894	0.26436	8.67884	7.68512	1.33349	0.54676	12.2017	9.78152
		0.0036	0.50128	0.28272	8.71041	7.73131	1.36767	0.55267	12.2423	9.79589
		0.00367	0.5011	0.29815	8.74528	7.76199	1.4021	0.58512	12.2038	9.80573
		0.00373	0.50785	0.29859	8.79378	7.78018	1.40759	0.59142	12.2895	9.82468
		0.0038	0.51843	0.28592	8.82836	7.7093	1.45022	0.58745	12.3048	9.83786
		0.00387	0.53981	0.28631	8.85548	7.34798	1.47575	0.60903	12.3027	9.85207
		0.00393	0.52696	0.3023	8.8823	6.5089	1.48817	0.61508	12.3341	9.86416
		0.004	0.54128	0.31723	8.91131	5.09562	1.52789	0.63177	12.3481	9.877
		0.00407	0.53818	0.31522	8.93983	5.1078	1.52	0.63525	12.3332	9.88589
		0.00413	0.55969	0.31439	8.96361	5.19858	1.56863	0.65751	12.3495	9.89926
		0.0042	0.57561	0.33322	8.9893	5.31739	1.58375	0.65303	12.3565	9.90879
		0.00427	0.57649	0.34695	9.01373	5.48336	1.60277	0.66348	12.3495	9.91833
		0.00433	0.59333	0.34147	9.02952	5.09164	1.64159	0.68081	12.3409	9.93033
		0.0044	0.6131	0.33104	9.05106	5.34209	1.64701	0.69666	12.3845	9.9409
		0.00447	0.60817	0.33308	9.07675	5.23802	1.68946	0.68863	12.416	9.94594
		0.00453	0.62939	0.34302	9.09901	5.41506	1.7015	0.72182	12.405	9.95361
		0.0046	0.63177	0.35908	9.11413	5.22728	1.71384	0.70775	12.3572	9.96031
		0.00467	0.62616	0.37206	9.12426	5.26412	1.75061	0.74509	12.4357	9.96712
		0.00473	0.64871	0.37113	9.13855	5.40378	1.76353	0.7478	12.421	9.97901
		0.0048	0.63462	0.36182	9.15654	5.23335	1.79533	0.74821	12.428	9.98725
		0.00487	0.65146	0.36126	9.17446	5.32698	1.81232	0.74263	12.4288	9.99175
		0.00493	0.6644	0.37914	9.19281	5.22665	1.82207	0.77261	12.4477	10.0013
		0.005	0.67255	0.38737	9.20308	5.34327	1.86271	0.78326	12.445	10.0079
		0.00507	0.67112	0.37652	9.21368	5.24923	1.86621	0.80589	12.466	10.0178
		0.00513	0.68731	0.3778	9.22443	5.23091	1.89413	0.79292	12.4497	10.0171
		0.0052	0.70848	0.40054	9.23496	5.24005	1.91903	0.80196	12.4802	10.026
		0.00527	0.71699	0.4134	9.24678	5.17596	1.91306	0.82766	12.4951	10.0285
		0.00533	0.73175	0.40992	9.26006	5.27581	1.95318	0.82829	12.4649	10.038
		0.0054	0.74253	0.40759	9.27082	5.15176	1.9656	0.85165	12.4843	10.0448
		0.00547	0.73699	0.40791	9.28135	5.26669	1.97531	0.83477	12.5066	10.0488
		0.00553	0.74179	0.41416	9.28802	5.17024	2.01297	0.8661	12.5085	10.0566
		0.0056	0.76026	0.42804	9.29673	5.23488	2.02037	0.86023	12.5201	10.0585
		0.00567	0.76989	0.4397	9.30344	5.17271	2.0366	0.88916	12.4685	10.0637
		0.00573	0.76753	0.44454	9.3092	5.20066	2.06117	0.87727	12.5171	10.0661
		0.0058	0.78044	0.4411	9.31723	5.177	2.05998	0.90319	12.5326	10.0722
		0.00587	0.78251	0.44951	9.32743	5.17433	2.07933	0.90138	12.5845	10.0795
		0.00593	0.78955	0.46561	9.33319	5.12857	2.09962	0.91812	12.5196	10.0791
		0.006	0.80401	0.46563	9.34081	5.16982	2.10385	0.91175	12.5265	10.0821
		0.00607	0.82142	0.45533	9.3463	5.10987	2.13918	0.93106	12.5507	10.0852
		0.00613	0.81295	0.45978	9.35102	5.14745	2.15326	0.92698	12.5348	10.0946
		0.0062	0.82775	0.47783	9.30646	5.11727	2.14991	0.96057	12.5124	10.0952
		0.00627	0.83448	0.49057	9.35759	5.10935	2.17802	0.95605	12.5382	10.0969
		0.00633	0.84049	0.49376	9.36688	5.13147	2.19326	0.95305	12.5614	10.1015
		0.0064	0.8615	0.48782	9.3693	5.0888	2.19125	0.97716	12.5648	10.1066
		0.00647	0.86541	0.48546	9.37362	5.11338	2.22328	0.97653	12.5432	10.1082
		0.00653	0.86431	0.49219	9.37888	5.07996	2.23047	0.99763	12.6119	10.1088
		0.0066	0.87091	0.50318	9.38343	5.09998	2.23899	1.00301	12.5653	10.1138
		0.00667	0.88994	0.50884	9.38681	5.07781	2.25455	1.00903	12.5704	10.1159
		0.00673	0.89661	0.50862	9.38765	5.08061	2.27051	1.02069	12.583	10.1209
		0.0068	0.88701	0.50913	9.39123	5.06025	2.26245	1.04071	12.5853	10.1168
		0.00687	0.90062	0.51761	9.39433	5.05252	2.29765	1.02644	12.5797	10.124
		0.00693	0.90076	0.53144	9.39778	5.04577	2.30192	1.04258	12.5656	10.1238
		0.007	0.9214	0.53273	9.40305	5.03266	2.30236	1.05329	12.5818	10.1274
		0.00707	0.92134	0.52542	9.4064	5.04035	2.32457	1.06799	12.5666	10.1283
		0.00713	0.9321	0.52428	9.40773	5.01293	2.33931	1.06593	12.5868	10.1281
		0.0072	0.95492	0.538	9.41066	5.02411	2.33768	1.06826	12.5797	10.1308
		0.00727	0.94908	0.55576	9.41335	4.99985	2.35815	1.08063	12.5875	10.1338
		0.00733	0.94336	0.5593	9.41526	5.0076	2.37448	1.08824	12.6146	10.1375
		0.0074	0.97585	0.55631	9.41782	4.99691	2.36879	1.09707	12.6115	10.1356
		0.00747	0.95847	0.55842	9.41946	4.97459	2.38871	1.10369	12.6188	10.1362
		0.00753	0.97218	0.56464	9.42162	4.97152	2.39517	1.10744	12.6273	10.1347
		0.0076	0.98926	0.57135	9.42132	4.96982	2.40303	1.12712	12.6492	10.1352
		0.00767	0.99293	0.57867	9.42295	4.95359	2.41057	1.12988	12.6345	10.1351
		0.00773	1.00475	0.58121	9.42405	4.94425	2.42399	1.13132	12.6607	10.1332
		0.0078	1.00803	0.5816	9.42522	4.93417	2.43605	1.14987	12.6073	10.1349
		0.00787	1.01236	0.59157	9.42616	4.9191	2.43273	1.13362	12.6134	10.1354
		0.00793	1.02002	0.60589	9.42586	4.91965	2.44076	1.16522	12.6008	10.1354
		0.008	1.01069	0.60843	9.42549	4.90345	2.45563	1.16117	12.6182	10.1374
		0.00807	1.04613	0.5982	9.42405	4.89374	2.45023	1.1651	12.6182	10.134
		0.00813	1.04065	0.59533	9.42005	4.88183	2.46389	1.17199	12.6558	10.1333
		0.0082	1.02615	0.60907	9.41362	4.8676	2.48241	1.1809	12.6212	10.1308
		0.00827	1.04887	0.62235	9.39926	4.86831	2.47832	1.18047	12.6181	10.1242
		0.00833	1.06522	0.62514	9.36792	4.85139	2.48962	1.19277	12.6446	10.1199
		0.0084	1.07915	0.62196	9.30832	4.83191	2.48892	1.20464	12.6424	10.1135
		0.00847	1.0768	0.62342	9.2177	4.83057	2.49888	1.20899	12.6226	10.1126
		0.00853	1.09111	0.62974	9.12224	4.80984	2.50091	1.21677	12.6623	10.108
		0.0086	1.08174	0.63532	9.02585	4.80736	2.50435	1.21926	12.6146	10.1091
		0.00867	1.09211	0.64018	8.93527	4.79832	2.50911	1.22935	12.6348	10.1081
		0.00873	1.10041	0.63921	8.84599	4.77721	2.51159	1.23066	12.6245	10.1053
		0.0088	1.10238	0.64044	8.75726	4.77411	2.51361	1.24554	12.6426	10.0967
		0.00887	1.12222	0.64931	8.6737	4.76285	2.52619	1.24383	12.6727	10.0953
		0.00893	1.11867	0.66438	8.64588	4.74831	2.53621	1.25918	12.6342	10.0896
		0.009	1.12004	0.66762	8.63955	4.74146	2.53638	1.25937	12.6353	10.0852
		0.00907	1.13517	0.66004	8.59819	4.72086	2.53316	1.26255	12.6258	10.0791
		0.00913	1.12993	0.65949	8.56514	4.71038	2.54443	1.26946	12.5885	10.0708
		0.0092	1.14799	0.6709	8.53954	4.7061	2.54948	1.26994	12.6415	10.072
		0.00927	1.14195	0.68393	8.49897	4.68977	2.54216	1.28448	12.6734	10.0682
		0.00933	1.14978	0.68664	8.46331	4.67785	2.55486	1.2769	12.6325	10.0623
		0.0094	1.16277	0.68408	8.43194	4.66974	2.55541	1.29204	12.6506	10.059
		0.00947	1.16821	0.68718	8.39145	4.65384	2.56683	1.28965	12.6694	10.0542
		0.00953	1.17711	0.69434	8.3561	4.64719	2.56658	1.30646	12.6342	10.0441
		0.0096	1.16414	0.69939	8.3224	4.63369	2.56852	1.31736	12.6438	10.0426
		0.00967	1.17324	0.70118	8.27943	4.61589	2.57235	1.30321	12.6414	10.0337
		0.00973	1.18066	0.7028	8.24727	4.61015	2.57333	1.31546	12.642	10.0249
		0.0098	1.17227	0.70339	8.21243	4.60018	2.57591	1.32153	12.649	10.0198
		0.00987	1.18806	0.70921	8.17378	4.58586	2.57213	1.32174	12.6425	10.0164
		0.00993	1.19245	0.71858	8.14104	4.57601	2.58579	1.3255	12.6692	10.0078
		0.01	1.21147	0.72118	8.10746	4.55839	2.59124	1.32535	12.6403	10.0009
		0.01007	1.21411	0.71688	8.07204	4.55073	2.58291	1.32123	12.6336	9.99368
		0.01013	1.2039	0.7153	8.04085	4.54391	2.5881	1.35247	12.6008	9.99185
		0.0102	1.20177	0.72521	8.00982	4.52736	2.60058	1.34837	12.6385	9.98035
		0.01027	1.22145	0.73789	7.976	4.51963	2.59825	1.35175	12.5832	9.97153
		0.01033	1.21658	0.73963	7.94711	4.50697	2.59709	1.36182	12.6782	9.96532
		0.0104	1.22336	0.73449	7.90891	4.49072	2.60064	1.37448	12.6355	9.95776
		0.01047	1.22926	0.73651	7.88529	4.48768	2.60779	1.36853	12.5942	9.94713
		0.01053	1.23552	0.74631	7.86021	4.47272	2.60365	1.36311	12.6322	9.93519
		0.0106	1.22794	0.75396	7.82829	4.46355	2.60654	1.38226	12.6451	9.92912
		0.01067	1.22255	0.75588	7.79895	4.45475	2.60897	1.38402	12.6311	9.91536
		0.01073	1.25111	0.75636	7.77336	4.43754	2.60772	1.38437	12.6161	9.9087
		0.0108	1.2468	0.75917	7.74598	4.43343	2.62319	1.39207	12.6613	9.89405
		0.01087	1.25267	0.76408	7.71931	4.41782	2.61391	1.39392	12.6518	9.8856
		0.01093	1.26515	0.76871	7.69022	4.40845	2.61938	1.39286	12.6095	9.87152
		0.011	1.2546	0.77363	7.6644	4.39936	2.62741	1.40382	12.5955	9.85226
		0.01107	1.24729	0.77272	7.64046	4.38756	2.62646	1.41059	12.5995	9.83977
		0.01113	1.27196	0.77266	7.61576	4.37897	2.62734	1.40879	12.5935	9.8209
		0.0112	1.26991	0.77826	7.58997	4.36697	2.6213	1.41601	12.6115	9.80641
		0.01127	1.25498	0.78592	7.56514	4.35358	2.62499	1.41633	12.6142	9.79219
		0.01133	1.27754	0.78857	7.54249	4.34572	2.63488	1.43216	12.6126	9.77112
		0.0114	1.27064	0.7842	7.51634	4.33514	2.63343	1.4105	12.5994	9.74867
		0.01147	1.28246	0.78512	7.49616	4.32433	2.63583	1.42844	12.6029	9.73316
		0.01153	1.27896	0.79421	7.46933	4.31837	2.63612	1.43997	12.5849	9.70976
		0.0116	1.29259	0.80292	7.44735	4.30067	2.63025	1.44748	12.6104	9.68579
		0.01167	1.27356	0.80321	7.42667	4.2933	2.6429	1.45472	12.5596	9.65841
		0.01173	1.30134	0.80038	7.4023	4.28579	2.63608	1.45095	12.5807	9.6324
		0.0118	1.28657	0.80366	7.38019	4.27368	2.64089	1.4501	12.591	9.60694
		0.01187	1.29477	0.812	7.35908	4.268	2.64358	1.45156	12.5713	9.57981
		0.01193	1.29023	0.81801	7.33582	4.25358	2.64475	1.44686	12.585	9.55313
		0.012	1.30854	0.81926	7.31658	4.24227	2.64906	1.46754	12.5883	9.52266
		0.01207	1.30928	0.81817	7.29263	4.23748	2.64083	1.45991	12.5664	9.49367
		0.01213	1.30486	0.82099	7.27109	4.22382	2.65498	1.46363	12.5662	9.46479
		0.0122	1.30013	0.82563	7.25122	4.2165	2.65108	1.46543	12.5647	9.43184
		0.01227	1.31207	0.83093	7.23048	4.20627	2.65372	1.4673	12.5804	9.39738
		0.01233	1.31325	0.83378	7.20767	4.1951	2.64741	1.48656	12.5605	9.36452
		0.0124	1.31418	0.83189	7.18834	4.19068	2.65786	1.47338	12.5693	9.33047
		0.01247	1.31888	0.83204	7.16635	4.1775	2.65589	1.47766	12.5466	9.3009
		0.01253	1.32409	0.83698	7.14647	4.16549	2.65762	1.48758	12.5417	9.27259
		0.0126	1.32862	0.84482	7.12694	4.15989	2.65526	1.49703	12.5665	9.24539
		0.01267	1.33293	0.84725	7.10523	4.14905	2.66711	1.49528	12.5545	9.20812
		0.01273	1.32938	0.84419	7.08529	4.14421	2.65929	1.49957	12.5523	9.17803
		0.0128	1.33529	0.84548	7.06785	4.1358	2.66219	1.50126	12.539	9.14745
		0.01287	1.33829	0.85243	7.0464	4.12015	2.67098	1.50359	12.5523	9.11235
		0.01293	1.34831	0.86011	7.02814	4.11735	2.66586	1.4986	12.5355	9.07771
		0.013	1.35741	0.86122	7.00933	4.1075	2.66914	1.51973	12.5236	9.04762
		0.01307	1.34866	0.85764	6.9901	4.09811	2.66479	1.51131	12.5054	9.01513
		0.01313	1.34894	0.86144	6.97285	4.09257	2.66014	1.51585	12.4957	8.98366
		0.0132	1.34031	0.86891	6.95452	4.07931	2.66506	1.51849	12.521	8.95218
		0.01327	1.35132	0.8725	6.93489	4.07441	2.6711	1.52386	12.5024	8.91952
		0.01333	1.35763	0.87218	6.91851	4.06655	2.67256	1.52174	12.4987	8.88421

## Sheet: Supplementary Fig. 7b
Supplementary Fig. 7b
		Strain	P-1	P-2	P-4	P-5	Opt-P-1	Opt-P-2	Opt-P-4	Opt-P-5
		0	0	0	0	0	0	0	0	0
		6.67555e-05	0	0	0.47909	0.4059	0.20109	0.02491	0.89326	0.6895
		0.000133418	0.07632	0.0999	1.01017	0.91332	0.2236	0.07878	1.61496	1.4229
		0.000200083	0.14429	0.07415	1.52201	1.36706	0.4191	0.22918	2.5613	1.99862
		0.00026674	0.22562	0.11969	2.1273	1.82087	0.51248	0.19499	3.33302	2.82267
		0.000333397	0.28318	0.13629	2.67775	2.2816	0.60646	0.43011	4.18854	3.36059
		0.000400053	0.26983	0.20532	3.22893	2.69631	0.84426	0.32389	5.1112	4.23829
		0.000466722	0.41512	0.22026	3.75344	3.17247	0.81294	0.49414	5.84837	4.77002
		0.000533396	0.41618	0.31119	4.32258	3.63265	1.07768	0.46578	6.83853	5.55687
		0.00060007	0.48602	0.31406	4.84114	4.06306	1.11	0.58445	7.50635	6.17459
		0.000666744	0.55661	0.30284	5.4265	4.5611	1.28071	0.65925	8.41507	6.97129
		0.000733417	0.58637	0.34575	5.92161	5.04186	1.4311	0.68064	9.28563	7.5789
		0.000800091	0.66047	0.35846	6.51491	5.467	1.45757	0.80001	10.0772	8.38479
		0.00086667	0.66907	0.45695	7.04414	5.94824	1.72342	0.80112	11.0298	8.95525
		0.000933344	0.79411	0.49398	7.64307	6.44369	1.7469	0.97662	11.7659	9.75324
		0.001	0.84867	0.56113	8.20659	6.92221	1.93745	0.94019	12.6625	10.3705
		0.00107	0.87747	0.53474	8.71758	7.40429	2.02045	1.02744	13.5327	11.1102
		0.00113	0.97171	0.51272	9.26235	7.8527	2.15451	1.08499	14.2819	11.7904
		0.0012	0.98427	0.50711	9.83683	8.35909	2.26505	1.16634	15.2499	12.5314
		0.00127	1.08895	0.59054	10.3929	8.85908	2.42458	1.23505	16.0782	13.1751
		0.00133	1.04259	0.65871	10.9665	9.2875	2.51588	1.29063	16.894	13.9064
		0.0014	1.14648	0.72298	11.4883	9.76499	2.68509	1.38929	17.7319	14.5925
		0.00147	1.2001	0.78135	12.0406	10.2624	2.76214	1.39474	18.5613	15.2524
		0.00153	1.22108	0.73601	12.644	10.7069	2.91567	1.47856	19.4358	16.0066
		0.0016	1.32977	0.76658	13.1752	11.1946	3.05576	1.50221	20.2083	16.6022
		0.00167	1.37388	0.73364	13.7177	11.6553	3.12138	1.62515	21.1163	17.2996
		0.00173	1.48388	0.83496	14.2463	12.1145	3.32873	1.65413	21.9016	17.8127
		0.0018	1.5057	0.88119	14.7236	12.5744	3.34809	1.78505	22.6943	18.2066
		0.00187	1.5641	0.93884	15.2122	12.9947	3.57003	1.74103	23.0739	18.5169
		0.00193	1.60343	0.94636	15.6362	13.3564	3.63634	1.89328	23.3128	18.7682
		0.002	1.63218	0.96529	15.9384	13.6857	3.77977	1.91624	23.7152	18.9998
		0.00207	1.61198	0.97344	16.2122	13.909	3.92804	1.97509	23.7496	19.1889
		0.00213	1.73736	1.00569	16.4351	14.1628	4.00791	2.0763	23.8998	19.3765
		0.0022	1.78298	1.06853	16.6474	14.4248	4.18201	2.10985	24.1022	19.5168
		0.00227	1.88064	1.10114	16.8625	14.6763	4.23731	2.25123	24.2094	19.6824
		0.00233	1.9487	1.18571	17.05	14.9236	4.41546	2.20518	24.3266	19.8123
		0.0024	2.00154	1.14406	17.2238	15.1647	4.50619	2.37464	24.4475	19.9317
		0.00247	2.09857	1.17183	17.4082	15.3575	4.64491	2.3274	24.6149	20.058
		0.00253	2.06571	1.18807	17.5696	15.5709	4.7862	2.45977	24.6917	20.1624
		0.0026	2.10628	1.2708	17.7376	15.7861	4.90396	2.48035	24.6442	20.2681
		0.00267	2.1799	1.32738	17.8655	15.9594	5.00674	2.57269	24.8089	20.3501
		0.00273	2.17147	1.37885	18.0009	16.1231	5.15469	2.6429	24.8269	20.4348
		0.0028	2.25728	1.40924	18.13	16.3067	5.2485	2.6864	24.9182	20.5003
		0.00287	2.30586	1.41019	18.2631	16.4451	5.3919	2.80291	25.0305	20.5363
		0.00293	2.44038	1.4153	18.3894	16.6094	5.50693	2.77895	25.013	20.5666
		0.003	2.4926	1.39589	18.5077	16.7464	5.61917	2.93098	24.9818	20.6149
		0.00307	2.541	1.48746	18.6112	16.8459	5.76635	2.92152	25.0616	20.6482
		0.00313	2.63271	1.52459	18.7144	16.9844	5.82013	3.01341	25.1673	20.6737
		0.0032	2.6104	1.57859	18.8351	17.1344	5.99015	3.04192	25.1176	20.6986
		0.00327	2.65559	1.58693	18.9124	17.2419	6.02842	3.13686	25.1464	20.7325
		0.00333	2.68619	1.60112	19.004	17.348	6.21278	3.18472	25.1814	20.7588
		0.0034	2.72721	1.62456	19.1085	17.4795	6.24179	3.22191	25.1979	20.7837
		0.00347	2.80038	1.65033	19.1674	17.5861	6.41448	3.34264	25.2512	20.811
		0.00353	2.87168	1.7115	19.2849	17.662	6.47802	3.31026	25.3446	20.8393
		0.0036	2.92751	1.75883	19.3564	17.7629	6.62105	3.4759	25.4166	20.8646
		0.00367	2.98786	1.8227	19.4453	17.879	6.70018	3.45903	25.2532	20.8819
		0.00373	3.03924	1.79188	19.5074	17.9419	6.81447	3.57726	25.4052	20.9115
		0.0038	3.09032	1.81855	19.5488	18.0242	6.90197	3.60242	25.4175	20.9331
		0.00387	3.06326	1.80824	19.6116	18.1159	7.01249	3.6845	25.419	20.956
		0.00393	3.14127	1.87935	19.6892	18.182	7.08468	3.71842	25.47	20.9766
		0.004	3.19525	1.92867	19.7728	18.2317	7.18792	3.75358	25.4401	21.0026
		0.00407	3.22098	1.96706	19.8132	18.3037	7.26134	3.83977	25.392	21.0167
		0.00413	3.30306	2.00508	19.8448	18.384	7.36166	3.86137	25.5176	21.0473
		0.0042	3.32555	1.99658	19.8814	18.4287	7.38644	3.94682	25.5354	21.0641
		0.00427	3.40806	2.01191	19.9351	18.475	7.48296	4.00069	25.6227	21.0797
		0.00433	3.45047	2.00256	19.9826	18.5429	7.55343	4.01416	25.5646	21.1008
		0.0044	3.48795	2.08761	20.0158	18.5938	7.58663	4.05192	25.5915	21.1178
		0.00447	3.55748	2.12774	20.0352	18.6367	7.67425	4.12335	25.6247	21.1452
		0.00453	3.54755	2.20854	20.0699	18.6753	7.71617	4.1506	25.6261	21.1619
		0.0046	3.62776	2.20035	20.1196	18.7086	7.76857	4.24576	25.6133	21.1761
		0.00467	3.61781	2.22575	20.1713	18.7574	7.82911	4.24902	25.7293	21.1927
		0.00473	3.67887	2.23215	20.1887	18.8049	7.85277	4.34087	25.6854	21.2077
		0.0048	3.712	2.2471	20.2	18.8302	7.92559	4.33503	25.6882	21.2191
		0.00487	3.78637	2.29582	20.2206	18.8598	7.92511	4.40003	25.7437	21.2409
		0.00493	3.82054	2.33098	20.2539	18.8894	7.98035	4.41561	25.7431	21.2498
		0.005	3.82942	2.38837	20.2978	18.9237	8.0267	4.48414	25.793	21.261
		0.00507	3.88795	2.37318	20.3248	18.9509	8.04863	4.54246	25.7195	21.281
		0.00513	3.8961	2.38317	20.3446	18.9816	8.08694	4.54601	25.8213	21.3045
		0.0052	3.93069	2.38786	20.3549	19.005	8.12659	4.61406	25.8	21.3061
		0.00527	3.96676	2.43406	20.3659	19.0261	8.13499	4.62884	25.772	21.3308
		0.00533	3.99801	2.47951	20.3829	19.047	8.18428	4.68335	25.8178	21.339
		0.0054	4.02073	2.50637	20.4155	19.0733	8.21336	4.7032	25.85	21.3506
		0.00547	4.07042	2.54448	20.4511	19.0964	8.21818	4.74249	25.8701	21.3623
		0.00553	4.05666	2.52781	20.4748	19.1174	8.25803	4.79386	25.8665	21.388
		0.0056	4.11935	2.5338	20.4866	19.1329	8.30239	4.80806	25.8972	21.3876
		0.00567	4.14787	2.55629	20.4981	19.1477	8.29711	4.85818	25.932	21.3935
		0.00573	4.12069	2.60454	20.507	19.1635	8.33078	4.89618	25.9124	21.4087
		0.0058	4.16038	2.66198	20.5194	19.1783	8.3625	4.91504	25.8972	21.4255
		0.00587	4.21171	2.66681	20.5372	19.1958	8.38013	4.92308	25.8842	21.4407
		0.00593	4.23074	2.69565	20.5561	19.2107	8.4147	4.99269	25.9339	21.4438
		0.006	4.24686	2.67699	20.5767	19.2264	8.44441	4.9972	25.9372	21.4599
		0.00607	4.27052	2.70519	20.5949	19.241	8.43774	5.04266	25.9437	21.4619
		0.00613	4.28363	2.71445	20.6077	19.2497	8.48265	5.05858	25.8869	21.4834
		0.0062	4.33067	2.76984	20.6182	19.2621	8.49873	5.12898	25.9638	21.4888
		0.00627	4.329	2.80847	20.6254	19.2715	8.49461	5.14134	25.9916	21.5013
		0.00633	4.3686	2.79877	20.6295	19.2868	8.53288	5.16382	26.0151	21.5103
		0.0064	4.37418	2.81664	20.6423	19.2935	8.54182	5.19565	26.0423	21.5249
		0.00647	4.40264	2.80139	20.6554	19.3049	8.56883	5.20749	26.0342	21.5308
		0.00653	4.4224	2.83408	20.6699	19.3144	8.57446	5.22972	26.027	21.5435
		0.0066	4.44267	2.87389	20.6809	19.3233	8.58016	5.25231	26.0895	21.5518
		0.00667	4.44718	2.9057	20.6939	19.3326	8.60658	5.27007	26.0317	21.5645
		0.00673	4.48167	2.91899	20.7063	19.3407	8.60282	5.29182	26.0606	21.5633
		0.0068	4.48391	2.9102	20.7126	19.3478	8.62599	5.32149	26.024	21.5801
		0.00687	4.52351	2.91171	20.7225	19.3532	8.64298	5.34901	26.1021	21.5924
		0.00693	4.52846	2.9364	20.7237	19.3612	8.65184	5.3712	26.0027	21.5951
		0.007	4.55868	2.96878	20.732	19.3642	8.66122	5.41011	26.1161	21.6049
		0.00707	4.56639	3.02011	20.7395	19.3714	8.68346	5.42495	26.0854	21.6135
		0.00713	4.60596	3.0288	20.7462	19.3761	8.68029	5.43791	26.0811	21.6223
		0.0072	4.58528	3.03176	20.7586	19.3853	8.69584	5.45872	26.1724	21.6366
		0.00727	4.61952	3.02511	20.7649	19.3883	8.71269	5.50356	26.0853	21.6328
		0.00733	4.6066	3.03132	20.7789	19.3925	8.70691	5.49689	26.1403	21.6464
		0.0074	4.67854	3.07915	20.7819	19.3976	8.72297	5.51382	26.1499	21.6567
		0.00747	4.6826	3.09352	20.7916	19.3999	8.73507	5.54757	26.1501	21.6589
		0.00753	4.65472	3.13372	20.7964	19.4046	8.73158	5.53777	26.1685	21.6736
		0.0076	4.68361	3.12618	20.804	19.4072	8.74634	5.56308	26.218	21.6816
		0.00767	4.72529	3.12526	20.8091	19.4101	8.75998	5.59631	26.2167	21.692
		0.00773	4.7046	3.14053	20.8153	19.4114	8.7692	5.59677	26.1619	21.6968
		0.0078	4.74243	3.15196	20.8159	19.4151	8.77368	5.60039	26.206	21.7012
		0.00787	4.73643	3.19469	20.8263	19.4166	8.78015	5.62531	26.1213	21.7056
		0.00793	4.75709	3.20704	20.8278	19.4172	8.78401	5.64591	26.2383	21.7141
		0.008	4.75686	3.21738	20.8359	19.4198	8.78966	5.65312	26.1936	21.7248
		0.00807	4.783	3.20817	20.8437	19.4237	8.79938	5.66911	26.2262	21.7246
		0.00813	4.78595	3.21465	20.8472	19.4206	8.80822	5.67117	26.2291	21.7323
		0.0082	4.83177	3.24433	20.8577	19.4204	8.80987	5.69547	26.2354	21.7383
		0.00827	4.83435	3.27403	20.86	19.4216	8.82146	5.72286	26.2278	21.7531
		0.00833	4.83786	3.29376	20.8662	19.4222	8.81805	5.7141	26.2045	21.7578
		0.0084	4.87286	3.29673	20.8683	19.4211	8.80547	5.7137	26.2189	21.7565
		0.00847	4.86619	3.29111	20.8749	19.42	8.83145	5.74129	26.256	21.7689
		0.00853	4.88147	3.28701	20.8761	19.4183	8.83235	5.74661	26.2589	21.7636
		0.0086	4.91563	3.31796	20.8799	19.414	8.85002	5.7796	26.3023	21.7746
		0.00867	4.90067	3.33928	20.8846	19.4152	8.84816	5.80952	26.2262	21.7754
		0.00873	4.91262	3.3718	20.8886	19.4133	8.85891	5.78948	26.2974	21.7984
		0.0088	4.90161	3.37671	20.8885	19.4107	8.85151	5.80413	26.2783	21.7956
		0.00887	4.91565	3.36646	20.8923	19.393	8.85758	5.80506	26.3903	21.7973
		0.00893	4.92757	3.37861	20.8965	19.4062	8.86169	5.81089	26.2798	21.8091
		0.009	4.9288	3.37954	20.9025	19.4039	8.87648	5.84072	26.2598	21.8182
		0.00907	4.93416	3.41735	20.9046	19.3972	8.86697	5.86111	26.2742	21.8242
		0.00913	4.9777	3.43507	20.9083	19.3987	8.87801	5.83342	26.3139	21.8224
		0.0092	4.93846	3.43458	20.9133	19.3831	8.88586	5.88461	26.3297	21.8256
		0.00927	4.97296	3.42421	20.9173	19.3912	8.88089	5.87101	26.3367	21.8358
		0.00933	5.0082	3.43447	20.9182	19.3848	8.87663	5.85658	26.3094	21.8412
		0.0094	5.01187	3.45905	20.9203	19.3825	8.88654	5.86986	26.3162	21.8412
		0.00947	4.99518	3.4798	20.9255	19.378	8.8954	5.89877	26.3046	21.8464
		0.00953	4.97969	3.49392	20.9295	19.3734	8.89914	5.9047	26.3471	21.8539
		0.0096	5.00731	3.49514	20.9289	19.3678	8.90701	5.91608	26.3388	21.8613
		0.00967	5.04445	3.48758	20.9326	19.3653	8.91803	5.92934	26.4302	21.8615
		0.00973	5.05749	3.49603	20.9359	19.3592	8.90545	5.92178	26.3304	21.8706
		0.0098	5.06551	3.51423	20.9376	19.3546	8.90634	5.93779	26.3167	21.8761
		0.00987	5.05949	3.53947	20.9424	19.3513	8.90633	5.95631	26.3287	21.8702
		0.00993	5.07292	3.5488	20.9406	19.3417	8.93088	5.9628	26.4021	21.8741
		0.01	5.07912	3.54537	20.9405	19.3442	8.91718	5.9633	26.4121	21.8877
		0.01007	5.09581	3.54498	20.9465	19.3278	8.91781	5.93918	26.4012	21.8914
		0.01013	5.11023	3.546	20.9463	19.3332	8.91977	5.96497	26.4035	21.8893
		0.0102	5.09454	3.56945	20.9507	19.3246	8.93726	5.97559	26.4	21.9021
		0.01027	5.09395	3.59141	20.953	19.3213	8.92442	5.97784	26.3731	21.9108
		0.01033	5.11618	3.59274	20.9555	19.3183	8.93738	5.98629	26.474	21.9075
		0.0104	5.12353	3.5953	20.9542	19.319	8.93286	6.00142	26.438	21.9168
		0.01047	5.10074	3.58741	20.957	19.3181	8.94058	5.96696	26.4114	21.913
		0.01053	5.14922	3.59532	20.9594	19.3182	8.9333	6.02186	26.4245	21.9225
		0.0106	5.12424	3.62279	20.9598	19.318	8.94156	6.00919	26.3823	21.9285
		0.01067	5.13652	3.63307	20.9631	19.3166	8.93621	6.00604	26.4117	21.9248
		0.01073	5.15429	3.63445	20.9659	19.3131	8.94235	6.02161	26.4129	21.9314
		0.0108	5.15725	3.63175	20.9656	19.3107	8.94795	6.03768	26.3776	21.9353
		0.01087	5.20557	3.63159	20.9647	19.3094	8.93812	6.02218	26.4609	21.9392
		0.01093	5.17127	3.64757	20.968	19.3041	8.95271	6.04151	26.502	21.9441
		0.011	5.15502	3.66631	20.9674	19.2985	8.95181	6.03156	26.4741	21.9421
		0.01107	5.1824	3.67252	20.9671	19.2947	8.95468	6.05553	26.3687	21.9494
		0.01113	5.1926	3.66746	20.9716	19.2919	8.94908	6.04682	26.4791	21.9585
		0.0112	5.17057	3.6675	20.9697	19.2868	8.96216	6.0699	26.4627	21.9622
		0.01127	5.17293	3.67528	20.9698	19.2818	8.96088	6.06819	26.3956	21.9639
		0.01133	5.17962	3.69384	20.973	19.2777	8.95913	6.05969	26.5256	21.9689
		0.0114	5.21215	3.70247	20.9724	19.2735	8.95877	6.06762	26.4661	21.9746
		0.01147	5.20472	3.69759	20.9746	19.2703	8.96545	6.07796	26.466	21.9748
		0.01153	5.23038	3.69861	20.976	19.2621	8.96097	6.09062	26.3481	21.9783
		0.0116	5.22633	3.70812	20.9769	19.257	8.96741	6.08142	26.514	21.9777
		0.01167	5.22938	3.72367	20.9773	19.2508	8.97835	6.1041	26.49	21.9868
		0.01173	5.20703	3.7325	20.9771	19.2496	8.98014	6.09461	26.5082	21.9898
		0.0118	5.25607	3.72988	20.9804	19.2429	8.98336	6.09522	26.5379	21.9858
		0.01187	5.231	3.72803	20.9781	19.2358	8.97274	6.0973	26.5205	21.9913
		0.01193	5.26037	3.73515	20.9794	19.229	8.98288	6.09715	26.462	21.9956
		0.012	5.21863	3.74966	20.9818	19.2266	8.97662	6.12876	26.5261	21.9997
		0.01207	5.23735	3.75945	20.9839	19.2173	8.96843	6.10583	26.5144	22.0004
		0.01213	5.26637	3.75807	20.9819	19.2122	8.97488	6.12369	26.5641	22.0044
		0.0122	5.25329	3.75551	20.9823	19.2092	8.97733	6.12877	26.5585	22.0042
		0.01227	5.24892	3.76367	20.9898	19.2042	8.98626	6.14223	26.5616	22.0141
		0.01233	5.27707	3.77491	21.0056	19.1977	8.97918	6.13821	26.5377	22.0215
		0.0124	5.27043	3.7841	21.0155	19.1917	8.98377	6.11921	26.5236	22.0197
		0.01247	5.27304	3.78389	21.0174	19.1829	8.98544	6.1373	26.5277	22.0139
		0.01253	5.27161	3.77997	20.9862	19.1783	8.98852	6.15885	26.6053	22.0213
		0.0126	5.27739	3.78786	20.9798	19.1705	8.98962	6.15111	26.5614	22.0285
		0.01267	5.2596	3.80007	20.9983	19.1694	8.99932	6.14652	26.5449	22.0336
		0.01273	5.27521	3.80743	21.0025	19.1589	9.00117	6.16381	26.5835	22.0324
		0.0128	5.27504	3.8025	20.9945	19.1562	8.99283	6.1669	26.552	22.0384
		0.01287	5.28815	3.8042	20.9906	19.1488	8.99387	6.17015	26.6127	22.039
		0.01293	5.30316	3.81262	21.009	19.1428	8.99993	6.18887	26.5983	22.0411
		0.013	5.28976	3.82245	21.0033	19.134	8.98623	6.16189	26.5521	22.0405
		0.01307	5.30306	3.82789	20.9941	19.1279	8.99231	6.17053	26.5978	22.0508
		0.01313	5.30794	3.82422	21.0017	19.1229	9.00322	6.1759	26.5634	22.0461
		0.0132	5.2789	3.82735	21.0119	19.1185	9.00614	6.17611	26.5489	22.0522
		0.01327	5.30127	3.84035	21.0032	19.1109	8.99999	6.15535	26.5519	22.0594
		0.01333	5.32359	3.84681	21.0032	19.1046	9.01505	6.17956	26.5846	22.0613

## Sheet: Supplementary Fig. 7c
Supplementary Fig. 7c
		Strain	P-1	P-2	P-4	P-5	Opt-P-1	Opt-P-2	Opt-P-4	Opt-P-5
		0	0	0	0	0	0	0	0	0
		6.67555e-05	0.06979	0.000165965	0.75986	0.66844	0.31685	0.17541	1.24551	1.05428
		0.000133418	0.13484	0.19005	1.6141	1.3482	0.47182	0.23863	2.48061	2.1931
		0.000200083	0.41334	0.3048	2.52074	2.05558	0.8463	0.56288	3.98742	3.08144
		0.00026674	0.60334	0.45965	3.33668	2.90903	1.10956	0.54363	4.86458	4.30203
		0.000333397	0.57707	0.52022	4.07373	3.63075	1.2731	0.79715	6.61113	5.31195
		0.000400053	0.73955	0.61873	4.99203	4.38387	1.68488	1.02299	7.49599	6.33657
		0.000466722	1.09771	0.63604	5.9079	5.00235	1.7854	1.11355	9.12817	7.43487
		0.000533396	1.08085	0.69413	6.82455	5.80952	2.09168	1.41484	10.169	8.49938
		0.00060007	1.19792	0.67127	7.58902	6.53162	2.42246	1.4488	11.6705	9.50312
		0.000666744	1.45244	0.88715	8.42027	7.31204	2.60499	1.6666	12.7694	10.6475
		0.000733417	1.66217	0.89579	9.2754	8.04678	2.89955	1.86708	14.193	11.7132
		0.000800091	1.70654	1.11489	10.2188	8.75184	3.21523	1.92925	15.4324	12.7511
		0.00086667	1.89186	1.25802	11.0533	9.46373	3.45156	2.21543	16.6084	13.8613
		0.000933344	2.05153	1.27664	11.9618	10.1495	3.7489	2.28999	18.0425	14.8882
		0.001	2.18541	1.38849	12.7671	11.0084	3.99463	2.49983	19.1275	16.0285
		0.00107	2.31568	1.48211	13.6624	11.6988	4.25858	2.60465	20.7176	17.0717
		0.00113	2.48105	1.47964	14.4924	12.4629	4.55344	2.76485	21.7366	18.0951
		0.0012	2.61968	1.58015	15.3872	13.0851	4.78245	2.98739	23.2489	19.2493
		0.00127	2.78188	1.60592	16.1941	13.8893	5.05479	3.17306	24.345	20.2864
		0.00133	2.92301	1.76809	17.0358	14.61	5.30133	3.25378	25.8413	21.3749
		0.0014	3.04407	1.87096	17.9036	15.4323	5.56888	3.44733	26.9278	22.4204
		0.00147	3.19283	2.06619	18.8114	16.1425	5.8309	3.55448	28.3158	23.4635
		0.00153	3.37614	2.10974	19.6398	16.9147	6.06809	3.8382	29.6267	24.508
		0.0016	3.49217	2.21233	20.5783	17.6292	6.37338	3.83738	30.7985	25.5512
		0.00167	3.60612	2.24437	21.4198	18.3368	6.6557	4.12339	32.38	26.5285
		0.00173	3.77022	2.27671	22.2875	19.0836	6.88958	4.23927	33.3154	27.365
		0.0018	3.90307	2.42186	23.1158	19.7584	7.20914	4.43087	34.6183	27.9948
		0.00187	4.04525	2.4469	23.8135	20.4713	7.46229	4.61344	35.1954	28.4884
		0.00193	4.22078	2.57429	24.4206	21.0917	7.71139	4.75169	35.7201	28.8298
		0.002	4.3559	2.69977	25.0561	21.6795	7.98226	4.88258	36.0457	29.1946
		0.00207	4.48663	2.78679	25.5118	22.1183	8.19672	5.11578	36.3445	29.507
		0.00213	4.62764	2.95929	25.9215	22.5374	8.46962	5.2104	36.5928	29.8272
		0.0022	4.76052	2.99287	26.2666	22.991	8.75874	5.46502	36.8227	30.078
		0.00227	4.94719	3.08783	26.6578	23.3634	8.99436	5.52625	36.8778	30.3235
		0.00233	5.0451	3.11656	26.9481	23.7898	9.25099	5.7651	37.1798	30.5651
		0.0024	5.15054	3.15566	27.2342	24.1269	9.5065	5.84833	37.4021	30.7328
		0.00247	5.33371	3.32088	27.55	24.5307	9.80047	6.04214	37.5029	30.8872
		0.00253	5.4448	3.34351	27.8053	24.8524	10.0724	6.23476	37.6309	30.9931
		0.0026	5.6253	3.54979	28.0755	25.2121	10.3028	6.34535	37.8282	31.0966
		0.00267	5.72062	3.59059	28.335	25.4753	10.556	6.52977	37.913	31.197
		0.00273	5.83154	3.7097	28.5454	25.8098	10.8327	6.70706	38.07	31.2909
		0.0028	5.94615	3.80118	28.7481	26.0746	11.1083	6.79638	38.1333	31.3507
		0.00287	6.09242	3.82893	28.9652	26.3323	11.3263	7.04891	38.0798	31.4256
		0.00293	6.20551	3.95622	29.1518	26.6115	11.5399	7.13127	38.2347	31.4823
		0.003	6.38444	3.94987	29.3188	26.8081	11.8019	7.32819	38.2989	31.5483
		0.00307	6.46236	4.06475	29.5135	27.0677	12.0005	7.4003	38.3158	31.6155
		0.00313	6.59628	4.16102	29.6731	27.2685	12.2278	7.61604	38.3907	31.675
		0.0032	6.71316	4.23348	29.8351	27.4469	12.4599	7.74607	38.432	31.7106
		0.00327	6.82807	4.41492	29.9796	27.668	12.6488	7.89102	38.5062	31.7846
		0.00333	6.99443	4.42617	30.1067	27.8247	12.8551	8.08646	38.4947	31.8425
		0.0034	7.08167	4.55188	30.2327	27.9958	13.0227	8.19171	38.5967	31.8775
		0.00347	7.22243	4.56517	30.3225	28.1894	13.2396	8.30666	38.6812	31.9379
		0.00353	7.32675	4.62554	30.4469	28.3084	13.3748	8.48141	38.641	31.991
		0.0036	7.4347	4.7402	30.4283	28.4669	13.5779	8.58719	38.8378	32.0215
		0.00367	7.54493	4.77518	30.6564	28.6257	13.7126	8.77966	38.6861	32.0754
		0.00373	7.62112	4.91561	30.761	28.7206	13.8747	8.82332	38.9895	32.1286
		0.0038	7.68863	4.95826	30.828	28.8475	13.9695	9.00626	38.909	32.17
		0.00387	7.79586	5.08713	30.9173	28.9849	14.0966	9.06916	38.8999	32.2177
		0.00393	7.89837	5.14299	31.0171	29.0851	14.1707	9.23431	38.9828	32.2602
		0.004	7.98696	5.20667	31.0814	29.1759	14.2929	9.37851	39.0442	32.3115
		0.00407	8.04231	5.25707	31.1406	29.2854	14.3665	9.40288	39.0967	32.3483
		0.00413	8.11665	5.27706	31.2075	29.3837	14.4734	9.54805	39.1175	32.3975
		0.0042	8.15775	5.37268	31.2755	29.4645	14.5269	9.66466	39.2891	32.421
		0.00427	8.25359	5.44451	31.3189	29.5276	14.6288	9.7486	39.0567	32.4531
		0.00433	8.32198	5.56575	31.4092	29.6143	14.7189	9.8363	39.2173	32.5001
		0.0044	8.41913	5.59972	31.462	29.6998	14.7722	9.92381	39.2729	32.5319
		0.00447	8.48833	5.6753	31.52	29.761	14.8479	10.0599	39.2015	32.5537
		0.00453	8.50447	5.67925	31.5725	29.8124	14.9311	10.1671	39.2912	32.603
		0.0046	8.61662	5.74023	31.6042	29.8808	14.96	10.2127	39.2383	32.6298
		0.00467	8.67759	5.81119	31.6542	29.9308	15.0159	10.3366	39.3753	32.6544
		0.00473	8.71887	5.84758	31.7071	30.0031	15.0897	10.3471	39.409	32.6781
		0.0048	8.75659	5.95142	31.9694	30.0417	15.1318	10.4962	39.3919	32.7258
		0.00487	8.83963	5.97761	31.8212	30.0891	15.1923	10.5499	39.4619	32.7528
		0.00493	8.90986	6.0661	31.8722	30.1381	15.2216	10.6274	39.4603	32.7757
		0.005	8.97113	6.08456	31.9096	30.1775	15.2497	10.7025	39.6706	32.8032
		0.00507	9.00314	6.13911	31.9326	30.2327	15.2966	10.7472	39.7171	32.8341
		0.00513	9.05833	6.15416	31.983	30.2626	15.3053	10.848	39.5164	32.8535
		0.0052	9.10938	6.24645	32.0172	30.3103	15.3618	10.8887	39.5169	32.8859
		0.00527	9.14688	6.26983	32.0103	30.3336	15.3749	11.0201	39.716	32.9046
		0.00533	9.16431	6.37037	32.0486	30.3745	15.4125	11.0162	39.6219	32.93
		0.0054	9.21833	6.38078	31.9415	30.4034	15.4337	11.1016	39.5089	32.951
		0.00547	9.28828	6.41115	32.1216	30.444	15.4287	11.1396	39.737	32.9679
		0.00553	9.25721	6.44251	32.15	30.4672	15.4946	11.1867	39.745	32.9878
		0.0056	9.32248	6.50593	32.1859	30.5024	15.498	11.2643	39.7102	33.0269
		0.00567	9.38583	6.55738	32.2316	30.5227	15.5384	11.2759	39.6944	33.0415
		0.00573	9.47112	6.62208	32.2784	30.5471	15.5294	11.3522	39.6651	33.0676
		0.0058	9.4311	6.63586	32.2923	30.5677	15.5648	11.416	39.6827	33.0845
		0.00587	9.53833	6.67836	32.2879	30.6027	15.563	11.4269	39.6824	33.1129
		0.00593	9.54531	6.71481	32.3096	30.6178	15.5718	11.4163	39.8192	33.1356
		0.006	9.58918	6.74275	32.3242	30.6461	15.59	11.5183	39.6418	33.158
		0.00607	9.63049	6.7882	32.3531	30.6647	15.6054	11.5115	39.8302	33.168
		0.00613	9.63553	6.83429	32.3877	30.6828	15.6223	11.5787	39.7966	33.2023
		0.0062	9.69365	6.85631	32.4039	30.6987	15.6342	11.5801	39.8739	33.2143
		0.00627	9.72985	6.89934	32.4289	30.7182	15.6424	11.6066	39.889	33.2212
		0.00633	9.78483	6.91818	32.4531	30.7419	15.6578	11.6708	39.8915	33.2517
		0.0064	9.79238	6.94347	32.4584	30.7528	15.6777	11.6924	39.8821	33.2617
		0.00647	9.79817	6.99764	32.4797	30.772	15.6806	11.737	39.8687	33.2768
		0.00653	9.8271	7.04565	32.4958	30.785	15.6804	11.7709	39.9264	33.3008
		0.0066	9.90135	7.05706	32.5165	30.802	15.6828	11.7927	39.9468	33.3143
		0.00667	9.92003	7.0739	32.5356	30.8151	15.7209	11.7906	39.867	33.3354
		0.00673	9.95217	7.10228	32.553	30.8282	15.6982	11.7622	39.9132	33.3447
		0.0068	9.95342	7.14482	32.5479	30.8419	15.7197	11.8946	40.0299	33.3706
		0.00687	9.96997	7.16106	32.5876	30.8569	15.7472	11.8532	39.803	33.3877
		0.00693	10.0531	7.1959	32.6035	30.8663	15.7346	11.9037	40.0659	33.4073
		0.007	10.0627	7.21556	32.6239	30.8731	15.7661	11.9472	39.9969	33.4095
		0.00707	10.0887	7.24592	32.646	30.8893	15.7705	11.962	40.0504	33.4194
		0.00713	10.1257	7.25851	32.6617	30.8997	15.7776	11.959	40.0575	33.4435
		0.0072	10.1098	7.31029	32.6742	30.9138	15.7824	11.97	40.2514	33.4601
		0.00727	10.152	7.32602	32.6891	30.9209	15.8024	12.0065	40.0527	33.4768
		0.00733	10.1814	7.34429	32.6962	30.9285	15.8269	12.0521	40.1217	33.482
		0.0074	10.1877	7.35888	32.709	30.9384	15.8168	12.0235	40.157	33.507
		0.00747	10.243	7.39942	32.7161	30.945	15.8408	12.0685	40.1626	33.5091
		0.00753	10.2101	7.4169	32.7292	30.9563	15.842	12.0497	40.0947	33.5321
		0.0076	10.2751	7.43494	32.742	30.9679	15.8508	12.1061	40.1082	33.5395
		0.00767	10.2735	7.45951	32.7525	30.9691	15.8628	12.0948	40.1655	33.5454
		0.00773	10.3273	7.46985	32.7666	30.9766	15.8404	12.1134	40.2286	33.5714
		0.0078	10.338	7.49164	32.7815	30.9822	15.8843	12.1327	40.1519	33.5697
		0.00787	10.3264	7.5117	32.7959	30.992	15.8862	12.1521	40.1259	33.5759
		0.00793	10.4225	7.54293	32.8063	30.9951	15.8831	12.1308	40.1835	33.5929
		0.008	10.3342	7.54525	32.8113	31.0043	15.9146	12.1861	40.3762	33.6046
		0.00807	10.378	7.56682	32.8225	31.0085	15.926	12.2153	40.3059	33.6178
		0.00813	10.4048	7.58278	32.8289	31.0202	15.9227	12.203	40.2712	33.6281
		0.0082	10.4176	7.60632	32.833	31.0201	15.9191	12.2158	40.243	33.6374
		0.00827	10.4584	7.62824	32.8466	31.0242	15.9098	12.2241	40.2618	33.6567
		0.00833	10.471	7.63495	32.8545	31.0283	15.9305	12.2623	40.2915	33.6601
		0.0084	10.4817	7.65359	32.8605	31.0346	15.9515	12.2603	40.2437	33.6719
		0.00847	10.5517	7.67692	32.8834	31.0372	15.9474	12.2755	40.2376	33.6848
		0.00853	10.505	7.6997	32.889	31.039	15.9376	12.2782	40.3155	33.6994
		0.0086	10.5224	7.70037	32.894	31.0431	15.9701	12.2692	40.2459	33.6955
		0.00867	10.5272	7.71922	32.9046	31.0446	15.9594	12.2747	40.3484	33.71
		0.00873	10.6117	7.73669	32.9117	31.0513	15.9801	12.3418	40.3397	33.7127
		0.0088	10.5539	7.758	32.9246	31.0512	15.973	12.3134	40.3471	33.7153
		0.00887	10.6007	7.77029	32.9305	31.0558	15.998	12.3159	40.3699	33.7401
		0.00893	10.6229	7.7733	32.9363	31.0575	16.0013	12.3346	40.4038	33.7526
		0.009	10.6033	7.7987	32.9398	31.0606	16.0065	12.3658	40.413	33.7442
		0.00907	10.6416	7.81156	32.947	31.0634	16.0017	12.352	40.4982	33.7651
		0.00913	10.6424	7.83165	32.9519	31.0668	16.0023	12.3378	40.404	33.7815
		0.0092	10.6794	7.84169	32.9605	31.0643	16.0394	12.3647	40.4125	33.7842
		0.00927	10.6556	7.83281	32.9723	31.068	16.0258	12.3719	40.4066	33.7831
		0.00933	10.685	7.86971	32.9791	31.0662	16.0413	12.4025	40.4394	33.7811
		0.0094	10.6968	7.88291	32.9861	31.0666	16.0537	12.386	40.4762	33.7993
		0.00947	10.6908	7.89242	32.9922	31.0675	16.0633	12.4137	40.5495	33.8146
		0.00953	10.7098	7.90371	33.0037	31.0683	16.0647	12.4314	40.447	33.8157
		0.0096	10.743	7.91912	33.008	31.0722	16.054	12.4062	40.5159	33.8343
		0.00967	10.7457	7.93603	33.0148	31.0678	16.0771	12.4132	40.501	33.8384
		0.00973	10.767	7.94199	33.0178	31.0692	16.0864	12.4257	40.5177	33.8342
		0.0098	10.812	7.95212	33.0221	31.0672	16.0813	12.4265	40.4861	33.8541
		0.00987	10.8037	7.96414	33.0292	31.0688	16.0914	12.4406	40.5247	33.8571
		0.00993	10.7894	7.98024	33.0365	31.069	16.093	12.4305	40.5846	33.8766
		0.01	10.8241	7.98454	33.0434	31.0665	16.1081	12.4621	40.5483	33.8848
		0.01007	10.7834	7.99685	33.0451	31.0648	16.1043	12.4965	40.4636	33.8906
		0.01013	10.8004	8.00846	33.0498	31.0601	16.1088	12.4782	40.5077	33.8919
		0.0102	10.8599	8.01785	33.059	31.0648	16.1159	12.4542	40.5617	33.9104
		0.01027	10.8652	8.0329	33.0654	31.0579	16.1321	12.4697	40.5095	33.9037
		0.01033	10.8467	8.03922	33.0704	31.0562	16.1387	12.5022	40.5001	33.907
		0.0104	10.8369	8.0469	33.0714	31.0572	16.1444	12.4784	40.4641	33.9255
		0.01047	10.8649	8.05909	33.0771	31.0541	16.1587	12.4915	40.6911	33.9355
		0.01053	10.9257	8.07038	33.0855	31.0461	16.1541	12.5216	40.6175	33.9316
		0.0106	10.8771	8.07504	33.0858	31.0625	16.1651	12.5174	40.6292	33.9371
		0.01067	10.8856	8.08477	33.089	31.0644	16.1888	12.4987	40.5824	33.9541
		0.01073	10.9057	8.09348	33.0969	31.0713	16.1803	12.5022	40.6388	33.946
		0.0108	10.9153	8.1024	33.0816	31.0737	16.1692	12.5633	40.6315	33.9582
		0.01087	10.8907	8.11323	33.0988	31.0737	16.1682	12.5023	40.6485	33.9696
		0.01093	10.9492	8.12207	33.1017	31.0718	16.1765	12.5236	40.6452	33.9748
		0.011	10.9638	8.13358	33.112	31.0768	16.1952	12.5654	40.6746	33.9811
		0.01107	10.9368	8.14121	33.115	31.0735	16.2008	12.5522	40.5468	33.9937
		0.01113	10.9618	8.14804	33.1184	31.071	16.2086	12.5092	40.6306	33.9915
		0.0112	10.989	8.15502	33.1288	31.0756	16.202	12.5485	40.6827	34.003
		0.01127	10.977	8.16299	33.135	31.0733	16.2165	12.5616	40.5639	33.9982
		0.01133	10.9767	8.17527	33.1425	31.0688	16.2086	12.5496	40.6812	34.0191
		0.0114	10.9788	8.17984	33.1523	31.07	16.2199	12.5546	40.6491	34.014
		0.01147	11.0244	8.18724	33.159	31.0665	16.234	12.5303	40.6374	34.023
		0.01153	10.9891	8.19309	33.1618	31.066	16.2407	12.5583	40.6971	34.0373
		0.0116	11.0112	8.20456	33.1619	31.0631	16.2373	12.5806	40.756	34.0373
		0.01167	10.9998	8.20271	33.1681	31.058	16.2559	12.5469	40.7729	34.0472
		0.01173	11.0028	8.21647	33.1673	31.0589	16.2561	12.5684	40.5847	34.0534
		0.0118	11.0389	8.21883	33.1754	31.0564	16.2643	12.6109	40.6245	34.0495
		0.01187	11.0582	8.22789	33.1761	31.0533	16.2699	12.568	40.7425	34.0617
		0.01193	11.0656	8.23689	33.176	31.05	16.2804	12.5672	40.7247	34.0581
		0.012	11.0587	8.2437	33.1804	31.0454	16.2719	12.5793	40.7054	34.0594
		0.01207	11.0603	8.25025	33.1777	31.0425	16.293	12.5811	40.7601	34.067
		0.01213	11.0853	8.25386	33.1803	31.0385	16.2853	12.5823	40.7788	34.0742
		0.0122	11.0834	8.2573	33.1845	31.0326	16.2918	12.5885	40.7577	34.0754
		0.01227	11.1079	8.26478	33.1857	31.0311	16.295	12.5967	40.7888	34.0904
		0.01233	11.1046	8.2769	33.1919	31.0306	16.3017	12.628	40.7784	34.0921
		0.0124	11.0755	8.27856	33.1959	31.0277	16.3216	12.6128	40.8963	34.0922
		0.01247	11.1537	8.28793	33.1996	31.0201	16.3327	12.5715	40.7802	34.1036
		0.01253	11.0894	8.2934	33.205	31.0166	16.3164	12.5705	40.8083	34.108
		0.0126	11.0812	8.29622	33.21	31.0167	16.3188	12.6211	40.8066	34.112
		0.01267	11.1198	8.30365	33.2122	31.0109	16.3277	12.6044	40.796	34.1164
		0.01273	11.1335	8.30872	33.2211	31.0042	16.3235	12.6155	40.8121	34.1222
		0.0128	11.1063	8.31515	33.2219	31.0055	16.3167	12.6298	40.8585	34.1293
		0.01287	11.1194	8.31373	33.2296	30.9983	16.3479	12.6108	40.8413	34.1301
		0.01293	11.1083	8.32188	33.2335	30.997	16.3439	12.588	40.7845	34.1364
		0.013	11.1754	8.32797	33.2349	30.9906	16.3381	12.5996	40.7262	34.1425
		0.01307	11.1361	8.33521	33.2333	30.9893	16.3556	12.628	40.8428	34.1393
		0.01313	11.1493	8.33853	33.2396	30.9827	16.3349	12.6148	40.8664	34.1549
		0.0132	11.1589	8.34252	33.242	30.9786	16.3616	12.6318	40.7523	34.1586
		0.01327	11.1738	8.34813	33.2378	30.9784	16.3814	12.6351	40.7871	34.1667
		0.01333	11.1402	8.35355	33.2466	30.9738	16.3939	12.6207	40.8475	34.1638

[truncated: 12 more sheets: Supplementary Fig. 7d, Supplementary Fig. 10a, Supplementary Fig. 10b, Supplementary Fig. 10c, Supplementary Fig. 14a, Supplementary Fig. 14b, Supplementary Fig. 14c, Supplementary Fig. 14d, Supplementary Fig. 15a, Supplementary Fig. 15b, Supplementary Fig. 15c, Supplementary Fig. 15d]
